# Supplementary material for: RAC1 plays an essential role in estrogen receptor alpha function in breast cancer cells
Source: Oncogene. 2021 Aug 9;40(40):5950–62. doi: 10.1038/s41388-021-01985-1 (PMC8497275; doi:10.1038/s41388-021-01985-1)
Supplement: Supplementary file 7 — Supplementary Table 1 [file 41388_2021_1985_MOESM7_ESM.xlsx]

## Sheet: siRAC1_2fold_genes
GeneID	logFC	logCPM	F	PValue	FDR
AL356488.2	-9.6769	2.41794	165.718	9.93e-38	6.19e-36
ETV4	-8.88432	1.6819	95.3161	1.88e-22	4.43e-21
NBPF6	-8.70574	1.5176	84.0756	5.35e-20	1.02e-18
KRT13	-8.62935	1.44742	79.8762	4.43e-19	7.67e-18
AC010522.1	-8.6064	1.42696	77.6853	1.33e-18	2.23e-17
AC005538.2	-8.38912	1.2278	68.7073	1.23e-16	1.71e-15
NPIPB9	-8.38406	1.2233	68.4502	1.41e-16	1.95e-15
CYP26B1	-8.13607	0.998744	57.3957	3.76e-14	4.19e-13
AL662899.2	-8.10045	0.966799	55.8593	8.2e-14	8.84e-13
FABP5P7	-7.95223	0.833704	50.7861	1.08e-12	1.05e-11
AC146944.3	-7.23575	0.20887	31.7356	1.8e-08	1.09e-07
AC005000.1	-7.23359	0.207031	31.6909	1.84e-08	1.11e-07
COX7CP1	-7.18044	0.161624	30.6468	3.15e-08	1.85e-07
HEY2	-6.04257	1.53129	75.5211	3.97e-18	6.29e-17
PLIN4	-5.47694	1.83671	87.6346	8.93e-21	1.81e-19
EGR3	-5.46016	2.3251	126.582	2.97e-29	1.12e-27
PGR	-5.21788	6.01626	1199.03	1.52e-209	1.18e-205
IL24	-5.11282	0.705959	38.0173	7.18e-10	5.12e-09
SPINK4	-4.877	0.511243	31.8562	1.69e-08	1.02e-07
SERPINA1	-4.71617	0.356962	28.0853	1.18e-07	6.44e-07
FAM25A	-4.66571	0.0555449	22.4072	2.22e-06	1.02e-05
SCNN1B	-4.60861	0.260615	25.6876	4.06e-07	2.06e-06
TFPI2	-4.59799	3.73236	331.618	2.46e-73	6.72e-71
IL20	-4.57757	3.20839	231.197	4.52e-50	5.37e-48
TUBA3D	-4.34754	0.0499351	21.138	4.31e-06	1.89e-05
ADORA1	-4.33895	1.30473	51.0874	9.23e-13	9.07e-12
AC016888.1	-4.3244	0.0450455	20.8384	5.04e-06	2.19e-05
CDC42EP2	-4.29453	2.41474	112.659	7.19e-26	2.12e-24
AREG	-4.26851	5.10705	707.825	1.49e-152	2.11e-149
NAV2	-4.25746	3.71393	306.245	6.41e-68	1.47e-65
RMST	-4.24344	-0.0395546	19.3203	1.11e-05	4.58e-05
SLC25A24P2	-4.23324	1.09499	42.4641	7.43e-11	6.01e-10
AMBP	-4.17916	2.05468	81.3577	2.1e-19	3.79e-18
MSTO2P	-4.15089	0.690199	31.6831	1.85e-08	1.11e-07
DUSP13	-4.145	-0.108374	18.0142	2.21e-05	8.63e-05
MAG	-4.12382	0.632253	30.4533	3.47e-08	2.03e-07
TERC	-4.10864	0.572633	29.0546	7.14e-08	4.01e-07
PDZK1	-4.10116	3.48174	254.359	8.2e-57	1.42e-54
NR5A2	-3.70689	3.18595	186.817	2.9e-42	2.41e-40
SMIM11A	-3.67777	1.93376	65.8058	5.34e-16	7e-15
CXCL12	-3.66397	5.18707	626.962	1.09e-135	1.21e-132
IFITM10	-3.61425	4.19677	361.485	1.12e-79	3.71e-77
GREB1	-3.6014	8.02978	829.853	7.72e-178	2.41e-174
AC006111.2	-3.58668	0.157782	19.036	1.29e-05	5.25e-05
AC124067.4	-3.55401	0.157944	18.8617	1.41e-05	5.7e-05
PCP4	-3.54375	1.25833	40.4477	2.08e-10	1.58e-09
TFF1	-3.52628	7.68777	844.674	8.86e-176	1.97e-172
KCNK5	-3.48909	4.92109	521.988	1.16e-113	7.23e-111
DHRS2	-3.48504	6.13667	817.735	2.46e-175	4.78e-172
AC100801.1	-3.47394	2.87119	134.337	6.17e-31	2.59e-29
ACOX2	-3.45084	0.0749181	17.2328	3.32e-05	0.000126025
UGT2B17	-3.40882	1.13699	35.6664	2.39e-09	1.61e-08
RHOBTB1	-3.4071	4.11777	321.361	3.79e-71	9.23e-69
RAC1	-3.39132	6.6794	858.397	1e-183	3.91e-180
SMTNL2	-3.36254	1.10301	34.1593	5.18e-09	3.36e-08
MESP1	-3.35701	1.84225	56.035	7.5e-14	8.13e-13
MAT1A	-3.33577	0.449277	21.4578	3.66e-06	1.62e-05
RNU6-925P	-3.31782	0.42709	21.0696	4.46e-06	1.96e-05
AK4P1	-3.30415	0.304499	19.3011	1.12e-05	4.62e-05
RASGRP1	-3.23689	2.41627	83.1205	8.64e-20	1.62e-18
RPL6P27	-3.23471	-0.0914643	14.1948	0.000165462	0.000552758
LINC02568	-3.23063	0.358933	19.5271	9.99e-06	4.14e-05
AC083967.1	-3.21928	3.30694	173.373	2.21e-39	1.53e-37
AZGP1P1	-3.1778	0.366001	19.2469	1.16e-05	4.74e-05
AC055854.1	-3.16389	2.93754	127.429	1.95e-29	7.44e-28
AC008663.1	-3.13417	2.50446	85.6856	2.38e-20	4.67e-19
SPRY4	-3.1204	1.11744	31.6515	1.88e-08	1.13e-07
MYEOV	-3.0987	1.59705	43.3086	4.94e-11	4.09e-10
NXPH3	-3.05151	0.831457	25.1157	5.46e-07	2.72e-06
RNU1-85P	-2.98314	0.158862	15.454	8.49e-05	0.000300104
COL12A1	-2.96969	6.49493	697.253	2.36e-150	2.83e-147
STC2	-2.92025	8.37592	561.971	4.49e-122	3.5e-119
FIGN	-2.90834	1.84493	46.8295	8.03e-12	7.28e-11
BRINP2	-2.90265	4.31848	297.594	4.52e-66	1.01e-63
AP001505.1	-2.89868	0.104164	14.2734	0.000158675	0.000532024
SLC39A8	-2.88036	3.82391	212.901	6.62e-48	7.32e-46
CDCA7	-2.82621	3.64079	183.024	1.82e-41	1.44e-39
WISP2	-2.80992	3.74304	194.396	6.41e-44	5.94e-42
CCDC103	-2.80537	0.170035	14.3925	0.000149135	0.000501981
ARHGAP11B	-2.78536	1.21479	29.1395	6.83e-08	3.85e-07
AKR1C2	-2.75479	6.24085	599.397	6.37e-130	5.63e-127
ASS1	-2.75217	3.74106	188.38	1.27e-42	1.09e-40
PRSS23	-2.74514	6.39217	610.236	6.05e-132	6.29e-129
MAPT-IT1	-2.73902	0.763999	20.634	5.6e-06	2.42e-05
SEC14L2	-2.73238	1.32457	30.6164	3.19e-08	1.87e-07
PRSS53	-2.71344	1.51787	34.3667	4.66e-09	3.04e-08
SERPINA3	-2.68757	6.57616	580.242	3.02e-78	9.42e-76
RHOC	-2.66937	6.29911	577.145	2.94e-125	2.41e-122
TMEM59L	-2.65508	0.929789	22.2717	2.39e-06	1.08e-05
PGLYRP2	-2.64243	2.07746	47.6802	5.21e-12	4.81e-11
RPSAP13	-2.63776	-0.106427	10.9025	0.000962517	0.00275984
SLC4A10	-2.62865	1.8711	41.1629	1.44e-10	1.12e-09
RN7SL718P	-2.62315	3.37669	137.944	1.02e-31	4.54e-30
AC105046.1	-2.61639	0.212654	13.5158	0.000237357	0.00077063
PADI3	-2.58722	1.58055	33.4165	7.58e-09	4.81e-08
FAM216A	-2.58068	2.07582	45.9747	1.24e-11	1.1e-10
ADAT2	-2.5801	3.08053	108.958	2.01e-25	5.79e-24
AC084082.1	-2.57672	2.23962	52.8032	3.86e-13	3.94e-12
GRPR	-2.57332	0.84991	20.26	6.81e-06	2.9e-05
HIST2H3D	-2.56506	6.91053	558.678	2.25e-121	1.67e-118
AL512283.1	-2.55375	1.44657	29.7665	4.95e-08	2.84e-07
FJX1	-2.55375	2.77008	81.9828	1.53e-19	2.8e-18
LHX4	-2.55179	1.29888	27.2999	1.76e-07	9.43e-07
COL3A1	-2.54782	1.4252	29.5885	5.42e-08	3.09e-07
GDAP1	-2.5456	6.24034	530.19	2.15e-115	1.4e-112
HPGD	-2.54079	0.406743	14.8233	0.00011854	0.00040835
H19	-2.52381	3.17109	113.313	2.27e-26	6.96e-25
AMZ1	-2.52313	4.91967	339.587	4.92e-75	1.42e-72
SMOX	-2.51325	1.62883	33.0284	9.25e-09	5.81e-08
AL121578.3	-2.50151	1.26282	25.9436	3.56e-07	1.82e-06
AC051619.7	-2.48629	1.12222	23.3661	1.35e-06	6.36e-06
SGK3	-2.486	5.27388	386.772	4.52e-85	1.95e-82
PMAIP1	-2.48005	2.836	83.4394	7.36e-20	1.39e-18
MGP	-2.47619	3.41383	130.743	3.72e-30	1.49e-28
RNVU1-6	-2.47215	1.23829	24.8699	6.2e-07	3.07e-06
RBM24	-2.4704	3.55192	142.975	8.28e-33	3.93e-31
LINC01293	-2.45811	2.58964	65.4336	6.45e-16	8.36e-15
LINC00052	-2.45556	3.95792	186.852	2.71e-42	2.28e-40
NPY1R	-2.45214	3.73947	159.941	1.76e-36	1.03e-34
NKAIN1	-2.45149	2.49137	60.3435	8.46e-15	9.97e-14
MMACHC	-2.44946	3.17157	108.41	2.65e-25	7.54e-24
AC023055.1	-2.44316	0.29876	12.9641	0.000318504	0.0010058
SORD2P	-2.42286	4.12201	203.482	7.26e-46	7.34e-44
SDK2	-2.4133	0.736089	17.1685	3.44e-05	0.000130015
RDH11	-2.41189	6.43787	500.619	3.63e-109	2.1e-106
FCGR2B	-2.40748	0.408719	13.7364	0.000211061	0.000691887
SGK1	-2.39378	2.07249	40.8405	1.7e-10	1.31e-09
AGR3	-2.38092	2.79729	75.7903	3.47e-18	5.53e-17
SLC26A2	-2.37972	6.35396	484.609	9.68e-106	5.39e-103
AP003119.3	-2.36389	3.76596	154.342	2.86e-35	1.57e-33
MUCL1	-2.35538	2.57676	60.0373	9.88e-15	1.16e-13
AC064799.2	-2.35404	1.60103	29.0069	7.32e-08	4.11e-07
SNORA62	-2.33805	0.153403	11.0067	0.000910369	0.00262384
IGSF1	-2.32626	2.4195	52.3511	5.09e-13	5.14e-12
MSMB	-2.32354	2.04539	38.0203	7.17e-10	5.12e-09
HLA-DRB6	-2.3204	0.977637	19.0356	1.29e-05	5.25e-05
PPT2	-2.31809	2.76531	70.6108	4.72e-17	6.85e-16
AC068580.4	-2.30156	3.60299	132.847	1.3e-30	5.33e-29
GINS4	-2.29685	3.38345	114.558	1.22e-26	3.8e-25
AGR2	-2.28734	6.20491	443.03	5.32e-97	2.59e-94
MYB	-2.27801	5.17916	324.892	6.69e-72	1.71e-69
ATP6V1C2	-2.27568	0.430077	12.8589	0.000336897	0.0010598
ARHGEF28	-2.27509	4.21401	196.584	3.78e-44	3.56e-42
GGCT	-2.2677	6.34938	447.648	5.58e-98	2.8e-95
IGFBP4	-2.26389	6.80527	457.586	4.41e-100	2.29e-97
TIAM1	-2.26259	4.73394	261.469	2.46e-58	4.56e-56
KBTBD8	-2.23902	2.20628	41.5463	1.18e-10	9.29e-10
IGFBP6	-2.2285	0.187406	10.5197	0.00118356	0.00333808
NEIL2	-2.22224	2.53963	53.9428	2.17e-13	2.26e-12
VXN	-2.21009	1.14746	19.9164	8.15e-06	3.44e-05
MCM10	-2.20828	5.57392	356.336	1.33e-78	4.23e-76
SNORD3B-2	-2.20624	2.63609	57.9972	2.78e-14	3.13e-13
GPR19	-2.20107	0.160827	10.1865	0.00141757	0.0039252
ELOVL2	-2.20026	4.03497	166.842	5.74e-38	3.7e-36
GNA14	-2.19913	2.23165	41.2421	1.38e-10	1.08e-09
CPNE7	-2.19499	0.361946	11.4193	0.000734086	0.0021597
MYBL1	-2.18953	4.55892	225.693	1.19e-50	1.46e-48
MTFP1	-2.18548	4.04882	166.613	6.5e-38	4.12e-36
HIST2H3C	-2.17316	8.15016	350.39	2.47e-77	7.55e-75
EME1	-2.16658	3.25062	95.3442	1.86e-22	4.37e-21
TFF3	-2.16244	1.82654	29.9862	4.42e-08	2.55e-07
NME1-NME2	-2.14046	1.81601	26.8726	3.96e-07	2.01e-06
PLIN5	-2.13434	3.25069	92.989	6.06e-22	1.37e-20
DUSP5	-2.1242	2.65058	54.9195	1.45e-13	1.53e-12
AC112777.1	-2.12416	1.57731	24.2876	8.38e-07	4.07e-06
DTL	-2.12356	4.37371	194.392	7.9e-44	7.28e-42
HIST1H4A	-2.11983	3.1789	87.3669	1.04e-20	2.11e-19
TMPRSS3	-2.11804	0.253141	10.2318	0.00138316	0.00383742
NBPF5P	-2.10855	0.826314	14.3235	0.000154508	0.000518833
AC064850.1	-2.10715	0.475394	11.7331	0.000615552	0.00184796
ADAM19	-2.10596	1.52429	23.625	1.18e-06	5.61e-06
AC006329.1	-2.10588	2.82219	64.1711	1.22e-15	1.55e-14
AC135977.1	-2.09999	0.953421	15.7596	7.62e-05	0.000272084
AC112206.2	-2.09513	1.46106	22.4802	2.14e-06	9.81e-06
RIBC2	-2.09478	1.65241	25.2126	5.19e-07	2.6e-06
IER3	-2.0835	7.4929	367.874	4.66e-81	1.65e-78
KCNK15	-2.08279	2.37918	42.7465	6.43e-11	5.25e-10
AC053481.2	-2.08078	0.744712	13.6285	0.000225495	0.000735492
AC106886.3	-2.0763	1.7681	26.9955	2.07e-07	1.09e-06
METTL1	-2.07593	4.87179	245.544	6.38e-55	1.05e-52
ATRNL1	-2.07328	2.85844	64.6887	9.4e-16	1.2e-14
AZGP1	-2.06968	3.50497	105.645	1.07e-24	2.9e-23
UGT2B15	-2.06504	3.82702	130.622	3.95e-30	1.58e-28
SLC16A6	-2.06415	5.72106	333.351	1.05e-73	2.92e-71
DDIAS	-2.06392	4.70368	222.781	4.96e-50	5.85e-48
AC011498.4	-2.06212	1.10119	17.3017	3.21e-05	0.000121958
TFAP4	-2.05969	4.31439	178.841	1.45e-40	1.09e-38
TGM2	-2.05927	2.71446	55.9887	7.68e-14	8.31e-13
RAMP1	-2.05386	3.94905	141.088	2.13e-32	9.83e-31
LRG1	-2.05096	4.87398	240.926	7.12e-54	1.1e-51
FCRLB	-2.05025	0.265354	9.80568	0.00174296	0.00473862
SLC25A24P1	-2.04882	3.25988	87.7486	8.45e-21	1.73e-19
AC015813.5	-2.0435	1.00926	15.7957	7.11e-05	0.000255121
PAK3	-2.04309	1.37525	20.4539	6.15e-06	2.64e-05
NBPF4	-2.03946	3.81092	126.563	3.02e-29	1.13e-27
CD22	-2.03266	2.42456	42.5185	7.26e-11	5.88e-10
AC005336.1	-2.02984	1.22531	18.3395	1.86e-05	7.35e-05
ADAM11	-2.02599	1.84466	27.319	1.75e-07	9.35e-07
TPRG1L	-2.02525	3.73953	119.098	1.26e-27	4.23e-26
ALDOC	-2.02489	4.16242	155.97	8.49e-33	4.01e-31
TSKU	-2.02361	7.58558	344.001	5.63e-76	1.66e-73
NECAB2	-2.02137	1.32607	19.2228	1.17e-05	4.8e-05
FAM72C	-2.02006	0.930976	13.1828	0.000372501	0.00116311
C19orf44	-2.01719	0.869121	14.2379	0.000161693	0.000541413
HIST1H3I	-2.01649	3.13089	77.2377	1.89e-18	3.11e-17
NFIA	-2.01323	2.74904	55.8156	8.38e-14	9.01e-13
C5orf34	-2.0056	2.02102	29.6002	5.39e-08	3.08e-07
CHAC2	-2.00534	2.70609	53.2401	3.09e-13	3.18e-12
HPDL	-2.00468	3.26287	85.1471	3.12e-20	6.08e-19
RN7SL451P	-1.99512	1.20759	17.0133	3.73e-05	0.000140219
AL024507.2	-1.98938	1.13609	16.7936	4.19e-05	0.000156052
CCDC117	-1.98934	5.90313	329.532	6.85e-73	1.84e-70
MIR17HG	-1.98687	2.42461	41.1699	1.44e-10	1.11e-09
SNHG25	-1.98274	2.66906	50.4625	1.27e-12	1.23e-11
AC117378.1	-1.97861	0.813656	12.7584	0.000356704	0.00111715
POLR3G	-1.97415	3.48838	97.0078	8.05e-23	1.95e-21
CLMP	-1.97369	0.581666	11.2254	0.000809004	0.0023605
ZNF703	-1.96716	3.80483	119.023	1.3e-27	4.38e-26
XBP1	-1.96395	10.871	149.661	2.95e-34	1.53e-32
BFSP1	-1.96287	0.386508	9.95373	0.00160829	0.00440633
SERPINA5	-1.95928	3.57264	100.756	1.23e-23	3.16e-22
GLA	-1.95838	5.48273	284.192	3.33e-63	6.91e-61
AL359258.1	-1.94548	4.2367	156.076	1.21e-35	6.72e-34
HIST1H4C	-1.94453	6.26882	313.841	2.4e-42	2.03e-40
AC005363.1	-1.93254	0.691802	11.8835	0.000567828	0.0017146
SORD	-1.93173	4.46987	175.42	7.96e-40	5.69e-38
CALML4	-1.92943	1.75187	23.7785	1.09e-06	5.2e-06
RNVU1-19	-1.91909	0.192234	8.44867	0.00365825	0.00925462
TPD52L1	-1.91742	8.15248	279.392	3.94e-62	7.97e-60
ADM5	-1.91297	1.14407	15.8476	6.9e-05	0.00024812
CDC6	-1.91181	5.00648	227.798	4.14e-51	5.37e-49
SNX10	-1.91094	4.40202	166.751	5.94e-38	3.81e-36
NRARP	-1.90863	2.0858	28.9326	7.6e-08	4.25e-07
ORC1	-1.9049	3.59655	98.076	4.71e-23	1.16e-21
RFESD	-1.90206	0.339435	9.12766	0.00252182	0.00660488
MPI	-1.89914	4.66406	190.354	4.77e-43	4.22e-41
AC093909.6	-1.88978	0.394986	9.41467	0.00215625	0.00575284
TAF4B	-1.88937	3.77297	108.924	2.05e-25	5.88e-24
HLA-DRB1	-1.88585	3.67005	101.169	9.98e-24	2.58e-22
AC007952.4	-1.87878	4.06895	129.928	1.5e-28	5.38e-27
B3GALNT1	-1.87857	6.28907	321.538	3.47e-71	8.59e-69
UGT1A6	-1.87786	4.77461	198.469	8.49e-45	8.22e-43
HIST1H3G	-1.87169	7.06296	323.333	2e-71	5.02e-69
CBR3	-1.86409	1.6444	20.8076	5.14e-06	2.23e-05
HIST1H1D	-1.86374	7.0685	320.915	6.39e-71	1.53e-68
PHGDH	-1.86198	3.34458	79.9274	4.31e-19	7.49e-18
RNU5E-4P	-1.86069	0.387018	9.06554	0.00261911	0.00684015
HIST1H3F	-1.85393	6.36562	316.989	3.77e-70	8.89e-68
THSD8	-1.84894	4.9657	211.114	2.02e-47	2.18e-45
DHFRP1	-1.84871	2.78407	50.0236	1.58e-12	1.52e-11
ITPRIP	-1.83547	1.5668	19.3474	1.1e-05	4.52e-05
FLT4	-1.83437	0.114884	7.46188	0.00630901	0.0150468
PEG10	-1.82692	0.291061	8.28741	0.00399753	0.0100152
FABP5	-1.82188	1.83344	22.8139	1.8e-06	8.35e-06
RN7SL57P	-1.81833	0.590058	9.86453	0.00168811	0.00460478
HR	-1.81671	3.97113	117.402	2.93e-27	9.6e-26
HIST1H4F	-1.81667	3.98342	117.94	2.99e-27	9.77e-26
LINC01291	-1.81644	2.68291	44.231	3.02e-11	2.57e-10
PIMREG	-1.81508	3.58704	90.0088	2.71e-21	5.71e-20
TFRC	-1.81374	8.08796	256.237	3.24e-57	5.81e-55
INHBA	-1.81289	0.714612	10.8695	0.000979799	0.00280475
CCDC85B	-1.81203	2.64098	41.8426	1.02e-10	8.07e-10
TGIF2	-1.80987	5.30949	234.682	1.37e-52	1.96e-50
SNORA71B	-1.80631	0.266387	8.05335	0.00454783	0.0112333
AC106872.5	-1.80458	1.74872	21.2757	4.01e-06	1.77e-05
RCN3	-1.80355	0.266442	7.98998	0.00470968	0.0115744
CA2	-1.79149	3.97259	114.592	1.2e-26	3.75e-25
Z93241.1	-1.79054	2.55731	38.5005	5.61e-10	4.06e-09
MCM7	-1.7851	8.61415	224.053	2.64e-50	3.17e-48
GNL3LP1	-1.78475	0.55756	9.35874	0.00226087	0.00600215
SNORA24	-1.78364	2.85384	50.2599	1.4e-12	1.35e-11
PPAT	-1.78309	5.59108	250.073	6.81e-56	1.14e-53
SKP2	-1.78223	4.04929	119.824	8.73e-28	2.98e-26
SNORD3B-1	-1.78085	7.63947	267.596	4.9e-59	9.2e-57
HIST1H3B	-1.77998	6.22413	286.626	8.86e-61	1.73e-58
PIM2	-1.77636	3.12603	63.0491	2.15e-15	2.66e-14
PIM1	-1.7759	2.71448	43.8088	3.74e-11	3.15e-10
HIST1H1B	-1.77118	7.93316	251.909	3.36e-56	5.76e-54
UHRF1	-1.7685	5.39922	232.973	3.2e-52	4.45e-50
SNHG15	-1.76609	3.76374	96.6668	9.55e-23	2.29e-21
CENPW	-1.76581	3.53367	83.145	8.54e-20	1.61e-18
RRP9	-1.76443	3.70322	92.5006	7.74e-22	1.73e-20
SUSD3	-1.76072	0.768866	10.6855	0.00108212	0.00307281
ELOVL5	-1.76015	4.99617	197.237	1.56e-44	1.5e-42
PPFIA4	-1.75564	2.29246	29.9369	4.53e-08	2.61e-07
RORC	-1.75396	2.79213	46.0783	1.18e-11	1.05e-10
KDELC1	-1.74823	1.36345	15.6284	7.74e-05	0.00027619
SYTL4	-1.74506	4.069	117.115	3.39e-27	1.1e-25
GAB2	-1.74401	5.58136	239.836	1.07e-53	1.62e-51
MSH5-SAPCD1	-1.74322	0.364858	7.68303	0.005583	0.0134866
BCRP2	-1.74212	0.580758	9.06157	0.00261456	0.0068294
PKIB	-1.74157	5.40101	226.909	6.43e-51	8.07e-49
GGH	-1.73973	4.32489	136.164	3.69e-31	1.56e-29
GPC6	-1.73907	2.64357	39.5237	3.33e-10	2.47e-09
GPX8	-1.73816	1.17374	13.5937	0.000227719	0.000741966
AC007496.3	-1.73804	0.887087	11.2838	0.000783718	0.00229213
RN7SL262P	-1.73484	0.851056	10.9086	0.000959323	0.0027517
METTL7A	-1.73054	2.76454	44.085	3.25e-11	2.75e-10
SNORA13	-1.72996	0.519131	8.87423	0.00289671	0.00749386
SDC2	-1.7196	1.16584	13.4968	0.000239767	0.000778131
CDC25A	-1.7196	4.32642	133.979	7.38e-31	3.08e-29
HIST1H4D	-1.71845	5.81046	238.935	1.99e-41	1.56e-39
NPM3	-1.71598	3.80451	94.8192	2.42e-22	5.63e-21
MCM2	-1.71563	6.44505	278.699	4.99e-62	9.96e-60
BCYRN1	-1.7103	6.56072	279.246	3.81e-62	7.81e-60
PTGER4	-1.70868	3.17882	61.4314	4.88e-15	5.84e-14
HIST2H2AB	-1.70745	5.58482	229.479	2.35e-51	3.08e-49
TIFA	-1.70733	3.42133	72.9172	1.48e-17	2.23e-16
RNY1	-1.70468	4.41687	138.114	1.57e-31	6.77e-30
HIST1H2BI	-1.70386	5.31711	211.93	1.07e-47	1.18e-45
CMC4	-1.70109	1.22141	13.735	0.000211228	0.00069229
SLC2A1	-1.7001	5.90441	250.813	4.72e-56	8e-54
SLITRK6	-1.69881	3.52974	76.9457	2e-18	3.29e-17
ZNF114	-1.69699	3.17961	60.7357	6.94e-15	8.24e-14
MIS18A	-1.69118	3.63235	82.1975	1.38e-19	2.54e-18
KTI12	-1.68507	2.68671	39.0608	4.21e-10	3.09e-09
CTSD	-1.68445	8.90805	188.539	1.17e-42	1.01e-40
RNY3	-1.68414	4.75296	161.307	8.92e-37	5.32e-35
CD44	-1.68393	4.87221	172.965	2.7e-39	1.83e-37
VGF	-1.68359	2.26949	27.4636	1.62e-07	8.72e-07
SLC7A5P1	-1.67897	0.404068	7.79927	0.00523309	0.0127222
PDF	-1.6776	1.47619	15.3945	8.78e-05	0.000309232
ZIC5	-1.67281	0.476691	8.16598	0.00427399	0.0106379
SNORA71D	-1.67083	1.53861	16.2598	5.55e-05	0.000202462
NT5C2	-1.66939	6.62186	267.948	1e-59	1.93e-57
E2F3	-1.66239	4.85721	168.072	3.08e-38	2.02e-36
CD8A	-1.6613	0.601113	8.7447	0.00310969	0.00798485
SLC26A1	-1.65687	0.733389	9.33763	0.00224875	0.00597711
EPHA2	-1.65528	3.03084	51.7999	6.43e-13	6.42e-12
EEF1AKMT4	-1.65469	3.80642	89.2514	3.96e-21	8.27e-20
GINS1	-1.65448	6.24515	254.984	6.02e-57	1.07e-54
FBXO16	-1.65383	0.715523	9.35173	0.00223152	0.00593435
RHPN2	-1.64969	5.35208	202.989	9.02e-46	9.06e-44
NEMP1	-1.6488	5.60614	219.064	3.13e-49	3.55e-47
RNY4	-1.64201	2.72605	38.8395	4.72e-10	3.43e-09
HIST1H3D	-1.63964	4.66517	147.875	7.27e-34	3.69e-32
RRM2	-1.63882	6.49514	257.606	1.65e-57	2.99e-55
SACS	-1.63826	3.86804	91.4869	1.29e-21	2.83e-20
AC051619.8	-1.63818	0.767291	9.40921	0.00216375	0.00577088
RPP25	-1.63784	4.19667	114.112	1.52e-26	4.73e-25
RLN2	-1.63582	1.66408	17.1323	3.5e-05	0.000132351
KCNH1	-1.63459	0.938929	10.3993	0.00126326	0.00353754
ZNF695	-1.63301	3.09298	53.0403	3.42e-13	3.51e-12
AC024940.5	-1.63107	1.67048	16.979	3.8e-05	0.000142512
NME1	-1.62852	7.04186	250.684	4.47e-55	7.41e-53
SLC9A3R1	-1.62773	8.53062	191.639	2.52e-43	2.26e-41
HIST1H2BH	-1.62753	5.81918	226.985	6.19e-51	7.84e-49
DSCC1	-1.62529	4.79645	157.167	7.01e-36	4e-34
LINC01670	-1.61658	2.42378	28.6924	8.6e-08	4.78e-07
LIPA	-1.61577	5.17391	182.96	1.88e-41	1.48e-39
ATAD5	-1.61264	4.21087	112.081	4.21e-26	1.25e-24
TUBA1B	-1.61246	9.44278	151.737	1.05e-34	5.59e-33
H2AFX	-1.60909	5.73553	217.301	7.48e-49	8.39e-47
SIAH2	-1.60407	5.82475	221.379	1.1e-49	1.26e-47
RRS1	-1.60213	4.34959	120.127	7.5e-28	2.57e-26
RPA2	-1.59836	4.70069	144.825	3.29e-33	1.61e-31
MRTO4	-1.59435	5.06134	170.218	1.06e-38	7.01e-37
DYRK4	-1.59179	1.44403	14.0977	0.000174187	0.000579493
EXOSC5	-1.58921	3.96883	93.3719	5e-22	1.14e-20
ENDOD1	-1.58854	5.27129	184.359	9.36e-42	7.52e-40
CA12	-1.58511	7.33535	229.896	1.47e-51	1.95e-49
DDX12P	-1.58425	1.98912	19.4991	1.01e-05	4.2e-05
AC007240.1	-1.5842	0.734875	8.63342	0.00330535	0.00844135
PRAG1	-1.58359	3.03951	48.3573	3.69e-12	3.45e-11
RERG	-1.58052	6.32759	237.497	3.41e-53	5.01e-51
NDC1	-1.57957	5.47031	195.173	4.36e-44	4.09e-42
RNF32	-1.5768	1.2321	12.0865	0.000509253	0.00154853
TMEM97	-1.57605	4.1319	102.533	5.04e-24	1.32e-22
SNORA52	-1.57549	2.60575	31.9634	1.61e-08	9.77e-08
MYC	-1.57451	6.81035	240.45	7.92e-54	1.21e-51
SLC7A5	-1.5698	7.28895	227.32	5.24e-51	6.69e-49
Z93930.2	-1.56939	2.36556	26.3452	2.89e-07	1.5e-06
SINHCAF	-1.56909	5.60955	200.816	2.65e-45	2.65e-43
TWNK	-1.56759	4.21893	107.266	4.69e-25	1.31e-23
KCTD21-AS1	-1.5657	2.79421	38.1381	6.75e-10	4.83e-09
AC037198.1	-1.56566	0.388012	6.84039	0.00892053	0.020479
STAM-AS1	-1.56511	1.15268	11.3613	0.000751737	0.00220622
CDKN3	-1.56487	5.56692	193.856	1.99e-40	1.47e-38
DHODH	-1.56196	4.00736	93.0174	5.97e-22	1.35e-20
HIST1H3J	-1.55965	4.85944	150.747	1.72e-34	9.02e-33
SNORD104	-1.55796	1.92211	18.3221	1.88e-05	7.42e-05
TRIP13	-1.55782	4.51821	125.186	6.01e-29	2.2e-27
LINC01311	-1.55734	0.82229	8.96558	0.00275562	0.00716186
GNPDA2	-1.55404	2.17122	21.9732	2.79e-06	1.25e-05
POC1A	-1.5535	3.44953	63.202	1.99e-15	2.47e-14
SFR1	-1.55248	3.12204	49.9606	1.64e-12	1.56e-11
ALDH1B1	-1.55228	5.28028	177.563	2.74e-40	1.97e-38
SLC16A1	-1.55205	2.85764	39.8291	2.85e-10	2.13e-09
ARL11	-1.55148	0.831385	8.74504	0.00310911	0.00798469
RF00012	-1.55129	3.85241	82.365	1.26e-19	2.33e-18
AC005837.1	-1.55063	0.519925	7.32778	0.0067971	0.0160512
PNP	-1.54896	5.75591	204.259	4.88e-46	5.03e-44
GFRA1	-1.54885	8.75482	166.621	6.33e-38	4.03e-36
FUBP3	-1.54711	5.74769	203.549	6.83e-46	6.95e-44
MCM3	-1.5466	7.06099	228.943	2.35e-51	3.08e-49
AL354707.1	-1.54589	2.1966	22.2599	2.4e-06	1.09e-05
S1PR5	-1.54565	0.242221	6.1198	0.0133782	0.0293213
FCGRT	-1.54494	1.41131	13.1563	0.000287471	0.000915408
JPH1	-1.54422	5.31463	178.074	2.2e-40	1.62e-38
PSMC3IP	-1.54343	2.3726	25.5425	4.38e-07	2.21e-06
E2F7	-1.54	3.82894	80.1624	3.83e-19	6.72e-18
CD3EAP	-1.53817	4.93169	151.688	1.08e-34	5.7e-33
ARTN	-1.53738	1.25787	11.8215	0.000587026	0.00176743
NOP16	-1.53468	5.53072	188.708	1.08e-42	9.34e-41
SCARNA22	-1.53298	2.58607	30.154	4.05e-08	2.35e-07
PDXP	-1.53255	3.18344	50.9758	9.91e-13	9.68e-12
HIST1H2BL	-1.52917	5.4043	180.592	6.09e-41	4.67e-39
SSTR5-AS1	-1.52845	0.839149	8.81306	0.00299537	0.00772696
OAF	-1.5274	0.235142	5.95409	0.0146943	0.0318254
AL138694.1	-1.52669	0.982146	9.67477	0.00187153	0.00504852
S100A9	-1.52599	0.621618	7.65501	0.00566815	0.013669
AL049779.1	-1.52335	3.58434	66.5033	3.77e-16	5.04e-15
SMN1	-1.52319	4.60022	27.536	0.00158199	0.00434037
HIST1H2BE	-1.52115	4.14507	97.1725	7.41e-23	1.81e-21
SULF1	-1.5185	2.44052	26.4521	2.73e-07	1.43e-06
AC015909.5	-1.51734	1.51944	13.659	0.000219942	0.000718582
TTC26	-1.51721	3.43412	60.019	9.97e-15	1.17e-13
HIST1H2AL	-1.51497	4.38381	110.939	7.5e-26	2.2e-24
RELT	-1.51429	2.54209	28.5115	9.44e-08	5.23e-07
RAPGEFL1	-1.51387	2.82628	37.0426	1.18e-09	8.23e-09
CDCA5	-1.51238	5.56219	185.499	5.31e-42	4.36e-40
IER5L	-1.51073	4.79726	137.762	1.12e-31	4.9e-30
AC068279.1	-1.50981	1.09566	10.2815	0.00134645	0.00374558
PTMAP5	-1.50926	0.817418	8.50639	0.00354407	0.00899058
CENPK	-1.50904	3.98354	86.2079	1.83e-20	3.62e-19
AMD1	-1.50887	7.01725	219.517	2.5e-49	2.86e-47
RRP1B	-1.50877	5.79803	196.984	1.8e-44	1.72e-42
TUBB	-1.50769	9.22055	141.739	1.54e-32	7.16e-31
HIST1H3A	-1.50604	2.89838	19.9631	0.000206045	0.000677012
BCL2L12	-1.50384	3.85789	78.3386	9.78e-19	1.65e-17
CU638689.5	-1.5031	1.92167	17.0472	3.67e-05	0.000138103
CCDC28B	-1.50283	0.0508988	5.13685	0.0234368	0.0479349
TEDC2	-1.50231	3.02366	43.4077	4.59e-11	3.81e-10
CMSS1	-1.50167	4.43417	112.478	3.45e-26	1.03e-24
GPX2	-1.50137	1.78357	15.85	6.89e-05	0.000247911
PDSS1	-1.49863	3.52045	62.1219	3.44e-15	4.18e-14
SLX1A-SULT1A3	-1.49822	3.30281	53.4302	2.9e-13	3e-12
LRIG1	-1.49316	5.35141	170.147	1.1e-38	7.23e-37
NRSN1	-1.49235	3.26209	51.5456	7.31e-13	7.26e-12
MTFR2	-1.48897	3.61435	65.2139	7.21e-16	9.29e-15
TOMM40	-1.48635	5.97079	200.204	3.59e-45	3.56e-43
PKMYT1	-1.4862	4.6151	121.796	3.25e-28	1.13e-26
NAB2	-1.48599	5.53608	178.346	1.86e-40	1.38e-38
AC109326.1	-1.4857	1.98456	17.3744	3.09e-05	0.000117873
AC012146.1	-1.48329	1.2379	10.9095	0.000958891	0.00275096
AUNIP	-1.48306	3.5524	62.3307	3.1e-15	3.78e-14
PPIF	-1.4818	5.68919	185.078	6.55e-42	5.34e-40
OLFM1	-1.48007	4.10542	90.2434	2.41e-21	5.11e-20
AC245014.3	-1.47891	4.26306	99.3942	2.48e-23	6.22e-22
MAP7D3	-1.47852	3.86452	76.4684	2.46e-18	4.01e-17
FARSB	-1.47687	5.59437	179.361	1.12e-40	8.44e-39
BRCA1	-1.47612	5.56969	177.944	2.27e-40	1.64e-38
TEAD4	-1.4758	3.63067	64.942	8.27e-16	1.06e-14
SNHG1	-1.47577	6.38231	210.661	2.01e-47	2.18e-45
PINX1	-1.47308	3.27515	51.0589	9.36e-13	9.18e-12
DPH2	-1.4711	4.50933	112.985	2.68e-26	8.13e-25
POLE3	-1.47097	6.28817	206.826	1.42e-46	1.51e-44
COQ3	-1.46687	3.61206	63.5396	1.68e-15	2.1e-14
LAPTM4A	-1.4668	6.56851	210.209	5.09e-47	5.43e-45
AC106786.1	-1.46674	0.455999	6.44083	0.0111623	0.0249669
AC005255.1	-1.4663	1.89542	16.2544	5.56e-05	0.000202996
RN7SL674P	-1.46504	1.89499	16.2099	5.7e-05	0.000207623
TICRR	-1.46459	5.07602	147.949	6.93e-34	3.53e-32
AL024508.2	-1.463	2.09911	18.5685	1.65e-05	6.57e-05
PCYOX1L	-1.4629	3.42613	56.0075	7.6e-14	8.23e-13
FAM111B	-1.46227	4.96366	140.736	2.53e-32	1.16e-30
HMGB2	-1.45774	6.63017	208.959	4.67e-47	5.02e-45
CA8	-1.45761	3.49823	58.1287	2.6e-14	2.94e-13
RIMS4	-1.45469	2.73891	31.792	1.75e-08	1.06e-07
FEN1	-1.45377	5.83341	186.084	3.97e-42	3.29e-40
C1QTNF6	-1.4537	5.56898	173.067	2.56e-39	1.76e-37
CDC45	-1.45304	4.58538	115.043	9.55e-27	3.01e-25
AC073585.1	-1.45237	0.192155	5.31513	0.0211541	0.0438359
CENPU	-1.45109	5.13385	148.965	4.18e-34	2.15e-32
ZWILCH	-1.45035	5.17376	150.952	1.63e-34	8.58e-33
H2AFZ	-1.44981	8.08992	167.965	3.36e-38	2.2e-36
NAALADL2	-1.44916	5.06496	144.405	4.06e-33	1.97e-31
E2F1	-1.44895	4.54894	112.212	3.94e-26	1.18e-24
KLHL31	-1.44814	1.27093	10.7596	0.00103968	0.00296147
FOS	-1.44796	3.93988	77.5784	1.41e-18	2.34e-17
EXO1	-1.44244	4.70764	121.38	4.01e-28	1.39e-26
RECQL4	-1.44156	4.9825	138.288	8.59e-32	3.84e-30
MPP2	-1.44119	2.45558	24.3928	7.94e-07	3.87e-06
CLSPN	-1.44019	4.30271	97.1294	7.57e-23	1.84e-21
CENPM	-1.43974	2.88783	35.8689	2.16e-09	1.46e-08
ADAMTS9	-1.43866	4.19081	90.6258	1.99e-21	4.28e-20
ADM	-1.43848	0.873087	8.01715	0.00463959	0.0114274
AC114491.1	-1.43825	1.3569	11.111	0.000860162	0.00249436
EIF1AXP1	-1.43787	2.48121	24.7704	6.53e-07	3.22e-06
SCML2	-1.43695	3.22934	47.1874	6.7e-12	6.14e-11
POLR1E	-1.43489	4.28081	95.3131	1.89e-22	4.43e-21
PSMG1	-1.43487	4.63154	115.287	9.05e-27	2.87e-25
CKS1B	-1.43475	5.78054	178.658	2.25e-40	1.64e-38
LANCL1	-1.43463	5.53665	167.01	6.02e-38	3.85e-36
CDCA4	-1.42886	5.65134	171.604	5.31e-39	3.58e-37
HIST1H4J	-1.4288	7.4024	172.543	5.55e-29	2.04e-27
FIGNL1	-1.42698	5.14176	144.929	3.13e-33	1.53e-31
AC008663.2	-1.4264	0.753354	7.4176	0.00646609	0.015372
TXNDC5	-1.42386	5.7963	173.079	3.03e-35	1.65e-33
SNORD3A	-1.42336	10.5806	87.1878	1.15e-20	2.31e-19
RPA3	-1.4228	5.16987	145.589	2.25e-33	1.11e-31
LRRN2	-1.42262	0.463908	6.11067	0.0134474	0.0294565
CBX5	-1.42191	7.97657	166.094	8.23e-38	5.15e-36
CDC7	-1.42135	3.79713	68.075	1.7e-16	2.34e-15
AC245033.4	-1.42115	6.23596	192.627	1.71e-43	1.54e-41
KAT2A	-1.41952	4.50577	105.833	9.63e-25	2.63e-23
CCT4	-1.41821	7.39822	184.43	9.06e-42	7.31e-40
XRCC3	-1.4174	4.97328	133.638	8.75e-31	3.63e-29
DSCAM	-1.41643	5.89307	179.987	8.22e-41	6.22e-39
PPARGC1B	-1.41281	3.93525	74.1719	7.84e-18	1.21e-16
SEMA6A	-1.41185	1.94709	15.5715	7.98e-05	0.000283644
UGT1A1	-1.41081	1.28239	10.3183	0.00131986	0.00367754
ATP5MC1	-1.41076	5.22723	146.74	1.27e-33	6.37e-32
VPS9D1-AS1	-1.40791	0.771052	7.22642	0.00719145	0.0169015
TMED10	-1.40567	8.05053	160.109	1.62e-36	9.52e-35
TMEM132D-AS1	-1.40542	1.12853	9.18022	0.00245144	0.00644655
CAP2	-1.4054	5.08258	137.785	1.1e-31	4.87e-30
HEG1	-1.40397	2.88107	34.1221	5.28e-09	3.42e-08
SKA3	-1.40039	4.60904	109.23	1.75e-25	5.08e-24
SYAP1	-1.39959	6.56021	193.465	1.02e-43	9.27e-42
MORN2	-1.39908	2.69592	28.4462	9.77e-08	5.4e-07
WDCP	-1.39892	3.37412	49.8866	1.7e-12	1.62e-11
FAM89A	-1.39841	0.641858	6.67119	0.00980741	0.0222884
AC106795.1	-1.39797	5.4687	156.483	9.86e-36	5.53e-34
AC131009.3	-1.39649	1.75023	13.6915	0.00021617	0.000707445
RFC3	-1.39497	5.59869	161.921	6.57e-37	3.94e-35
TIPIN	-1.39318	3.46942	52.688	4.21e-13	4.28e-12
XK	-1.39259	0.520874	6.0721	0.0137441	0.0300093
SHLD2P3	-1.3918	0.410915	5.52961	0.0188597	0.0396281
ZC3HAV1L	-1.39065	0.829356	7.438	0.00639322	0.0152127
SNORA75	-1.38871	0.500036	5.94921	0.0147381	0.031907
CRAT	-1.3887	2.69586	27.6106	1.56e-07	8.41e-07
HIST4H4	-1.38838	6.10714	180.753	6.36e-41	4.85e-39
DNAJC9	-1.38735	6.61455	190.523	4.38e-43	3.9e-41
AP1S2	-1.38623	2.82071	31.4996	2.03e-08	1.22e-07
POLA2	-1.38504	4.60606	106.787	6.01e-25	1.67e-23
ASAH2	-1.38216	1.25193	9.75983	0.00178693	0.00484641
CU634019.6	-1.38184	2.92917	34.3819	4.64e-09	3.02e-08
MRPL12	-1.38094	6.07142	178.01	2.23e-40	1.63e-38
RPS17	-1.38043	8.61366	137.762	1.12e-31	4.9e-30
KLK11	-1.38015	0.639568	6.50523	0.0107653	0.0242249
RAB31	-1.37996	4.63733	108.025	3.21e-25	9.12e-24
AKR1C1	-1.3792	1.65392	12.5815	0.000390738	0.00121616
ACTRT3	-1.37862	1.07237	8.6477	0.00327956	0.00838099
CENPN	-1.3784	5.81088	167.28	6.7e-38	4.21e-36
GEMIN4	-1.37803	5.21077	139.504	4.72e-32	2.13e-30
TK1	-1.37714	6.23159	181.859	3.24e-41	2.53e-39
UNG	-1.37695	5.46189	152.087	8.81e-35	4.72e-33
BRIP1	-1.37684	8.48792	140.995	2.22e-32	1.03e-30
PRIM1	-1.37598	4.63333	107.132	5.02e-25	1.4e-23
CENPP	-1.37558	2.74552	28.9942	7.36e-08	4.13e-07
SNX24	-1.37483	4.37481	93.1115	5.69e-22	1.29e-20
REXO5	-1.37434	3.97021	72.3817	1.93e-17	2.88e-16
PPIH	-1.37415	3.9611	71.9393	2.42e-17	3.57e-16
METTL8	-1.37255	4.91566	123.08	1.71e-28	6.09e-27
HLA-DRB5	-1.37178	1.75577	13.2788	0.00026929	0.000864402
ZNF391	-1.36914	0.999177	7.97551	0.00474817	0.0116548
TNF	-1.36875	0.499975	5.8742	0.0153757	0.0330896
PUS1	-1.36875	4.8755	120.358	6.68e-28	2.29e-26
MRPS2	-1.36849	5.5686	154.758	2.52e-35	1.38e-33
MCM5	-1.36697	5.86858	167.494	4.28e-38	2.78e-36
AMER1	-1.36674	4.41964	94.4592	2.89e-22	6.71e-21
ERCC6L	-1.36622	4.32241	89.4023	3.67e-21	7.68e-20
CD320	-1.3659	3.11021	39.4278	3.49e-10	2.58e-09
CHEK2	-1.36515	4.53564	100.264	1.57e-23	4.01e-22
BLM	-1.36503	4.8775	119.856	8.59e-28	2.93e-26
AMOTL1	-1.36353	6.06072	173.652	1.92e-39	1.34e-37
LSM11	-1.36085	3.87401	66.4894	3.78e-16	5.06e-15
AC021097.2	-1.36031	4.43708	93.1229	5.66e-22	1.29e-20
HIST1H3E	-1.35926	4.92546	120.948	5.37e-28	1.85e-26
A4GALT	-1.35753	3.95202	69.9494	6.59e-17	9.41e-16
AL391095.1	-1.35707	0.504524	5.77526	0.016265	0.0347538
LINC00843	-1.35597	0.679725	6.33177	0.0118974	0.0263952
NOLC1	-1.35493	7.25967	173.411	2.16e-39	1.5e-37
CTH	-1.35336	0.72274	6.64278	0.00996494	0.0226167
AC145207.5	-1.35021	3.25291	42.9621	5.76e-11	4.73e-10
HASPIN	-1.34969	3.18268	40.8276	1.71e-10	1.31e-09
EMC3-AS1	-1.34908	3.32736	45.2268	1.82e-11	1.58e-10
RPL39L	-1.34794	3.06536	37.1764	1.1e-09	7.72e-09
SRFBP1	-1.3475	4.69423	106.671	6.32e-25	1.75e-23
NAT10	-1.34564	6.63688	180.029	8.05e-41	6.12e-39
RNF145	-1.34398	1.55237	11.2603	0.0007937	0.00231889
AFAP1L2	-1.34305	2.59536	24.0184	9.64e-07	4.64e-06
AC138932.2	-1.34244	0.433125	5.35249	0.0207056	0.0429752
PPIL1	-1.34178	5.24241	134.243	9.91e-31	4.08e-29
DHX34	-1.34032	4.48111	94.2799	3.17e-22	7.32e-21
P2RY11	-1.33815	2.20409	17.3331	3.15e-05	0.000120224
HIST1H4B	-1.33724	5.17792	129.496	1.5e-29	5.83e-28
IL17RB	-1.33598	2.0804	15.5224	8.19e-05	0.000290435
MNS1	-1.33582	1.72043	12.3769	0.000435916	0.00134442
RPLP0P6	-1.33395	0.429263	5.34894	0.0207479	0.0430513
LYAR	-1.33194	4.09414	73.8573	9.18e-18	1.41e-16
RAD51	-1.33145	3.47247	48.723	3.08e-12	2.9e-11
PKP1	-1.33087	1.6506	11.8217	0.000586962	0.00176743
NPHP1	-1.3303	0.574604	5.81554	0.0158967	0.0340883
AL031602.1	-1.32848	0.782825	6.47392	0.0109565	0.0245877
AC015813.1	-1.3282	5.19144	129.374	7.41e-30	2.93e-28
AL031777.3	-1.32699	5.0363	121.871	3.14e-28	1.1e-26
MYBBP1A	-1.32388	5.09719	124.398	8.86e-29	3.22e-27
CALCR	-1.32375	1.74239	12.3828	0.000434532	0.00134068
YDJC	-1.32239	4.72347	104.681	1.71e-24	4.63e-23
PCDHB8	-1.32229	1.97373	14.0975	0.000174209	0.000579493
SNORA64	-1.32216	3.96096	66.6075	3.56e-16	4.78e-15
RAD51AP1	-1.32132	4.05624	71.3356	3.28e-17	4.8e-16
ZP3	-1.3206	3.51137	49.3997	2.17e-12	2.06e-11
CKS1BP3	-1.32046	2.97845	33.3016	8.04e-09	5.08e-08
JAK2	-1.31951	4.71607	103.836	2.62e-24	6.97e-23
CDK2	-1.31943	5.85278	156.508	9.74e-36	5.48e-34
AC140479.2	-1.31933	1.00501	7.52443	0.00609375	0.0145864
ANLN	-1.31752	6.98154	170.664	8.47e-39	5.64e-37
CHEK1	-1.31699	4.97432	116.983	3.67e-27	1.19e-25
MTHFD1L	-1.3162	4.67869	101.442	8.7e-24	2.26e-22
VKORC1	-1.31191	5.41475	137.342	1.38e-31	6.01e-30
CCDC34	-1.31185	3.25211	40.8399	1.7e-10	1.31e-09
MCTS2P	-1.31031	2.52417	21.5079	3.55e-06	1.58e-05
NUDT1	-1.30924	4.22743	78.3912	9.35e-19	1.58e-17
CDHR3	-1.30874	0.604452	5.81052	0.0159421	0.0341576
LCMT2	-1.3063	4.11434	72.7054	1.64e-17	2.47e-16
GMNN	-1.3044	5.20663	126.181	3.64e-29	1.36e-27
UGDH	-1.30394	8.9888	113.693	1.88e-26	5.81e-25
VWF	-1.30391	0.784873	6.46684	0.0110002	0.0246655
ASB13	-1.30349	4.82649	107.84	3.52e-25	9.96e-24
RNU5A-8P	-1.30272	0.857589	6.67755	0.00977264	0.0222191
CELSR2	-1.30009	7.21466	161.047	1.16e-36	6.88e-35
COL7A1	-1.29981	1.22236	8.47113	0.00361339	0.00914855
TST	-1.29902	4.77181	104.042	2.36e-24	6.3e-23
DBIL5P2	-1.29783	0.800924	6.4657	0.0110072	0.0246732
PTCH2	-1.29667	0.706045	5.92821	0.0149115	0.0322331
MAD2L1	-1.29562	5.65131	143.461	6.5e-33	3.13e-31
EEF1AKMT1	-1.29449	0.771723	6.28176	0.0122088	0.0270283
RPP40	-1.29375	4.00261	66.3574	4.04e-16	5.38e-15
GAL	-1.29372	0.456899	5.15892	0.0231408	0.0474292
HAAO	-1.29197	0.857605	6.60454	0.0101811	0.023036
POLR1C	-1.29192	4.96249	112.504	3.4e-26	1.02e-24
AC008663.3	-1.29155	0.583104	5.52343	0.0187758	0.0394798
ZNF485	-1.29139	3.41313	44.4496	2.7e-11	2.31e-10
CHAF1A	-1.29093	4.40441	84.5224	4.27e-20	8.22e-19
DNA2	-1.29023	4.62946	95.2911	1.91e-22	4.47e-21
AC000041.1	-1.28941	1.01446	7.34177	0.00674441	0.0159409
POLE4	-1.28938	4.6018	93.6143	4.42e-22	1.02e-20
SPATA5L1	-1.28763	2.70362	24.7288	6.67e-07	3.29e-06
ZBTB12	-1.28738	2.11579	14.9794	0.000109135	0.000378463
HAUS7	-1.28729	4.00078	65.7286	5.56e-16	7.24e-15
DDX28	-1.28709	3.86026	59.3682	1.42e-14	1.64e-13
URB2	-1.28685	5.1002	118.119	2.05e-27	6.83e-26
DDAH1	-1.28602	3.9427	63.0399	2.16e-15	2.67e-14
GEMIN2	-1.2858	4.54856	90.5811	2.03e-21	4.37e-20
RPN2	-1.28525	7.18936	158.433	3.79e-36	2.18e-34
LRRC37A6P	-1.28509	1.22411	8.37878	0.00380154	0.00957051
TTC27	-1.28427	4.57342	91.598	1.22e-21	2.68e-20
AC010336.1	-1.28153	1.76478	11.7394	0.00061349	0.00184213
PES1	-1.28049	6.14159	156.787	8.47e-36	4.82e-34
PAK1IP1	-1.28006	4.3547	80.985	2.53e-19	4.52e-18
MYBL2	-1.27996	6.42037	162.231	5.63e-37	3.4e-35
PRMT6	-1.2795	6.91453	162.404	5.17e-37	3.13e-35
TMEM120B	-1.27843	4.36965	81.3734	2.09e-19	3.78e-18
CDCA7L	-1.2768	3.28642	39.8828	2.77e-10	2.08e-09
LINC01588	-1.2767	3.83831	57.7036	3.22e-14	3.62e-13
TIMM10	-1.27261	4.57826	90.2905	2.35e-21	5.01e-20
FANCA	-1.27037	5.14707	117.576	2.69e-27	8.85e-26
DEPDC1B	-1.26909	3.98608	63.4056	1.8e-15	2.24e-14
KRT8P3	-1.26798	1.25696	8.29497	0.00398267	0.00998133
OIP5	-1.26749	2.31347	17.1212	3.53e-05	0.000133081
TAF1A	-1.26744	2.09031	14.1774	0.000166972	0.000557086
AC114490.2	-1.2667	0.927393	5.56237	0.0202002	0.042083
MCM8	-1.26662	4.28458	76.3552	2.61e-18	4.23e-17
LAPTM4B	-1.26627	7.62383	142.689	9.56e-33	4.5e-31
RRP15	-1.26623	5.52153	132.667	1.42e-30	5.77e-29
CENPS	-1.26299	2.87285	27.983	1.24e-07	6.76e-07
AC084880.1	-1.26184	1.85886	12.0786	0.000511422	0.00155361
PLK4	-1.26179	5.11087	114.57	1.21e-26	3.79e-25
ZNHIT2	-1.26129	3.09737	33.7095	6.55e-09	4.18e-08
LDLRAD3	-1.26091	2.26352	16.3168	5.38e-05	0.000196893
C19orf48	-1.25846	6.35245	156.221	1.12e-35	6.27e-34
TSPAN6	-1.25803	3.27147	38.4026	5.9e-10	4.26e-09
EPRS	-1.25766	7.13159	153.704	3.94e-35	2.13e-33
SLC25A19	-1.25732	3.91733	59.3324	1.41e-14	1.64e-13
KRT8P39	-1.25618	1.54498	9.91646	0.00164116	0.00449165
RPUSD2	-1.25618	2.39454	18.073	2.14e-05	8.38e-05
TRMT10C	-1.25613	5.41105	126.528	3.07e-29	1.15e-27
FAS	-1.25563	0.824317	6.12507	0.0133386	0.0292428
ABCB10	-1.25502	3.8834	57.873	2.96e-14	3.33e-13
HLA-DMA	-1.25487	1.79516	11.4994	0.000697902	0.00206534
FAM83D	-1.25431	4.44453	81.9865	1.53e-19	2.8e-18
NIFK	-1.2531	5.47581	128.28	1.29e-29	5.02e-28
MRPL17	-1.25287	5.50629	129.45	7.09e-30	2.82e-28
TMEM64	-1.25213	7.47382	143.685	5.81e-33	2.81e-31
RPSAP53	-1.25124	3.36669	40.5336	2e-10	1.52e-09
ATP5PB	-1.24989	7.10415	152.152	8.88e-35	4.74e-33
SLC1A2	-1.24816	5.50443	128.433	1.18e-29	4.62e-28
MEX3A	-1.24553	2.10997	14.0073	0.000182754	0.00060559
LINC01123	-1.24537	3.62164	47.5896	5.46e-12	5.03e-11
HSPBP1	-1.2451	4.85915	100.284	1.58e-23	4.02e-22
MRPL15	-1.24366	6.17312	149.259	3.61e-34	1.86e-32
CTSV	-1.24365	3.46914	43.0873	5.4e-11	4.45e-10
ANKRD18B	-1.24304	3.44553	42.401	7.66e-11	6.19e-10
LRP8	-1.24191	4.74638	94.5901	2.71e-22	6.3e-21
TMX1	-1.24166	7.38229	143.632	6.05e-33	2.92e-31
AC016205.1	-1.24093	0.890911	6.28475	0.0121882	0.0269956
MND1	-1.2405	2.20385	15.0707	0.000103986	0.000362218
RN7SL38P	-1.24044	2.31471	15.9383	6.9e-05	0.00024812
DCLRE1A	-1.23927	4.54087	84.388	4.57e-20	8.78e-19
CDON	-1.23889	2.62973	21.4892	3.59e-06	1.6e-05
CTU1	-1.23834	1.11586	7.35469	0.00669612	0.0158451
CENPQ	-1.23657	4.13255	66.5745	3.62e-16	4.86e-15
SPDL1	-1.23656	4.55064	84.475	4.37e-20	8.41e-19
RCL1	-1.23609	4.90981	101.487	8.51e-24	2.21e-22
NMD3	-1.23588	9.07699	100.37	1.49e-23	3.8e-22
PTENP1	-1.23509	1.60424	9.36871	0.00232706	0.00616169
AC068944.1	-1.23433	0.941634	6.4542	0.0110787	0.0248048
MRPL11	-1.23233	5.19358	113.153	2.46e-26	7.51e-25
GXYLT2	-1.23213	2.09021	13.3965	0.000252966	0.000817052
PLOD2	-1.23197	5.50159	125.351	5.5e-29	2.03e-27
GINS3	-1.23182	3.47489	42.5277	7.18e-11	5.83e-10
ST8SIA6	-1.2318	3.40859	40.6635	1.86e-10	1.42e-09
WDHD1	-1.23116	5.47022	123.949	1.11e-28	4e-27
CEP41	-1.23008	4.21524	69.4895	8.32e-17	1.17e-15
AC093788.1	-1.22961	1.03024	6.83565	0.00894422	0.0205273
SPNS2	-1.22922	0.790171	5.8137	0.0159133	0.0341177
RIOX2	-1.2282	3.77192	51.4098	7.83e-13	7.76e-12
CCDC86	-1.22702	4.76958	93.7002	4.24e-22	9.75e-21
FTL	-1.227	7.63966	133.874	7.83e-31	3.25e-29
AC025165.3	-1.22694	1.78358	10.9603	0.000933075	0.00267986
NUP35	-1.22619	4.98267	102.997	4.04e-24	1.07e-22
CSE1L	-1.22594	8.14367	120.914	5.06e-28	1.74e-26
CENPJ	-1.22522	4.70135	90.0968	2.59e-21	5.47e-20
RUVBL1	-1.22442	5.51342	124.364	9.01e-29	3.27e-27
AC004943.2	-1.22257	1.98835	12.2858	0.000457709	0.00140551
PRTG	-1.22236	3.32341	37.7355	8.3e-10	5.88e-09
HIST1H2BN	-1.22215	4.67782	88.5844	5.54e-21	1.14e-19
XRCC2	-1.22149	4.40359	76.3687	2.59e-18	4.21e-17
SNHG17	-1.22143	3.6499	46.8575	7.92e-12	7.19e-11
SNORA27	-1.22142	2.14257	13.9292	0.000190498	0.000629645
WDR12	-1.22073	5.32465	116.617	4.34e-27	1.4e-25
EEF1A1P5	-1.22061	8.19498	118.193	1.98e-27	6.6e-26
MTHFD2	-1.22052	7.20702	143.249	7.28e-33	3.48e-31
FANCB	-1.21863	3.11835	32.3602	1.3e-08	8.02e-08
MTHFD1	-1.21795	7.79568	128.226	1.31e-29	5.08e-28
FREM2	-1.21686	7.36588	138.831	6.55e-32	2.94e-30
NRIP1	-1.21629	7.55772	133.997	7.32e-31	3.06e-29
PRDX4	-1.21595	5.82521	133.504	9.36e-31	3.87e-29
AL034430.1	-1.21562	4.01134	59.5933	1.24e-14	1.44e-13
MCM6	-1.21435	6.66428	148.329	5.74e-34	2.93e-32
HSPD1P11	-1.214	3.25572	35.4323	2.7e-09	1.81e-08
AL139353.1	-1.21245	2.51185	18.0539	2.18e-05	8.53e-05
PRR7	-1.21233	1.102	6.99112	0.00819973	0.0190034
TUBG1	-1.2121	5.02737	102.871	4.25e-24	1.12e-22
HAUS2	-1.21115	3.94527	56.5979	5.64e-14	6.21e-13
PNO1	-1.21077	4.89013	96.8726	8.62e-23	2.08e-21
ESCO2	-1.20797	4.1601	64.9327	8.31e-16	1.06e-14
KIF12	-1.20778	3.46918	40.8545	1.69e-10	1.3e-09
KIAA0040	-1.20724	4.54158	80.4455	3.32e-19	5.86e-18
PAIP2B	-1.20701	3.69292	47.0464	7.19e-12	6.57e-11
ASMTL	-1.20677	5.7362	128.246	1.51e-29	5.85e-28
CPM	-1.20474	3.37368	38.1523	6.71e-10	4.81e-09
DKC1	-1.20367	6.63076	145.901	1.92e-33	9.58e-32
RNVU1-7	-1.2034	7.9235	121.364	4.35e-28	1.5e-26
PRMT3	-1.20215	4.91876	96.7245	9.28e-23	2.23e-21
HELLS	-1.20154	6.34449	142.958	8.35e-33	3.96e-31
AC006449.6	-1.20134	0.790014	5.56026	0.018385	0.0387469
TDRD1	-1.20113	4.69352	86.3874	1.67e-20	3.33e-19
WDR43	-1.20083	6.98259	143.209	7.37e-33	3.51e-31
RAN	-1.2008	8.56946	106.378	7.33e-25	2.02e-23
HIST2H2AC	-1.20057	7.46098	132.711	1.42e-30	5.76e-29
HIST1H2AJ	-1.20017	6.31805	141.493	3.1e-32	1.41e-30
RNVU1-15	-1.19947	1.04505	6.45493	0.0110741	0.0248032
DANCR	-1.19828	4.47552	76.6361	2.26e-18	3.7e-17
VRK1	-1.19786	5.80852	129.258	7.81e-30	3.08e-28
NCAPD3	-1.19761	5.20076	107.69	3.8e-25	1.07e-23
PGAM5	-1.1959	6.34919	141.271	2.76e-32	1.26e-30
MAD2L2	-1.19558	3.10842	30.811	2.9e-08	1.71e-07
RBM14	-1.19388	6.52686	143.357	6.85e-33	3.28e-31
FAM198B	-1.19149	2.84683	24.5647	7.26e-07	3.56e-06
BTN3A2	-1.19142	1.34468	7.94506	0.00482797	0.0118222
SLC25A25	-1.19141	5.51022	117.924	2.33e-27	7.72e-26
PRMT5	-1.19132	6.18187	137.836	1.08e-31	4.76e-30
SNORA10	-1.19109	2.4585	17.2973	3.21e-05	0.000122209
ARMCX2	-1.19099	1.43758	8.37473	0.00381001	0.00958717
KNTC1	-1.19025	6.04191	134.43	5.9e-31	2.48e-29
MAP6D1	-1.18961	1.45901	5.902	0.0151349	0.0326584
SLC25A10	-1.1884	5.67306	122.812	1.96e-28	6.92e-27
SNORA2C	-1.18741	1.71849	9.88397	0.00167072	0.00456373
SNHG3	-1.18714	5.74964	125.131	6.14e-29	2.25e-27
SCFD2	-1.18713	3.59184	42.8386	6.13e-11	5.02e-10
ZNF887P	-1.18512	2.43436	16.7677	4.25e-05	0.000158065
CDT1	-1.18498	4.57678	79.1326	6.44e-19	1.1e-17
DEGS1	-1.18425	4.21499	64.7759	8.99e-16	1.15e-14
BOLA3	-1.18328	4.60111	80.0178	4.12e-19	7.17e-18
BCS1L	-1.18216	4.15889	62.3743	3.03e-15	3.7e-14
TMEM201	-1.18182	2.02628	11.764	0.000605495	0.00182058
SULT1A4	-1.18166	1.89598	9.42857	0.00213999	0.00571434
CRISPLD1	-1.18129	1.3925	8.01137	0.00465442	0.0114584
ZNF280C	-1.18072	3.98681	55.6243	9.24e-14	9.88e-13
PCLAF	-1.18019	4.71759	84.7598	3.79e-20	7.35e-19
UGT1A4	-1.17985	1.75962	9.83692	0.00171371	0.00466725
MAGEH1	-1.1798	2.09753	12.4923	0.00040981	0.0012712
MICB	-1.17873	4.43363	72.7255	1.63e-17	2.45e-16
AP002748.3	-1.17865	1.17127	6.77421	0.00927452	0.021201
JADE1	-1.17851	4.35188	69.3108	9.1e-17	1.28e-15
TEX30	-1.17763	3.06872	29.1827	6.68e-08	3.77e-07
DOHH	-1.17731	2.42872	16.5604	4.74e-05	0.000174895
SKA1	-1.17694	3.87101	50.9678	9.82e-13	9.59e-12
BSN	-1.17596	1.17128	6.8936	0.00865899	0.0199491
RN7SL563P	-1.17513	2.45164	16.5326	4.81e-05	0.000177217
HSCB	-1.1748	3.75666	46.8669	7.88e-12	7.16e-11
NCAPG	-1.17425	4.93263	93.2096	5.42e-22	1.23e-20
PYROXD1	-1.17346	4.52024	75.5292	3.95e-18	6.27e-17
RFC4	-1.17309	4.0566	57.5698	3.45e-14	3.85e-13
GNB1L	-1.17244	1.79613	10.2629	0.00136004	0.003778
SGO1	-1.17166	4.49356	74.3053	7.33e-18	1.13e-16
REXO2	-1.17152	3.5135	39.7712	2.93e-10	2.19e-09
WDR77	-1.17086	4.36867	69.363	8.87e-17	1.25e-15
CDC20	-1.17037	4.3298	67.8267	1.93e-16	2.64e-15
SHCBP1	-1.16959	4.65587	80.5738	3.19e-19	5.64e-18
ABCC2	-1.16884	3.17866	31.3808	2.16e-08	1.29e-07
PYCR3	-1.1673	4.88285	90.238	2.41e-21	5.11e-20
ZC3HC1	-1.16723	3.55179	40.5292	1.99e-10	1.51e-09
RNU5D-1	-1.16634	2.86447	23.7057	1.17e-06	5.57e-06
HES6	-1.16587	2.8741	23.8185	1.07e-06	5.13e-06
PCNA	-1.16586	6.60158	137.24	1.45e-31	6.31e-30
FAM225B	-1.16489	1.43843	5.80559	0.0183588	0.0387022
RF00099	-1.16428	1.52751	8.51512	0.00352711	0.00894902
COPS9	-1.16348	5.4399	110.708	8.37e-26	2.46e-24
UTP15	-1.16335	5.31103	106.282	7.69e-25	2.11e-23
GSR	-1.16304	6.73781	136.436	2.2e-31	9.44e-30
BNIP3	-1.16258	6.52176	135.905	3.19e-31	1.36e-29
LRR1	-1.16185	5.5154	112.643	3.38e-26	1.02e-24
NXT1	-1.16121	3.71435	44.5332	2.59e-11	2.22e-10
RET	-1.16112	5.52767	112.672	3.15e-26	9.51e-25
SLC35G1	-1.16025	2.64725	19.3272	1.11e-05	4.56e-05
PDCD11	-1.16011	6.51719	135.687	3.15e-31	1.34e-29
MON1A	-1.1593	2.05534	11.7405	0.000613136	0.00184164
SMC2	-1.15852	5.89233	123.937	1.12e-28	4.02e-27
SUV39H1	-1.15797	3.99825	54.0159	2.09e-13	2.18e-12
DDX31	-1.15738	4.63845	78.4081	9.31e-19	1.58e-17
CCND1	-1.157	7.80939	115.863	6.33e-27	2.02e-25
ZNRF3	-1.15688	3.55594	39.9791	2.64e-10	1.98e-09
HAUS5	-1.15672	3.73002	44.6798	2.4e-11	2.07e-10
EXOSC2	-1.15628	5.66532	116.544	4.51e-27	1.45e-25
AC125807.2	-1.15227	1.96827	10.8632	0.000983158	0.00281333
BRCA2	-1.1514	6.87743	133.237	1.07e-30	4.4e-29
ZIC2	-1.15053	0.808305	5.21041	0.0224654	0.0462334
PHB	-1.15044	7.81302	113.855	1.98e-26	6.13e-25
NDUFB5	-1.14921	5.57007	112.234	3.9e-26	1.17e-24
UBE2SP2	-1.14735	3.16807	30.0837	4.2e-08	2.43e-07
CCDC138	-1.14666	3.3487	34.2529	4.94e-09	3.21e-08
MPPED2	-1.14586	1.30565	7.16892	0.00742554	0.0173861
CCNA2	-1.14514	6.28033	129.429	7.23e-30	2.87e-28
TIMM8A	-1.1444	4.71345	79.9005	4.37e-19	7.59e-18
AGPAT5	-1.14433	5.21504	99.508	2.3e-23	5.79e-22
TRAP1	-1.14335	7.05874	129.049	9.54e-30	3.75e-28
PM20D2	-1.14138	4.08849	55.9118	7.98e-14	8.62e-13
GPAM	-1.14113	5.26233	100.735	1.24e-23	3.18e-22
BIRC5	-1.14104	6.50849	131.238	2.96e-30	1.19e-28
SFXN4	-1.14056	4.72968	80.1472	3.86e-19	6.76e-18
TOMM6	-1.14009	6.28	128.294	1.29e-29	5.02e-28
ZNF367	-1.13997	5.27733	101.039	1.07e-23	2.75e-22
PUM3	-1.13938	5.36802	104.341	2.03e-24	5.48e-23
BOP1	-1.13909	5.01614	91.1828	1.5e-21	3.26e-20
PLA2G3	-1.13803	0.971057	5.65676	0.0174002	0.0369028
ABAT	-1.13788	7.21955	125.203	5.92e-29	2.18e-27
CASTOR1	-1.13743	1.57768	8.4298	0.0036964	0.009339
EIF2B3	-1.13692	3.68228	41.9154	9.82e-11	7.8e-10
ASPH	-1.13671	4.68397	77.7544	1.29e-18	2.16e-17
FAM86B3P	-1.13655	2.04465	11.1869	0.000825733	0.00240347
UCK2	-1.13535	5.66733	112.54	3.34e-26	1.01e-24
SASS6	-1.13454	3.90044	48.5364	3.48e-12	3.25e-11
MARS2	-1.13448	4.60963	74.4816	6.7e-18	1.04e-16
LINC01016	-1.13358	1.88219	9.92998	0.00163112	0.00446574
RPL36A	-1.13081	6.94188	127.619	1.82e-29	6.99e-28
PPAN	-1.13045	4.6722	76.446	2.49e-18	4.05e-17
HIST1H2AH	-1.1303	5.88802	117.859	2.76e-27	9.08e-26
PTGR1	-1.12843	4.25193	60.6281	7.33e-15	8.68e-14
TMEM206	-1.12765	2.46785	15.7996	7.07e-05	0.000254061
THOP1	-1.12759	4.38149	65.0666	7.79e-16	1e-14
SFXN2	-1.12718	4.08375	54.4586	1.67e-13	1.75e-12
GPT2	-1.12551	4.1833	57.8679	2.96e-14	3.34e-13
HNRNPAB	-1.12505	7.82913	109.34	1.66e-25	4.83e-24
STARD13	-1.12474	3.97024	50.3069	1.37e-12	1.32e-11
PADI2	-1.12431	1.85664	9.74485	0.00180155	0.00488003
NOP2	-1.12406	5.31443	99.7881	1.99e-23	5.05e-22
SRSF7	-1.12397	7.1959	122.734	2.04e-28	7.18e-27
NOC3L	-1.12392	4.95414	86.7588	1.39e-20	2.77e-19
KRT8P45	-1.12384	0.844802	5.12487	0.0235991	0.0482289
GPN3	-1.12359	3.57576	38.3681	6.01e-10	4.33e-09
AC092718.4	-1.12295	3.17481	29.0612	7.11e-08	4e-07
CTPS1	-1.1227	5.16757	94.3346	3.08e-22	7.13e-21
POLE2	-1.12071	4.12831	55.4455	1.01e-13	1.08e-12
MIF	-1.11967	6.57736	126.838	2.62e-29	9.97e-28
HS6ST2	-1.11894	2.21764	12.6416	0.000378376	0.00118051
NUP155	-1.11884	6.23472	123.189	1.62e-28	5.78e-27
PIK3R1	-1.1185	6.39545	125.508	5.09e-29	1.88e-27
GPATCH4	-1.11825	5.36271	100.556	1.36e-23	3.48e-22
CHSY1	-1.11762	4.42968	65.8252	5.29e-16	6.94e-15
COQ2	-1.11726	4.4972	68.0993	1.69e-16	2.33e-15
WRAP53	-1.11717	3.05981	26.2951	2.97e-07	1.54e-06
EEF1A1P9	-1.11656	1.57747	8.16477	0.00427683	0.0106415
FZD4	-1.11626	5.25944	96.4858	1.05e-22	2.49e-21
DDX11	-1.11559	5.5127	104.327	2.12e-24	5.69e-23
RAD54L	-1.11486	3.31233	31.6625	1.87e-08	1.12e-07
SYNPO2	-1.11393	3.28479	31.0368	2.57e-08	1.53e-07
FAM133A	-1.11392	1.58565	8.19272	0.0042115	0.0105008
DARS2	-1.11391	6.75964	125.777	4.45e-29	1.65e-27
THOC3	-1.11326	5.68074	108.848	2.12e-25	6.1e-24
PVR	-1.11309	4.77903	78.7032	7.99e-19	1.36e-17
PITX1	-1.11196	1.43865	7.41487	0.00647591	0.0153883
MRPL16	-1.11172	4.69721	75.1189	4.86e-18	7.65e-17
NLE1	-1.11062	3.82374	44.235	3.03e-11	2.58e-10
SNORA68	-1.10992	2.25871	12.9103	0.000327788	0.00103261
RFC5	-1.10949	5.11932	90.5416	2.07e-21	4.44e-20
RN7SL127P	-1.10909	2.32257	13.2535	0.000274277	0.00087842
TIMM21	-1.10712	3.61306	38.1	6.89e-10	4.92e-09
ARL3	-1.10691	4.6636	73.0896	1.37e-17	2.08e-16
CASP2	-1.10576	4.77649	77.6251	1.38e-18	2.29e-17
SNRPGP15	-1.10519	2.11027	11.2656	0.000791465	0.00231366
FAM86EP	-1.10514	2.99465	24.3591	8.08e-07	3.93e-06
RHOV	-1.10411	3.59786	37.6884	8.5e-10	6.02e-09
LRIG3	-1.10288	2.9996	24.437	7.76e-07	3.78e-06
NKRF	-1.10282	5.05294	87.1031	1.17e-20	2.35e-19
C6orf141	-1.10277	4.48095	65.997	4.85e-16	6.38e-15
USP35	-1.10173	4.28531	59.0626	1.62e-14	1.87e-13
FAM57A	-1.10146	2.5462	16.0752	6.12e-05	0.000221924
WDR3	-1.10104	5.76841	109.246	1.74e-25	5.05e-24
RN7SL359P	-1.10095	3.81669	43.0248	5.68e-11	4.67e-10
RAPGEF5	-1.10058	4.20944	56.2723	6.66e-14	7.26e-13
PCDHA6	-1.10022	2.95042	22.5592	2.42e-06	1.1e-05
C1orf56	-1.10016	1.83223	9.30707	0.00228655	0.00606516
RN7SL172P	-1.09932	2.2974	13.0065	0.000311376	0.000985085
GADD45B	-1.098	3.3876	32.4304	1.26e-08	7.76e-08
GFPT1	-1.09779	6.27427	119.347	1.12e-27	3.78e-26
DTYMK	-1.09771	4.90903	81.122	2.8e-19	4.98e-18
MRI1	-1.09767	4.40762	62.8953	2.33e-15	2.87e-14
HIST1H2AG	-1.09732	7.27852	115.23	9.18e-27	2.9e-25
AC009533.1	-1.0973	2.74888	19.2396	1.16e-05	4.76e-05
NEDD1	-1.09701	4.88259	80.4556	3.31e-19	5.84e-18
LMNB2	-1.09624	6.02895	114.869	1.04e-26	3.28e-25
SNORA67	-1.0959	3.84349	43.8281	3.71e-11	3.12e-10
SLC25A24	-1.09487	8.32981	93.6078	4.44e-22	1.02e-20
KIF18B	-1.09365	4.67956	72.2297	2.09e-17	3.1e-16
DUS2	-1.09312	3.26865	29.6439	5.27e-08	3.01e-07
CTU2	-1.09291	4.01516	49.1849	2.43e-12	2.3e-11
MRPL21	-1.09258	5.47384	99.2522	2.7e-23	6.72e-22
TRMT61A	-1.0919	4.82007	77.434	1.51e-18	2.51e-17
AL049543.1	-1.09108	1.96808	9.87622	0.00167742	0.00457962
SERF1B	-1.09042	3.91548	45.6185	1.51e-11	1.33e-10
DSN1	-1.09002	4.51569	65.7484	5.5e-16	7.19e-15
NHP2	-1.09001	7.23798	114.686	1.16e-26	3.65e-25
SLF1	-1.08989	4.57805	67.9668	1.79e-16	2.47e-15
SWI5	-1.0896	2.88569	21.607	3.37e-06	1.51e-05
MYH10	-1.08905	5.39258	96.5965	9.9e-23	2.37e-21
MAT2A	-1.08891	7.764	103.999	2.41e-24	6.43e-23
MRPS26	-1.08869	4.27733	57.5806	3.43e-14	3.84e-13
ABCE1	-1.0879	6.8448	119.745	9.08e-28	3.09e-26
RPS2	-1.08762	9.86918	63.3442	1.85e-15	2.31e-14
HLA-DQB1	-1.08703	2.32887	13.1541	0.0002878	0.000916269
AC107068.1	-1.08643	2.52617	15.2906	9.26e-05	0.000324982
POLR1B	-1.08634	5.77113	106.58	6.62e-25	1.83e-23
TUT1	-1.0861	4.31226	58.4929	2.16e-14	2.46e-13
HIST1H2AD	-1.08588	5.74215	105.567	1.1e-24	2.99e-23
RAD51C	-1.0851	6.52084	119.493	1.03e-27	3.49e-26
RHOQP1	-1.0849	1.40484	6.90603	0.00859895	0.0198225
MRPL24	-1.08464	5.38166	95.4744	1.76e-22	4.16e-21
ATPAF1	-1.08234	4.30836	57.6731	3.85e-14	4.28e-13
NUDT15	-1.08223	4.83156	76.7645	2.12e-18	3.48e-17
DBF4B	-1.08179	3.04446	24.4801	7.59e-07	3.71e-06
HIST1H2AK	-1.08106	2.4365	14.0634	0.000177885	0.000591345
C1orf109	-1.08025	3.67562	37.7652	8.21e-10	5.83e-09
TENT5C	-1.07948	4.60822	67.8438	1.91e-16	2.62e-15
LIG1	-1.07906	6.18617	114.362	1.34e-26	4.18e-25
C5AR2	-1.07796	4.39015	60.2137	9.04e-15	1.06e-13
RFC2	-1.07758	5.46069	96.4821	1.05e-22	2.49e-21
POLQ	-1.07529	5.60258	99.8941	1.89e-23	4.81e-22
NDRG4	-1.07449	1.00181	5.23082	0.0222035	0.0457669
SNORD22	-1.07441	1.85476	8.97916	0.00273506	0.00711315
EEF1A1P13	-1.07338	1.33942	6.53461	0.010589	0.0238627
CDCA8	-1.07318	4.90646	77.6758	1.66e-18	2.75e-17
RRP7BP	-1.07288	2.9031	21.3226	3.91e-06	1.73e-05
ABCF2	-1.07137	5.63781	99.8045	2.02e-23	5.1e-22
PDCD2L	-1.07099	2.7129	17.7523	2.53e-05	9.81e-05
CDCA3	-1.07067	3.67944	37.4383	9.66e-10	6.8e-09
TXNDC12	-1.06981	3.93732	44.8336	2.22e-11	1.92e-10
CDCA2	-1.06956	4.63312	67.6002	2.16e-16	2.95e-15
TMEM242	-1.0695	2.2691	12.1188	0.000500522	0.00152496
ALKBH2	-1.06879	3.6993	37.8074	8e-10	5.68e-09
SLC9B2	-1.06866	1.23751	6.07564	0.0137166	0.0299619
HAUS8	-1.06824	3.86178	42.3548	7.85e-11	6.32e-10
ELP1	-1.06811	5.33652	91.4096	1.34e-21	2.93e-20
CDC25C	-1.06757	3.51333	33.5167	7.2e-09	4.58e-08
SEMA3C	-1.06565	9.05556	75.6782	3.67e-18	5.84e-17
TWISTNB	-1.06538	4.76565	71.9169	2.45e-17	3.61e-16
MITF	-1.06519	4.0077	46.6306	8.89e-12	8.02e-11
MSTO1	-1.06443	4.59723	65.7276	5.56e-16	7.24e-15
RPF2	-1.06442	5.04869	81.4979	1.96e-19	3.54e-18
KPNA2	-1.06304	7.98859	94.8264	2.41e-22	5.62e-21
SLC7A11	-1.06289	5.42591	92.9699	6.11e-22	1.38e-20
CYP4F22	-1.06285	1.13143	5.58109	0.0181676	0.0383563
DOK1	-1.06247	2.49567	14.4287	0.000146118	0.000492785
CCT7	-1.06217	8.09092	92.5622	7.5e-22	1.68e-20
LINC01963	-1.06051	1.56561	7.30981	0.00686536	0.0162001
TSPAN33	-1.05982	1.40576	6.63199	0.0100254	0.0227402
SNORA74D	-1.05924	1.73744	8.14402	0.00432603	0.0107468
RN7SL660P	-1.05912	1.30954	6.16614	0.0130325	0.0286558
LDHA	-1.05851	9.06931	74.342	7.19e-18	1.11e-16
PBK	-1.0585	4.78891	71.9504	2.42e-17	3.57e-16
CPOX	-1.05778	3.00628	22.7341	1.88e-06	8.69e-06
GAS2L3	-1.05775	4.67457	67.6778	2.08e-16	2.84e-15
AC118553.2	-1.05732	2.41773	13.1914	0.000284769	0.000908287
ACOT13	-1.05578	4.46154	60.2365	8.93e-15	1.05e-13
POMT2	-1.05366	5.00638	78.5762	8.52e-19	1.45e-17
CKLF	-1.05363	2.96582	21.8145	3.03e-06	1.36e-05
COA7	-1.05344	5.11529	82.0827	1.46e-19	2.67e-18
WDR75	-1.05087	5.974	104.98	1.48e-24	3.99e-23
ALMS1-IT1	-1.05022	2.41498	13.239	0.000275069	0.000880414
DEPDC1	-1.04868	4.66399	66.1072	4.73e-16	6.23e-15
HMBS	-1.04866	5.27401	86.2168	1.85e-20	3.66e-19
AC107871.1	-1.04862	2.13389	10.4219	0.00124786	0.00349693
GAREM1	-1.04756	3.54662	33.0825	9e-09	5.66e-08
ZNF462	-1.04753	3.19268	25.8768	3.68e-07	1.88e-06
MTBP	-1.04716	3.65109	35.3069	2.88e-09	1.92e-08
ARHGAP11A	-1.04708	5.75361	98.9542	3.03e-23	7.54e-22
LOXL3	-1.04598	1.212	5.72802	0.0167081	0.0355495
AL132655.1	-1.04567	1.60557	7.27654	0.0069936	0.016475
IMPDH2	-1.04367	6.78168	110.61	9.14e-26	2.68e-24
C9orf40	-1.04364	1.71062	7.86867	0.0050361	0.0122913
CAPN2	-1.04362	4.28957	53.5243	2.68e-13	2.78e-12
DLX3	-1.04335	2.16087	10.558	0.00115932	0.00327709
NCMAP	-1.04222	1.34115	6.18875	0.0128669	0.0283267
SETD7	-1.04202	7.33452	103.632	2.9e-24	7.69e-23
FMN1	-1.04113	4.74431	68.0678	1.7e-16	2.35e-15
HIST1H2AM	-1.04063	4.98057	75.7767	3.61e-18	5.75e-17
VAV3	-1.03994	5.24688	84.0806	5.33e-20	1.02e-18
KLHL23	-1.03845	1.45906	6.59729	0.0102226	0.023114
CCDC58	-1.03838	3.97601	43.3584	4.7e-11	3.9e-10
IFI27L1	-1.03818	2.46983	13.4342	0.000247898	0.000802647
THYN1	-1.03729	2.52246	14.1274	0.000171461	0.00057129
PAICS	-1.03673	7.49104	99.4937	2.33e-23	5.86e-22
GALE	-1.03608	3.60586	33.5123	7.27e-09	4.62e-08
TEX19	-1.0344	3.57716	32.8615	1.01e-08	6.31e-08
PTTG1	-1.03397	4.90866	72.6246	1.71e-17	2.57e-16
PP7080	-1.03388	3.09391	23.418	1.32e-06	6.21e-06
THSD4	-1.03353	6.30008	106.891	5.66e-25	1.58e-23
KCNF1	-1.03166	1.48328	6.6405	0.00997772	0.0226424
FASTKD2	-1.03063	5.85934	98.5769	3.66e-23	9.07e-22
SERTAD4	-1.03044	3.11453	23.6258	1.18e-06	5.61e-06
SNRPD2	-1.03027	6.93115	106.945	5.75e-25	1.6e-23
WDR4	-1.03009	3.85618	39.4313	3.49e-10	2.58e-09
PDGFB	-1.02998	4.83426	70.0061	6.41e-17	9.16e-16
ZNF736	-1.02971	5.46109	88.582	5.54e-21	1.14e-19
POP1	-1.02955	5.31713	84.704	3.9e-20	7.54e-19
GPR37L1	-1.02927	2.58348	14.598	0.000133576	0.000454519
SRSF1	-1.02911	8.47432	80.5954	3.08e-19	5.46e-18
ASNSD1	-1.02837	5.64411	92.7081	7.11e-22	1.6e-20
NLN	-1.02803	6.28748	105.407	1.24e-24	3.35e-23
KIF24	-1.02795	3.41459	29.1983	6.64e-08	3.75e-07
MIIP	-1.02784	2.754	17.0925	3.58e-05	0.000134922
LDHAP7	-1.02749	2.20768	10.6409	0.0011085	0.00314371
AC018523.2	-1.02675	3.20688	25.1389	5.39e-07	2.69e-06
SLC25A15	-1.02586	4.38213	54.6714	1.5e-13	1.58e-12
DTD1	-1.02571	5.03629	75.488	4.07e-18	6.44e-17
AL161891.1	-1.02532	2.71309	16.3593	5.27e-05	0.000192867
COQ8A	-1.02453	3.91714	40.7023	1.83e-10	1.4e-09
EIF3CL	-1.02393	5.30031	83.1589	8.48e-20	1.6e-18
LINC01106	-1.02332	1.80978	8.01645	0.00464137	0.0114299
LNCAROD	-1.02241	2.91947	19.7052	9.11e-06	3.81e-05
FOXC1	-1.02196	3.70049	34.7214	3.88e-09	2.56e-08
SLC6A14	-1.02143	6.06689	100.996	1.09e-23	2.8e-22
SNORA26	-1.02106	1.32443	5.90666	0.0150949	0.0325934
TMEM256	-1.02083	3.94146	41.1544	1.45e-10	1.12e-09
FCF1	-1.02068	5.99016	99.3829	2.52e-23	6.31e-22
TLCD1	-1.02037	2.75923	16.9998	3.76e-05	0.000141085
DCLRE1B	-1.01943	6.20517	102.706	4.64e-24	1.22e-22
GTPBP3	-1.01941	3.35715	27.6124	1.5e-07	8.1e-07
POLE	-1.01913	6.68912	106.234	7.87e-25	2.16e-23
MIR1244-1	-1.01904	1.882	8.19154	0.0042144	0.0105063
CEP128	-1.01867	4.22361	49.3119	2.27e-12	2.16e-11
FBXO5	-1.0164	5.05294	74.812	5.68e-18	8.86e-17
TRAF3IP2	-1.01588	5.63859	90.5669	2.04e-21	4.39e-20
KIF2C	-1.01517	5.07514	75.3183	4.4e-18	6.94e-17
LMCD1	-1.01452	4.47654	56.2899	6.59e-14	7.2e-13
RN7SL778P	-1.01449	3.14616	21.4549	6.64e-06	2.84e-05
RFT1	-1.01399	4.05503	43.9404	3.5e-11	2.95e-10
KRT15	-1.01397	2.88941	18.9582	1.34e-05	5.45e-05
FAM198B-AS1	-1.01387	1.70239	7.35892	0.00668041	0.0158164
NPAT	-1.01367	3.89129	39.1309	4.11e-10	3.01e-09
CSTF2	-1.01258	5.0702	74.7991	5.71e-18	8.91e-17
GLB1L2	-1.01204	2.90772	19.2268	1.17e-05	4.79e-05
PHF19	-1.0118	4.29884	50.8623	1.03e-12	1.01e-11
RNF223	-1.01173	4.04551	43.4788	4.42e-11	3.68e-10
OGFOD1	-1.01166	4.81925	67.2973	2.52e-16	3.42e-15
CISD2	-1.00971	4.91396	69.6955	7.5e-17	1.07e-15
RRN3	-1.00938	6.7529	104.127	2.26e-24	6.05e-23
MPV17L2	-1.00938	3.30426	26.2084	3.1e-07	1.6e-06
HOXC11	-1.00885	2.10726	9.48589	0.00207419	0.00555194
CLIC1	-1.00878	7.78527	89.1282	4.22e-21	8.79e-20
COL18A1	-1.00832	5.845	94.1023	3.46e-22	7.99e-21
DPY19L3	-1.00785	4.93375	70.0931	6.13e-17	8.79e-16
AC131160.1	-1.0072	1.85817	5.14248	0.0233609	0.0478037
PWP2	-1.00717	1.26558	5.54526	0.0185431	0.0390433
NCAPH2	-1.00708	4.5811	58.7028	1.94e-14	2.22e-13
AL354919.1	-1.00685	2.63801	14.6546	0.000129625	0.00044204
HPRT1	-1.00657	5.7644	91.9912	1e-21	2.22e-20
PHTF2	-1.00647	5.87676	94.6382	2.65e-22	6.16e-21
BUB1B	-1.00451	4.49068	55.6628	9.06e-14	9.7e-13
NOP58	-1.00444	6.76073	103.024	3.94e-24	1.04e-22
BEND3	-1.00415	4.07844	43.7999	3.76e-11	3.16e-10
RNU6ATAC	-1.00409	2.405	12.082	0.000510489	0.00155199
SPDEF	-1.00393	7.19334	98.7515	3.36e-23	8.33e-22
HIST1H2AE	-1.00357	6.44821	102.094	6.73e-24	1.76e-22
HINT1	-1.00343	6.14417	98.8212	3.24e-23	8.06e-22
GTF2H4	-1.00326	3.31806	26.1319	3.23e-07	1.66e-06
PPP1R14B	-1.00314	5.71459	90.2583	2.39e-21	5.08e-20
RN7SL166P	-1.0028	3.23717	24.514	7.49e-07	3.67e-06
ANKRD20A11P	-1.00212	2.00926	8.59771	0.00337075	0.00859006
CIP2A	-1.00207	4.95716	70.0603	6.24e-17	8.92e-16
RRM1	-1.00167	6.28868	100.548	1.36e-23	3.49e-22
SIVA1	-1.00101	6.10633	97.605	5.99e-23	1.47e-21
SNORA65	-1.00089	2.07268	9.02092	0.00267331	0.00697001
TARS2	-1.00083	5.29789	79.7506	4.71e-19	8.16e-18
ZNF511	-1.00045	4.56606	57.4576	3.65e-14	4.07e-13
MMS22L	-1.00025	5.75749	90.7731	1.84e-21	3.99e-20
DNLZ	-1.00012	2.29726	10.9867	0.000919763	0.00264651
TP53I11	1.00055	5.80336	96.8115	8.88e-23	2.14e-21
TTC28	1.00065	2.32424	12.4401	0.00042143	0.00130439
MYO6	1.0008	8.21559	81.3437	2.11e-19	3.81e-18
RAB29	1.00232	4.21091	52.1116	5.49e-13	5.52e-12
CAMK1	1.00309	1.67805	7.9083	0.00492701	0.0120458
EPB41L5	1.00311	7.69228	91.4811	1.29e-21	2.83e-20
CLU	1.00362	7.49195	95.2483	1.95e-22	4.56e-21
FAM171B	1.00446	5.09572	80.1324	3.89e-19	6.8e-18
SYF2	1.00522	4.12446	49.6054	1.96e-12	1.87e-11
ANKRD10	1.00666	4.03748	47.087	7.05e-12	6.45e-11
Z83843.1	1.00711	4.99547	76.4628	2.47e-18	4.02e-17
PLCE1	1.00757	1.07617	5.51281	0.0188902	0.0396795
NEK7	1.00766	6.49181	107.294	4.63e-25	1.29e-23
AL354993.2	1.00769	1.48199	7.08252	0.00779192	0.0181528
SREBF1	1.00781	6.88355	106.138	8.26e-25	2.26e-23
ECHDC2	1.00791	3.94662	44.4469	2.7e-11	2.31e-10
C1orf115	1.00806	2.61008	15.9505	6.53e-05	0.000236082
AL442125.1	1.00872	1.57104	7.51757	0.00611697	0.0146358
PAQR6	1.0096	2.5013	14.6101	0.000132715	0.000451788
BICDL1	1.00966	4.57856	64.2758	1.16e-15	1.47e-14
ADRA2C	1.01122	3.13897	25.8611	3.71e-07	1.89e-06
FAM151B	1.01168	1.72366	8.29728	0.00397588	0.00996591
WIPI1	1.01221	4.1707	51.8493	6.27e-13	6.27e-12
FUT8-AS1	1.01261	3.83761	41.6021	1.15e-10	9.03e-10
AC104041.1	1.0132	2.29985	12.4765	0.000413295	0.00127997
NINL	1.01327	4.39356	58.844	1.81e-14	2.08e-13
KDM4A	1.014	5.3335	88.3295	6.39e-21	1.31e-19
SLCO3A1	1.01416	1.62687	7.66853	0.00562871	0.0135844
MB21D2	1.01428	5.51552	92.856	6.47e-22	1.46e-20
PRKCZ	1.01488	2.84771	20.2942	6.69e-06	2.86e-05
CCDC149	1.01489	3.70218	37.9134	7.58e-10	5.39e-09
LIMCH1	1.01528	1.88711	9.20036	0.00242365	0.00638319
UBE2H	1.01555	6.30219	107.678	3.82e-25	1.08e-23
SLC45A4	1.01584	3.13161	25.9252	3.59e-07	1.84e-06
CCDC191	1.01591	2.61035	16.1702	5.82e-05	0.000211813
KLF8	1.01602	2.47519	14.2947	0.000156888	0.000526599
AL732372.2	1.01664	3.43312	20.6993	6.04e-05	0.000219261
NSMF	1.01789	4.37973	58.9331	1.73e-14	1.99e-13
AC005831.1	1.0185	1.89442	9.16118	0.00247637	0.00650007
SPINT1	1.01897	5.62991	96.4318	1.08e-22	2.55e-21
CCDC126	1.01963	2.63834	16.5313	4.81e-05	0.000177304
PLEKHA2	1.02036	3.6425	37.0347	1.19e-09	8.26e-09
MYLIP	1.02143	6.1841	107.514	4.15e-25	1.16e-23
ZNF333	1.02189	3.0035	23.6293	1.18e-06	5.6e-06
HOPX	1.0227	1.29051	6.46748	0.0109964	0.0246653
EML2	1.02328	5.02248	80.8604	2.7e-19	4.8e-18
BTBD7P1	1.02333	1.22656	6.26436	0.0123292	0.0272484
AC022819.1	1.02355	2.14297	11.026	0.000900483	0.00259967
GOLGA2P5	1.02389	2.90653	21.8041	3.04e-06	1.36e-05
NEDD9	1.02399	5.04122	81.5112	1.94e-19	3.52e-18
IFIT5	1.02423	5.80355	49.1297	1.03e-06	4.96e-06
PRKAR1A	1.02437	8.43249	81.3312	2.13e-19	3.83e-18
DOK4	1.02466	1.88717	9.35454	0.00222812	0.00592631
ZNF513	1.02479	0.982169	5.37696	0.0204173	0.0424615
GSTM2	1.02486	0.99418	5.28174	0.0215634	0.044601
FKBP10	1.02514	5.43342	92.9254	6.28e-22	1.41e-20
SLC17A5	1.0253	3.47178	33.5764	6.98e-09	4.45e-08
TWSG1	1.02568	3.99282	47.4822	5.76e-12	5.31e-11
QDPR	1.0263	2.51895	15.2654	9.38e-05	0.000328892
AC015802.6	1.02651	2.88823	21.5531	3.47e-06	1.55e-05
NUDT7	1.02774	1.82507	8.94173	0.00279233	0.0072422
ANKHD1-EIF4EBP3	1.02888	4.50112	62.4952	6.97e-15	8.27e-14
ARNTL	1.02977	3.07602	25.5155	4.44e-07	2.24e-06
ISG20	1.03313	3.60844	37.1412	1.12e-09	7.85e-09
SLC6A9	1.03328	2.58997	16.4199	5.1e-05	0.000187308
TMEM63B	1.03374	5.54299	97.1375	7.54e-23	1.84e-21
AL121772.1	1.03484	1.18289	6.23595	0.0125285	0.0276613
SSR4P1	1.03528	1.59419	8.00342	0.00467486	0.0114979
CA11	1.03627	2.33499	13.4532	0.000245409	0.000795237
GIPR	1.03737	0.970979	5.46541	0.0194091	0.0406359
MX1	1.03833	1.54964	7.8722	0.00502629	0.0122731
PTMS	1.03843	5.21173	88.8477	4.9e-21	1.01e-19
C1QTNF3-AMACR	1.03892	1.11764	5.88314	0.0152978	0.032963
PAQR7	1.03951	1.58165	8.04988	0.00455653	0.0112494
CEACAM5	1.03958	3.92011	46.1232	1.15e-11	1.03e-10
WDSUB1	1.04045	3.48947	34.9525	3.45e-09	2.28e-08
EPB41L4A	1.04072	2.41237	14.4388	0.000145342	0.000490274
ZNF233	1.0408	1.99231	10.0991	0.00148635	0.00410036
ZNF438	1.04255	1.74404	8.95178	0.00277633	0.00720966
TAOK3	1.0431	5.52491	98.4517	3.9e-23	9.65e-22
CSRP2	1.04449	1.02524	5.77153	0.0162995	0.0348227
ZSWIM8	1.0446	5.12388	87.0326	1.31e-20	2.61e-19
TMEM63A	1.0458	5.19666	89.8162	2.98e-21	6.26e-20
GOLGA6L4	1.04668	1.34391	7.00529	0.00813509	0.0188733
ASAP1	1.0474	4.76185	75.649	3.73e-18	5.94e-17
ERBB2	1.0486	6.4866	115.933	6.12e-27	1.95e-25
BCL9L	1.05031	6.23951	113.577	2.81e-26	8.53e-25
NFAT5	1.05069	6.65393	116.118	5.75e-27	1.84e-25
SEC14L1	1.05145	4.6002	70.2857	5.57e-17	7.99e-16
MYO1B	1.05234	7.86159	96.8569	8.68e-23	2.09e-21
BMP1	1.05241	2.2914	13.2487	0.000273645	0.000876574
TTC39B	1.05247	6.04827	111.947	4.5e-26	1.34e-24
KMT2B	1.05253	4.47398	65.8081	5.35e-16	7e-15
PHC1	1.05294	2.37965	14.3553	0.000151923	0.000510815
TAPT1	1.05421	3.87162	46.1034	1.16e-11	1.04e-10
GAB1	1.05462	4.64632	72.4755	1.84e-17	2.75e-16
PROM2	1.0555	6.00054	111.772	4.91e-26	1.45e-24
TLE2	1.05643	3.18613	29.2018	6.62e-08	3.74e-07
TMEM94	1.05738	5.80412	107.863	3.48e-25	9.86e-24
NCOA1	1.05744	5.7485	106.629	6.46e-25	1.78e-23
LINC00863	1.05794	1.6699	8.7881	0.0030366	0.00782167
KRTAP5-AS1	1.05864	2.15394	12.0227	0.000526977	0.00159806
ZNF134	1.05902	3.79373	44.0283	3.34e-11	2.83e-10
RF01956	1.06004	1.15346	6.39818	0.0114335	0.025493
LINC01004	1.06109	3.33746	32.8169	1.03e-08	6.44e-08
TTC9	1.06138	5.10186	89.4076	3.66e-21	7.67e-20
OBSCN	1.06267	4.38501	64.3497	1.12e-15	1.42e-14
MLXIP	1.06335	4.81732	80.1311	3.91e-19	6.83e-18
LYSMD4	1.06411	1.55318	8.30499	0.00395903	0.0099253
CRLF1	1.06443	1.16103	6.48644	0.0108795	0.0244433
SYT10	1.06451	1.53148	8.17589	0.00425072	0.0105833
PPP3CB	1.06454	5.3253	97.0231	7.99e-23	1.94e-21
AC093323.3	1.06478	1.00332	5.88202	0.0153076	0.0329749
TPK1	1.06484	1.62154	8.6764	0.00322835	0.00825823
CPHL1P	1.06547	2.30237	13.7957	0.000204512	0.000672683
PDCD6	1.06642	5.9592	113.358	2.22e-26	6.83e-25
GABARAPL2	1.06659	4.95586	85.4253	2.71e-20	5.3e-19
GPRASP2	1.06705	3.11431	28.216	1.1e-07	6.04e-07
FBXO25	1.06725	3.65122	40.6614	1.86e-10	1.42e-09
AC083836.1	1.06778	0.877745	5.4386	0.0197091	0.0411729
KCTD18	1.06783	4.50183	69.0037	1.06e-16	1.49e-15
TC2N	1.06834	7.2292	113.257	2.34e-26	7.15e-25
KLF9	1.0688	4.4978	68.9548	1.09e-16	1.52e-15
DENND1B	1.0691	6.1192	116.577	4.43e-27	1.43e-25
EGFL7	1.06943	4.65607	74.8205	5.65e-18	8.83e-17
ALAD	1.06948	4.89209	83.6046	6.78e-20	1.29e-18
EIF4E3	1.06951	3.39912	34.7444	3.84e-09	2.53e-08
RAB11B-AS1	1.06964	1.6967	9.12829	0.00252095	0.00660371
SLC35B3	1.06974	3.47915	36.6585	1.44e-09	9.94e-09
LINC01224	1.07008	1.01648	5.83137	0.0157543	0.033825
FSTL4	1.07055	1.35031	7.40465	0.00651277	0.0154688
MAPK8IP2	1.07147	1.7935	9.652	0.00189485	0.0051053
MIR4713HG	1.0722	0.797153	5.12245	0.0236332	0.048286
NLGN2	1.07362	3.05096	27.0853	1.97e-07	1.05e-06
PCOLCE	1.07408	2.51469	16.6728	4.46e-05	0.000165395
BACE1	1.07564	4.09033	55.514	9.77e-14	1.04e-12
RAB3IP	1.07764	5.56291	105.829	9.65e-25	2.63e-23
FARP2	1.07933	4.81799	82.3927	1.25e-19	2.3e-18
CALCOCO1	1.08013	3.98398	52.2212	5.19e-13	5.24e-12
FAM20C	1.08264	2.83263	22.6676	1.94e-06	8.98e-06
S1PR3	1.08358	6.36533	122.897	1.88e-28	6.66e-27
SLC6A8	1.08398	3.39843	35.541	2.55e-09	1.71e-08
AC134407.3	1.08468	1.6701	9.21838	0.00239994	0.00632821
ANKRD23	1.08525	2.51523	16.985	3.79e-05	0.00014208
AC004982.2	1.08529	1.0143	6.18812	0.0128714	0.0283302
PRX	1.08561	2.3489	14.9103	0.0001132	0.000391252
ATXN1	1.08624	6.19395	121.388	3.99e-28	1.39e-26
KIAA1211L	1.08801	2.84173	23.1549	1.51e-06	7.06e-06
ZG16	1.08816	0.807075	5.40082	0.0201401	0.0419692
TIAM2	1.08818	2.32072	14.5923	0.000133973	0.000455573
MT-RNR1	1.08819	7.73412	104.665	2.25e-24	6.02e-23
HPS3	1.08852	4.83704	84.6252	4.06e-20	7.82e-19
POTEC	1.08883	1.75095	9.75297	0.00179361	0.00485937
MTURN	1.08919	2.40021	15.6087	7.82e-05	0.000278636
TTLL3	1.08935	3.79554	46.2071	1.19e-11	1.06e-10
HIST2H2BE	1.08954	4.14755	58.6175	2.38e-14	2.7e-13
SESN1	1.09141	4.86377	86.2136	1.82e-20	3.62e-19
LOXL2	1.09281	1.6214	9.02724	0.00266415	0.00694962
UBBP4	1.09343	1.29575	7.48359	0.00623343	0.0148893
HEBP1	1.09377	4.72873	81.0359	2.47e-19	4.42e-18
PLEKHO2	1.09401	0.78202	5.38927	0.0202738	0.042214
ESYT2	1.09451	7.07997	122.014	2.92e-28	1.02e-26
TPTE2P2	1.09472	1.30348	7.53559	0.00605613	0.0145148
CPEB2	1.09477	5.00961	91.6027	1.22e-21	2.68e-20
MCL1	1.0951	8.08375	99.8169	1.97e-23	4.99e-22
CPEB4	1.09556	5.55861	109.155	1.82e-25	5.26e-24
RIC3	1.09649	2.2724	13.9947	0.000183986	0.000609414
TGFB1	1.09696	1.94764	11.0276	0.000899716	0.00259794
STXBP2	1.09722	3.1873	31.4641	2.07e-08	1.24e-07
BORCS6	1.09862	2.81954	23.0605	1.58e-06	7.39e-06
SGCB	1.09934	1.69637	9.676	0.00187028	0.00504603
AP006248.4	1.09992	0.725517	5.2628	0.0217992	0.0450289
ANKS1B	1.10063	2.37983	15.7206	7.37e-05	0.000264026
GDPD3	1.10172	2.85153	23.921	1.01e-06	4.86e-06
AC090114.3	1.10241	2.28881	14.4043	0.000148027	0.000498684
MTCL1	1.10336	2.18394	13.3394	0.000260744	0.000839738
CNKSR1	1.1045	1.85441	10.6465	0.00110516	0.00313481
RALGAPA2	1.10518	5.49406	108.959	2.01e-25	5.79e-24
KCNH2	1.10539	0.867803	5.79376	0.0160947	0.0344514
FBXO3	1.10584	5.53093	110.459	9.48e-26	2.77e-24
GPRC5A	1.10619	7.78842	108.51	2.52e-25	7.19e-24
RIPOR1	1.10624	3.25705	33.5382	7.12e-09	4.53e-08
AL021368.2	1.10627	3.62831	42.678	6.65e-11	5.42e-10
TPTEP1	1.10737	1.77092	10.1681	0.00143176	0.00396098
WWTR1	1.10974	3.28901	34.6443	4.04e-09	2.65e-08
BNIPL	1.11018	3.3199	35.4522	2.67e-09	1.79e-08
H3F3AP4	1.11027	4.12728	60.4779	7.9e-15	9.34e-14
ISG15	1.11081	6.93774	99.8122	7.49e-15	8.87e-14
TRIM38	1.11146	2.15291	13.2178	0.000278191	0.000889736
PARP12	1.11163	4.91473	80.7776	2.44e-15	3.01e-14
LPCAT3	1.11172	4.00667	56.1015	7.25e-14	7.87e-13
AC093838.1	1.11273	1.15793	6.62365	0.0100725	0.0228276
WAC-AS1	1.11312	4.89926	90.5995	2.01e-21	4.34e-20
TIMP2	1.11415	3.94936	53.9761	2.22e-13	2.31e-12
ZNF704	1.11476	3.28108	34.7401	3.85e-09	2.53e-08
ATP7B	1.11565	3.77425	48.1688	4.06e-12	3.78e-11
TEAD3	1.11579	3.91403	53.0789	3.36e-13	3.44e-12
ALCAM	1.11599	6.55992	131.099	3.11e-30	1.25e-28
AHNAK2	1.11604	4.41781	71.9785	2.37e-17	3.51e-16
LINC00482	1.11734	0.852236	5.74158	0.0165796	0.035334
KLF6	1.11749	7.0922	126.788	2.68e-29	1.02e-27
BRPF3	1.11773	5.0088	94.7108	4.08e-22	9.4e-21
RIMS2	1.11784	1.81347	10.469	0.00121674	0.0034171
LTBP2	1.11793	0.999267	6.47208	0.0109678	0.024606
MIR22HG	1.11824	3.57616	42.4997	7.29e-11	5.9e-10
PLGLB2	1.11981	0.63056	5.11074	0.0237924	0.0485749
MEG3	1.11994	1.20016	6.85615	0.00884222	0.0203141
LINC01515	1.12042	1.44368	8.49221	0.00357177	0.00905201
C3orf70	1.12104	1.82648	10.6104	0.00112693	0.00319231
MAP2K5	1.12349	2.42983	17.0297	3.7e-05	0.000139084
PCAT7	1.12417	2.13063	13.1651	0.00028612	0.000912037
GUCY1B2	1.1248	2.90144	26.0764	3.32e-07	1.71e-06
GPR143	1.12592	0.902355	6.1008	0.0135227	0.0295902
RFXAP	1.12659	0.851137	5.95372	0.0146974	0.0318276
AP000347.1	1.12686	3.56443	42.7952	6.27e-11	5.13e-10
LINC02253	1.12697	1.71058	10.2075	0.00140148	0.0038841
EPS8L1	1.12723	4.18599	64.507	1.03e-15	1.31e-14
SPATA17	1.12804	1.63749	9.78251	0.00176504	0.00479448
CACNG8	1.12858	2.28541	15.2659	9.38e-05	0.000328883
RF01957	1.12999	3.41157	38.6956	5.19e-10	3.76e-09
CLMN	1.13015	6.68766	134.23	6.51e-31	2.73e-29
CAB39L	1.13102	5.2941	108.001	3.25e-25	9.22e-24
ZIM2-AS1	1.13176	1.14995	7.18421	0.00736252	0.017253
ATP2C2	1.133	6.16736	131.367	2.72e-30	1.1e-28
RFNG	1.13331	2.09765	13.0718	0.000300717	0.000953884
ALDH1A3	1.13398	1.25713	7.82247	0.00516638	0.0125699
LINC01562	1.1341	1.60922	9.67885	0.00186738	0.00503907
AL355306.2	1.13418	0.689801	5.51967	0.0188162	0.0395541
LRRC37B	1.13504	1.61037	9.77714	0.0017702	0.00480598
NOXA1	1.13511	2.79785	24.1247	9.12e-07	4.41e-06
FAR2P1	1.13525	2.38413	16.6369	4.55e-05	0.000168142
LINC00894	1.13576	2.82881	24.5963	7.15e-07	3.51e-06
RADIL	1.1363	1.64188	9.96888	0.00159512	0.00437255
AC073957.3	1.13632	0.881942	6.19195	0.0128436	0.0282841
TMEM65	1.13724	4.96843	97.1128	7.64e-23	1.85e-21
HHEX	1.13737	2.25296	14.9975	0.000108092	0.00037518
KIAA1217	1.13748	4.41187	74.5233	6.57e-18	1.02e-16
MT-RNR2	1.13806	9.08817	85.7788	2.27e-20	4.48e-19
SP100	1.13956	5.40691	113.107	2.6e-26	7.92e-25
PLEKHB1	1.13959	2.83013	25.011	5.76e-07	2.86e-06
RUNDC3B	1.1396	0.851199	6.04468	0.013959	0.0304147
NXPH4	1.14034	0.761605	5.77857	0.0162343	0.0347121
SMAP1	1.14093	4.78274	90.5757	2.04e-21	4.37e-20
AADAT	1.14102	1.46835	9.01301	0.00268489	0.00699435
SGCG	1.14107	3.79432	50.9863	9.71e-13	9.49e-12
HTR7P1	1.14165	3.01632	29.677	5.18e-08	2.96e-07
GMDS-DT	1.14221	2.57522	19.595	9.64e-06	4.01e-05
ARHGAP42	1.14317	2.12009	13.5675	0.00023091	0.000751464
RNF43	1.14325	5.22116	107.675	3.82e-25	1.08e-23
KRT81	1.14379	1.97934	12.128	0.000498072	0.00151838
ABLIM3	1.14397	3.19967	34.2761	4.88e-09	3.17e-08
ADGRE5	1.14405	2.91718	27.3726	1.7e-07	9.11e-07
AC022140.1	1.14417	0.944854	6.45487	0.0110748	0.0248032
HMCN1	1.14464	5.08141	102.798	4.41e-24	1.16e-22
WNT3	1.14621	0.998187	6.44819	0.0111461	0.0249378
AD000671.1	1.14665	1.80385	11.1354	0.000848945	0.00246412
MELTF	1.14739	2.33803	16.4532	5.01e-05	0.000184354
EFNB2	1.14761	3.80904	52.1363	5.42e-13	5.46e-12
EIF4EBP3	1.14817	0.816285	6.07039	0.0137574	0.0300342
AC092142.1	1.14832	0.646894	5.52882	0.0187181	0.0393851
AP003559.1	1.14868	1.03029	6.91588	0.00855174	0.0197224
SRRM3	1.1492	2.33136	16.013	6.37e-05	0.000230708
SWAP70	1.15023	4.66273	86.4138	1.67e-20	3.33e-19
AC010203.1	1.15257	0.651675	5.52535	0.0187553	0.0394474
TBC1D2	1.15323	3.46305	41.8428	1.03e-10	8.12e-10
SYNE1	1.15451	2.30329	16.197	5.74e-05	0.00020899
FGF13	1.15496	4.18245	67.4714	2.3e-16	3.14e-15
AUTS2	1.15574	1.49171	9.36409	0.00221654	0.00589854
SLCO2A1	1.15672	1.97543	12.3834	0.000434412	0.00134058
SYP	1.15711	0.970037	6.80168	0.00911589	0.0208721
CSRP1	1.15725	7.76871	118.99	1.32e-27	4.45e-26
INSR	1.15754	5.4047	116.782	4e-27	1.3e-25
GBP1	1.15814	1.33106	8.45799	0.00363956	0.00921181
ZFAND3	1.15817	5.26446	112.01	4.36e-26	1.3e-24
EPOR	1.15829	2.0758	13.3926	0.00025346	0.000818308
AL359220.1	1.15865	0.701791	5.79856	0.0160509	0.034367
MACROD2	1.16084	2.05093	13.0244	0.000308424	0.000976936
C2orf27A	1.16127	2.79859	25.2113	5.19e-07	2.6e-06
RAB3B	1.16181	1.76137	10.9762	0.00092519	0.00265967
ATP11B	1.16205	5.57724	122.851	1.92e-28	6.8e-27
KIAA1147	1.16365	5.63742	125.084	6.29e-29	2.29e-27
IFITM1	1.16384	5.23625	26.1546	0.00142669	0.00394835
ENPP1	1.16488	6.3597	141.381	1.84e-32	8.54e-31
AL035661.1	1.16493	5.81551	130.547	4.1e-30	1.64e-28
FURIN	1.16496	5.17242	109.833	1.3e-25	3.78e-24
AKAP6	1.16548	1.44726	8.88911	0.00287997	0.00745892
PLXNB3	1.1656	3.84961	55.1474	1.18e-13	1.25e-12
METTL27	1.1665	0.868773	6.45685	0.0110621	0.0247856
LRP1	1.16843	3.438	42.2632	8.23e-11	6.62e-10
THBS3	1.16884	3.55091	45.5665	1.53e-11	1.34e-10
FAM13A-AS1	1.16938	0.885992	6.50428	0.010771	0.0242343
ADCY6	1.17117	5.39498	119.058	1.34e-27	4.49e-26
MAN2B1	1.17142	4.51112	82.8822	9.79e-20	1.83e-18
MARF1	1.17153	5.30294	115.854	6.64e-27	2.11e-25
STAT2	1.17176	5.6834	127.778	1.79e-29	6.9e-28
TMEM59	1.17177	6.27404	141.851	1.45e-32	6.79e-31
NUTM2D	1.17192	0.69857	5.87141	0.0154	0.0331359
LINC02533	1.17444	0.821284	6.39054	0.0114828	0.0255921
CATSPERG	1.17522	2.31246	16.7391	4.31e-05	0.000160231
AC007333.2	1.17579	2.41044	17.9945	2.23e-05	8.71e-05
AC008012.1	1.17714	0.961674	6.79077	0.00917553	0.0209918
KRCC1	1.18113	2.80463	26.1845	3.14e-07	1.62e-06
STK39	1.18243	4.77615	96.6926	9.43e-23	2.26e-21
LMO7	1.18388	2.96834	30.6301	3.17e-08	1.86e-07
TMBIM1	1.1839	1.06748	7.51121	0.0061386	0.0146808
ZNF821	1.18461	0.91944	6.87558	0.00874663	0.0201213
CCDC88B	1.18579	0.600375	5.72879	0.0167008	0.0355387
AKAP5	1.18618	4.40385	80.3931	3.41e-19	6.02e-18
C19orf66	1.18671	3.5788	47.7333	5.07e-12	4.69e-11
H6PD	1.18808	4.43959	82.1493	1.41e-19	2.6e-18
TGFB3	1.18812	4.05897	66.0275	4.78e-16	6.29e-15
IL10RB	1.1882	2.95185	30.4088	3.56e-08	2.07e-07
LZTS3	1.18832	2.35231	17.8647	2.39e-05	9.28e-05
MYH11	1.18912	1.07976	7.69102	0.00555621	0.0134344
AL157871.6	1.1895	0.725069	6.09124	0.0135964	0.0297328
AKAP9	1.19059	8.12819	116.265	5.18e-27	1.66e-25
SLC25A30	1.19089	5.02286	108.5	2.54e-25	7.25e-24
Z68871.1	1.19105	0.894334	6.80982	0.00907445	0.0207894
MUC1	1.19105	4.55203	85.3076	2.88e-20	5.62e-19
CCDC71L	1.19149	3.09473	34.4369	4.49e-09	2.93e-08
PBXIP1	1.19162	5.14891	113.719	1.87e-26	5.8e-25
GALNT11	1.19255	4.41668	81.8176	1.67e-19	3.04e-18
ZIK1P1	1.19364	0.488073	5.35365	0.0206919	0.0429524
PLXDC2	1.19423	5.91689	140.058	3.55e-32	1.61e-30
NXPE3	1.19466	4.40912	81.7572	1.72e-19	3.13e-18
AC090589.3	1.19512	0.465601	5.35075	0.0207264	0.0430125
CDH11	1.19633	0.698475	6.1699	0.0130046	0.0285991
CLSTN3	1.19668	2.81434	27.1219	1.93e-07	1.03e-06
SAMD9	1.19722	4.7713	96.619	9.8e-22	2.18e-20
LINC01176	1.19804	1.04667	7.60747	0.00581947	0.0139906
GSG1	1.19808	1.516	9.97273	0.00159312	0.00436784
MAP1LC3B	1.19912	4.62648	92.0399	9.75e-22	2.17e-20
FAM83E	1.19947	1.4537	9.82849	0.00172149	0.00468761
SLC12A7	1.19988	4.61717	91.5585	1.24e-21	2.73e-20
FAM214A	1.2007	6.35676	149.559	3.11e-34	1.61e-32
IFITM2	1.20085	5.72741	118.754	9.79e-20	1.83e-18
UAP1L1	1.20181	3.82843	57.7512	3.14e-14	3.53e-13
GPRC5D-AS1	1.20225	0.798774	6.52978	0.0106178	0.0239206
SLC44A2	1.20247	7.2986	140.912	2.32e-32	1.07e-30
PITPNM1	1.20338	3.00186	32.5318	1.19e-08	7.4e-08
AC009812.4	1.20398	2.04504	13.921	0.000191334	0.000632005
AC016026.1	1.20568	1.91132	12.8977	0.000329989	0.00103902
TRPM4	1.20753	5.07979	113.616	2.16e-26	6.66e-25
TBC1D22A	1.20794	3.71793	54.0062	2.1e-13	2.19e-12
SORBS3	1.20839	1.39695	9.6689	0.00187752	0.00506205
AP001972.5	1.20961	4.10595	70.3596	5.36e-17	7.72e-16
GOLGA6L5P	1.21097	1.06154	7.7906	0.00525826	0.0127762
WWOX	1.21149	5.1604	117.704	2.81e-27	9.22e-26
AL390719.1	1.21232	0.54546	5.76599	0.016351	0.034904
BCORL1	1.21296	2.05531	14.1964	0.00016529	0.000552302
LINC00886	1.21394	1.8619	12.8231	0.000343414	0.00107856
MGAT4A	1.21456	6.27587	152.11	8.71e-35	4.68e-33
EMID1	1.21496	1.72867	11.967	0.000542968	0.0016439
CDKN1A	1.21608	5.98778	146.899	1.17e-33	5.9e-32
RELL1	1.21767	4.31207	80.6229	3.04e-19	5.39e-18
GLIS2	1.21854	2.64878	23.9798	9.83e-07	4.72e-06
FA2H	1.2195	1.88343	13.1493	0.000288538	0.000918241
TRADD	1.21986	2.64414	23.8956	1.03e-06	4.92e-06
MGLL	1.22101	5.7629	141.358	1.86e-32	8.61e-31
FAM53B	1.22128	6.13057	151.208	1.37e-34	7.21e-33
TLE6	1.22205	0.687	6.38886	0.0114937	0.02561
NLRC5	1.22244	1.65102	11.4998	0.000697761	0.00206531
AL353898.2	1.22267	0.35486	5.14229	0.0233634	0.0478037
MOB3C	1.22532	1.89158	13.1937	0.000281818	0.000899796
CYB5R1	1.2275	5.3918	130.444	4.37e-30	1.74e-28
SEZ6L2	1.22812	4.75269	102.755	4.5e-24	1.18e-22
ITGB8	1.22834	2.64818	24.3765	8e-07	3.9e-06
NUAK1	1.22834	4.35108	83.7444	6.32e-20	1.2e-18
EFNB3	1.22839	2.0624	14.8413	0.000117412	0.000404556
SPATA18	1.2285	1.10598	8.28051	0.00401276	0.0100487
KDM7A	1.23017	4.53336	92.084	9.64e-22	2.15e-20
AC087477.2	1.23091	1.68061	11.8683	0.000572486	0.00172766
TSPAN1	1.23179	4.65245	98.228	4.36e-23	1.08e-21
LRRC8E	1.23244	4.09659	72.6438	1.69e-17	2.54e-16
ANO8	1.23338	2.43845	20.4896	6.04e-06	2.6e-05
CCNDBP1	1.2343	4.33074	83.5528	6.95e-20	1.32e-18
ASAP1-IT2	1.23567	0.381823	5.3652	0.0205553	0.0426973
SLC22A23	1.23593	4.36804	85.5057	2.6e-20	5.11e-19
LINC00547	1.23597	0.873508	7.25315	0.00708524	0.016681
TNRC6C	1.23795	3.98856	68.1298	1.65e-16	2.28e-15
H3F3A	1.23986	6.75041	160.214	1.54e-36	9.07e-35
FAM110B	1.24115	1.83122	13.1822	0.000283521	0.000904493
CATIP	1.24213	0.390446	5.44201	0.0196707	0.0411174
NR4A3	1.24316	1.52383	11.0508	0.000888521	0.00256895
ADAM20	1.24391	0.386372	5.49897	0.0190401	0.0399548
PRR5-ARHGAP8	1.24435	2.2995	18.6244	1.6e-05	6.39e-05
TMC4	1.24452	5.58502	140.193	3.32e-32	1.51e-30
LINC01297	1.24491	2.24355	17.6405	2.68e-05	0.00010367
COMMD3-BMI1	1.24519	0.857696	7.22739	0.00718757	0.0168964
CORO2A	1.24533	4.23018	80.3702	3.45e-19	6.08e-18
AC007342.5	1.24555	1.74833	12.7149	0.000363843	0.00113768
SLC2A13	1.24663	2.8923	31.5288	2e-08	1.2e-07
TNRC6C-AS1	1.24802	1.06493	8.19491	0.0042064	0.0104898
NAIP	1.24935	3.82299	61.9613	3.73e-15	4.51e-14
HCN2	1.24961	1.83976	13.4719	0.000242977	0.000787893
HTR2C	1.25288	2.23636	17.9305	2.3e-05	8.98e-05
AL049697.1	1.25295	2.03473	14.7143	0.000125586	0.000430528
ID2	1.25356	5.49525	139.348	5.06e-32	2.28e-30
TMEM45B	1.25404	2.7139	27.0356	2.02e-07	1.07e-06
ZNF658B	1.25409	0.653539	6.58255	0.0103076	0.0232893
TFPI	1.25421	5.46925	138.734	6.87e-32	3.08e-30
HECA	1.25578	4.48472	93.5056	4.67e-22	1.07e-20
PCDH10	1.25662	0.920487	7.72677	0.00544732	0.0131916
MYH14	1.25869	7.92186	135.534	3.4e-31	1.44e-29
FOXO1	1.26247	3.00713	35.8237	2.21e-09	1.49e-08
RNF207	1.26294	2.599	24.4627	7.66e-07	3.74e-06
AL391280.1	1.26326	0.209216	5.07727	0.0242554	0.0493824
LINC01695	1.26476	0.718231	6.93502	0.00846078	0.0195416
TRERF1	1.26522	4.63213	101.898	7.24e-24	1.89e-22
NEURL1B	1.26588	3.28516	44.436	2.72e-11	2.33e-10
TAP1	1.26656	5.36931	137.367	1.5e-31	6.49e-30
CAMK2D	1.26879	3.8103	63.1579	2.04e-15	2.52e-14
GRAMD1A	1.26923	3.95837	70.2223	5.75e-17	8.24e-16
AC092903.2	1.26956	0.526434	6.08239	0.0136645	0.0298565
AP003716.1	1.27063	0.313496	5.49353	0.0190995	0.0400686
PLEKHD1	1.27215	1.08322	8.83101	0.00296606	0.00765643
PAXIP1-AS2	1.27272	1.84148	13.7524	0.000209356	0.000687022
PARP9	1.27303	6.30046	164.924	2.31e-36	1.34e-34
LINC02389	1.27312	0.323235	5.53293	0.0186742	0.0393034
HDAC5	1.27403	4.77632	111.641	5.24e-26	1.55e-24
AL731684.2	1.27461	0.343644	5.61957	0.0177731	0.0375998
JAG1	1.2759	2.59355	24.7719	6.52e-07	3.22e-06
CYFIP2	1.27991	2.56658	24.3907	7.95e-07	3.87e-06
THNSL2	1.28059	2.94173	34.8375	3.66e-09	2.42e-08
SPRY1	1.28184	3.08981	39.2703	3.8e-10	2.8e-09
ANKRD30B	1.282	2.29666	19.5835	9.7e-06	4.03e-05
SSBP2	1.28402	4.98931	123.389	1.49e-28	5.35e-27
KPNA2P3	1.28446	1.63041	12.4804	0.000412435	0.00127757
AC044784.2	1.28456	0.236325	5.33068	0.0209662	0.0434581
GDPD5	1.28466	1.85316	14.1487	0.000169535	0.000565154
TRAFD1	1.28541	6.39082	170.968	7.28e-39	4.89e-37
BICRA	1.28592	1.70668	13.2081	0.000279636	0.000893929
FBP1	1.28638	6.85914	170.715	8.26e-39	5.52e-37
ANKRA2	1.28784	3.21008	43.6936	3.97e-11	3.32e-10
ZYX	1.28796	3.77206	63.4188	1.79e-15	2.23e-14
MAN2A2	1.28853	4.02337	75.4073	4.22e-18	6.66e-17
AC009119.2	1.28988	1.49358	11.3241	0.000767207	0.00224823
GRIP1	1.29062	2.35522	20.8164	5.09e-06	2.22e-05
DTNA	1.29106	7.24153	163.267	3.36e-37	2.05e-35
PCMTD1	1.29107	5.02074	126.789	2.68e-29	1.02e-27
ZNF117	1.29179	3.97936	73.6313	1.03e-17	1.57e-16
PDP1	1.292	5.81794	159.633	2.05e-36	1.2e-34
RGS16	1.29209	5.26948	138.188	1.13e-31	4.95e-30
TMTC3	1.2935	8.08461	137.854	1.07e-31	4.74e-30
AQP6	1.29428	0.968799	8.27781	0.00401871	0.0100603
STXBP1	1.29603	2.40544	22.0099	2.74e-06	1.23e-05
RETSAT	1.29704	4.82131	118.06	2.13e-27	7.08e-26
CR382287.2	1.29766	0.236383	5.47299	0.0193252	0.0404929
PSCA	1.29768	0.362987	5.87749	0.015347	0.0330415
TRIM2	1.29857	1.48242	11.6971	0.000627566	0.00187715
FAM83B	1.29896	6.74435	175.286	8.51e-40	6.05e-38
SDK1	1.30054	4.14036	82.7229	1.06e-19	1.96e-18
ITM2C	1.30254	1.8505	14.6868	0.00012743	0.000436276
AC092821.3	1.30461	2.66111	27.2017	1.88e-07	1e-06
RPRM	1.30563	2.86832	33.8193	6.17e-09	3.95e-08
KYNU	1.30579	8.34859	132.827	1.31e-30	5.35e-29
S100A6	1.30654	6.54301	177.913	2.3e-40	1.66e-38
BIK	1.30672	1.50271	11.9549	0.000546482	0.00165335
AL049555.1	1.30763	5.57374	154.206	3.06e-35	1.67e-33
RAB7A	1.308	6.55779	178.282	1.92e-40	1.42e-38
AC079160.1	1.30937	0.81478	7.84741	0.00509563	0.0124229
KIAA1211	1.31083	0.782151	7.73904	0.00541045	0.0131084
PLCD1	1.31157	1.16488	9.82569	0.00172411	0.00469391
ARL15	1.31287	2.79559	31.9408	1.62e-08	9.82e-08
EGR1	1.31309	1.49199	12.0007	0.000533233	0.00161546
LRRC37A3	1.31313	2.63581	26.7984	2.29e-07	1.2e-06
2021-09-10	1.31339	3.87775	70.8245	4.24e-17	6.18e-16
SOS2	1.31521	5.63083	158.075	4.46e-36	2.56e-34
LDOC1	1.31543	5.1249	136.5	2.1e-31	9.03e-30
AC004982.1	1.31565	1.17934	9.97741	0.00158775	0.00435464
AC025539.1	1.31624	0.922398	8.43314	0.0036896	0.00932334
OTUD1	1.31803	2.95155	37.1357	1.13e-09	7.87e-09
LIPH	1.31862	3.77465	66.4345	3.9e-16	5.2e-15
MAPRE3	1.31991	1.81494	14.7541	0.000122969	0.000422488
HELZ2	1.32007	7.30896	167.987	3.39e-38	2.21e-36
ARHGAP18	1.32027	4.86128	124.108	1.02e-28	3.7e-27
NEURL1	1.32043	1.10797	9.65146	0.00189541	0.00510587
CDKL5	1.32077	5.487	153.963	3.46e-35	1.88e-33
NOX5	1.32084	1.41656	11.6378	0.000647898	0.00193352
EPB41L2	1.32089	4.41265	99.4377	2.38e-23	5.98e-22
SMAD3	1.32095	4.89065	125.888	4.21e-29	1.56e-27
RGS9BP	1.32109	1.13755	9.6451	0.00190198	0.00512093
AC090616.6	1.32148	0.293109	5.6682	0.0172871	0.0366813
ZDHHC8	1.3244	1.49212	12.2494	0.000466706	0.00143173
APBA1	1.32521	0.744359	7.6529	0.0056748	0.0136808
MATN3	1.32659	1.88601	15.5147	8.22e-05	0.000291497
ACVR1	1.32722	2.85651	33.9979	5.63e-09	3.63e-08
KPNA7	1.32952	1.01802	9.1024	0.00255687	0.00668941
TP63	1.32968	0.308458	5.98507	0.0144384	0.0313409
RFX3	1.33013	2.39397	22.9758	1.66e-06	7.71e-06
ZNF358	1.33162	1.34691	11.3654	0.000750058	0.00220212
MED12	1.33228	4.34513	97.4854	6.33e-23	1.55e-21
HIST2H2BD	1.33427	3.60666	60.7732	6.94e-15	8.24e-14
KDM6B	1.33613	3.30206	49.9941	1.61e-12	1.54e-11
MARK4	1.33766	3.25501	48.5161	3.41e-12	3.19e-11
EIF2AK3	1.33936	5.66112	164.921	1.48e-37	9.09e-36
IFI6	1.34154	8.27483	31.4017	0.000984588	0.00281664
BBS1	1.34563	3.0423	41.4747	1.23e-10	9.62e-10
KIF1A	1.34579	2.35541	22.6997	1.91e-06	8.84e-06
UBE2L6	1.34625	4.95965	42.2822	6.44e-05	0.00023313
FZD2	1.34661	0.524545	6.88008	0.00872466	0.0200766
PLXNA3	1.3471	5.38767	154.077	1.05e-33	5.33e-32
TACC1	1.34844	6.63379	188.841	1.01e-42	8.79e-41
AC110619.1	1.34861	1.62256	13.6245	0.000224011	0.000730956
SERGEF	1.34892	2.58455	27.284	1.78e-07	9.51e-07
AC019117.1	1.3494	0.284917	6.0678	0.0137776	0.030074
CLSTN2	1.35216	3.90547	76.317	2.66e-18	4.3e-17
SUSD1	1.35426	1.90385	16.2493	5.58e-05	0.000203494
ARHGEF26-AS1	1.35481	2.20899	19.9716	7.92e-06	3.34e-05
USP32P3	1.35502	0.479776	6.62504	0.0100751	0.0228303
KCNJ8	1.35519	2.35162	22.9355	1.69e-06	7.87e-06
CDK19	1.35538	4.74662	123.568	1.34e-28	4.82e-27
AC093673.1	1.3562	1.2346	11.0081	0.000909235	0.00262154
EML5	1.35765	0.621763	7.37297	0.00662843	0.0157076
CREB3L1	1.35903	1.38265	12.0077	0.000531251	0.00161039
CCSER1	1.35938	4.19465	92.4341	8.05e-22	1.8e-20
SLC4A3	1.36129	-0.0229985	5.09928	0.0239496	0.0488428
HBEGF	1.36187	0.387393	6.56009	0.0104384	0.0235575
GKAP1	1.36226	1.01818	9.65563	0.00189112	0.00509695
TNS3	1.36318	5.11912	145.717	2.11e-33	1.05e-31
AL662795.2	1.36379	2.79982	33.9789	5.68e-09	3.66e-08
DDX58	1.36503	5.46673	159.826	5.03e-34	2.58e-32
ENC1	1.3654	4.68637	121.812	3.23e-28	1.13e-26
NPIPA7	1.36597	1.70479	14.6304	0.000131344	0.000447512
AOX1	1.36918	3.967	81.7431	1.73e-19	3.14e-18
PTAFR	1.36974	1.99872	17.4349	2.99e-05	0.000114409
IFI35	1.37117	4.51859	112.706	3.08e-26	9.31e-25
LRMDA	1.3733	0.213588	5.96542	0.0146002	0.0316568
PTPMT1	1.37374	4.59561	117.666	2.57e-27	8.5e-26
PCDHGC5	1.3768	0.815491	8.34729	0.00387116	0.00972691
LINC00345	1.37717	-0.0128271	5.07958	0.0242316	0.0493467
TMTC2	1.3781	5.34915	160.887	1.1e-36	6.54e-35
AC129926.1	1.37973	1.52332	13.4129	0.000250731	0.000810505
CCDC183	1.38212	0.835824	8.83319	0.00296253	0.00764985
ADAMTS19-AS1	1.3849	1.18035	11.0763	0.000876407	0.00253816
RPLP0P2	1.38564	1.627	14.5504	0.000136985	0.000464296
FAM110C	1.38702	3.11584	46.7554	8.34e-12	7.55e-11
ITGB4	1.38763	6.45254	199.048	6.37e-45	6.28e-43
CEACAM19	1.38906	1.51415	13.4824	0.000241614	0.000783637
ZSWIM5	1.38978	2.98793	42.3677	7.79e-11	6.28e-10
NFKBIZ	1.3899	5.22066	156.717	8.77e-36	4.97e-34
AL158847.1	1.38992	1.29744	11.8422	0.000580546	0.00175029
AC091544.4	1.39037	0.80048	8.6444	0.00328551	0.00839342
AC008763.2	1.39068	2.55517	28.3187	1.04e-07	5.75e-07
LINC01001	1.39138	2.63867	29.5687	6.35e-08	3.59e-07
EHBP1L1	1.39146	3.99388	85.7656	2.28e-20	4.5e-19
HUNK	1.3924	0.992986	9.89542	0.00166003	0.00453929
MALAT1	1.3942	14.4855	30.5772	3.26e-08	1.91e-07
WNT9A	1.39442	2.94983	41.1702	1.44e-10	1.11e-09
ZNF217	1.3968	9.43483	116.77	4.02e-27	1.3e-25
ATP8A2	1.39742	3.49952	62.281	3.17e-15	3.86e-14
PTK2B	1.39831	3.13456	48.2681	3.87e-12	3.61e-11
ANO9	1.39859	4.29591	104.162	2.22e-24	5.97e-23
LINC01807	1.40439	0.00871538	5.52168	0.0187946	0.0395142
BCAM	1.40459	5.50549	173.178	3.45e-39	2.34e-37
MMEL1	1.40461	0.588432	7.74862	0.00538241	0.0130445
SELENOM	1.40471	1.83133	16.7276	4.34e-05	0.000161104
PLA2G4C	1.40519	3.08424	46.765	8.33e-12	7.54e-11
KDM5B	1.40536	7.53719	181.599	3.69e-41	2.86e-39
MAPK8IP1	1.40574	3.69854	71.2452	3.43e-17	5.01e-16
AC135048.1	1.40613	0.0259429	5.47308	0.0193289	0.0404953
ENPEP	1.40662	2.59293	29.9243	4.56e-08	2.63e-07
PKIA	1.40738	1.04963	10.4907	0.00120225	0.0033819
BMS1P10	1.40792	1.18655	11.2243	0.000809244	0.00236076
GMPR	1.40827	1.52536	14.0264	0.000180908	0.000600239
RALGPS1	1.40839	3.83298	78.5643	8.57e-19	1.45e-17
HSD17B14	1.40984	2.67149	32.5293	1.2e-08	7.4e-08
TLR2	1.41189	3.37477	58.4093	2.25e-14	2.57e-13
SPRY3	1.41308	1.7038	15.8254	6.98e-05	0.000250783
MAPK15	1.41422	1.42435	13.2494	0.000273554	0.000876463
FAM214B	1.41468	2.98983	43.8354	3.69e-11	3.11e-10
CAPN13	1.41533	3.74496	74.5646	6.43e-18	9.99e-17
LAMB2	1.4155	5.67564	183.873	1.19e-41	9.52e-40
SBK1	1.41924	0.82197	9.12134	0.00253054	0.00662549
SMIM5	1.42007	2.80097	37.2967	1.04e-09	7.27e-09
MT1F	1.42053	2.2684	23.4399	1.3e-06	6.14e-06
ESRG	1.42093	0.488437	7.23644	0.00716628	0.016854
SSPO	1.42134	1.92224	17.9477	2.28e-05	8.91e-05
HIST1H4I	1.42179	0.503064	7.58446	0.00589417	0.0141571
SOWAHB	1.42304	2.30796	24.27	8.46e-07	4.11e-06
RHOU	1.42326	3.83054	80.1131	3.93e-19	6.85e-18
PODXL	1.42429	5.72804	188.177	1.4e-42	1.2e-40
AL627309.3	1.42692	0.609946	8.25642	0.0040663	0.0101762
STAC3	1.42889	0.432079	7.42852	0.00642698	0.0152907
MET	1.43319	4.86018	145.281	2.62e-33	1.29e-31
ZFYVE1	1.43331	5.34224	172.988	2.67e-39	1.82e-37
AC087741.3	1.43384	0.00621508	5.72528	0.0167341	0.0356
FBXL17	1.43598	4.51026	122.439	2.36e-28	8.28e-27
AC048382.2	1.4365	0.257944	6.49396	0.0108336	0.0243507
AC092279.2	1.44106	0.906467	9.77034	0.00177676	0.00482125
GLYCTK	1.44133	1.50546	14.5408	0.000137685	0.000466362
NPTXR	1.44137	3.97138	90.2858	2.36e-21	5.01e-20
ZNF222	1.44325	1.47598	14.2896	0.000157315	0.000527892
CFAP161	1.44505	0.314845	7.0602	0.00788958	0.0183583
BAIAP3	1.44653	3.68536	74.6799	6.07e-18	9.44e-17
GGT7	1.44656	1.31317	12.8474	0.00033898	0.00106554
AL049840.5	1.4502	0.854947	9.78406	0.00176356	0.00479128
YPEL5	1.45102	5.98748	205.2	6.12e-46	6.28e-44
FSCN2	1.45115	0.546284	8.1297	0.00436032	0.0108182
AC132938.5	1.45124	0.435248	7.64386	0.00570328	0.0137452
ANXA3	1.45142	3.68874	75.318	4.4e-18	6.94e-17
CACNB3	1.45217	4.22834	107.605	3.96e-25	1.11e-23
MFSD6	1.45299	4.5271	126.175	3.64e-29	1.36e-27
PBLD	1.45323	3.82458	82.9257	9.54e-20	1.78e-18
NMI	1.45435	2.77735	38.1388	6.75e-10	4.83e-09
C5orf56	1.45943	2.19701	22.8878	1.74e-06	8.07e-06
LDB3	1.46541	1.09974	11.7116	0.000622705	0.00186512
TREX1	1.46616	1.47802	14.7064	0.000126115	0.000432247
IQCN	1.46641	3.23067	56.7587	5.2e-14	5.74e-13
GPR137C	1.46896	3.31478	60.3143	8.59e-15	1.01e-13
RAP2C-AS1	1.46921	1.85379	18.4772	1.73e-05	6.87e-05
SPINK5	1.47103	2.30297	25.8613	3.71e-07	1.89e-06
ACADS	1.47216	1.9321	19.3875	1.07e-05	4.43e-05
KLF13	1.47371	3.47046	67.5944	2.17e-16	2.96e-15
ABHD11-AS1	1.47402	0.0396986	6.184	0.0129014	0.0283843
RF01871	1.47579	6.81676	222.075	9.71e-50	1.14e-47
TRAM2	1.47708	5.05103	165.474	1.13e-37	7.03e-36
PIK3IP1	1.47942	3.1213	53.215	3.13e-13	3.22e-12
AL354740.1	1.47983	2.5619	32.1386	1.46e-08	8.93e-08
PINK1	1.4807	3.71337	79.5164	5.3e-19	9.15e-18
OAS3	1.48098	7.24237	56.9362	5.83e-05	0.000212304
ZNF876P	1.48124	0.960195	10.8317	0.000999978	0.00285779
AKAP7	1.48212	0.988709	11.1201	0.000855973	0.00248314
C10orf113	1.48297	0.567807	8.24323	0.00409595	0.0102438
KCNMA1	1.48485	3.41258	65.9943	4.86e-16	6.38e-15
AC063960.1	1.48596	0.667657	9.19094	0.00243616	0.00640963
AL139011.2	1.48655	0.801613	7.53196	0.0072855	0.0170957
PAQR5	1.49114	3.79714	85.4918	2.62e-20	5.14e-19
Z97633.1	1.49169	0.252414	7.15133	0.00749864	0.0175404
AMOT	1.49184	4.18358	110.298	1.03e-25	3e-24
AL160191.1	1.49189	0.282197	7.32593	0.00680409	0.0160652
AC009754.1	1.49473	0.340092	7.6329	0.00573802	0.0138161
AL590627.2	1.49491	0.38733	7.84322	0.00510744	0.0124498
MIR612	1.49526	0.406967	7.76365	0.00533725	0.0129452
C14orf132	1.49904	6.9876	226.141	9.4e-51	1.16e-48
AC099336.1	1.50063	-0.113334	5.771	0.0163044	0.0348285
SLC36A1	1.50125	4.08023	104.321	2.05e-24	5.53e-23
CDKL4	1.50145	-0.120135	5.77573	0.0162606	0.0347491
CPNE2	1.5032	1.69764	17.5852	2.76e-05	0.000106352
RSAD2	1.5036	1.78265	18.3669	1.83e-05	7.26e-05
PRRT1B	1.50431	1.37769	14.5476	0.000137187	0.000464776
MOSPD3	1.50505	1.8372	19.2593	1.15e-05	4.71e-05
TEX22	1.50557	0.544438	8.77665	0.00305572	0.00785792
AC068491.4	1.50583	1.67834	16.99	3.79e-05	0.00014214
ZNF467	1.50686	3.49063	71.5078	3e-17	4.41e-16
TOM1L2	1.508	5.64351	205.647	2.41e-46	2.51e-44
BBC3	1.50936	3.27256	61.847	3.95e-15	4.78e-14
ARHGEF38	1.51088	2.89044	45.6303	1.48e-11	1.3e-10
CCDC162P	1.51146	3.89316	93.652	4.34e-22	9.98e-21
ZMAT1	1.51278	3.84166	90.4489	2.17e-21	4.64e-20
STON1	1.5145	0.343252	7.5385	0.00604636	0.0144936
SLC22A4	1.51512	1.63553	17.3577	3.11e-05	0.000118768
EVL	1.51606	7.18459	224.221	2.43e-50	2.94e-48
SCCPDH	1.51679	6.90304	233.358	2.64e-52	3.74e-50
ATP8B2	1.51931	5.75727	214.237	3.41e-48	3.8e-46
AC090578.1	1.51947	-0.0844435	6.05072	0.0139114	0.0303237
IFIH1	1.51957	4.51102	33.0623	0.000619295	0.00185705
SMAD9	1.521	0.323504	7.82472	0.00515996	0.0125582
CCDC148	1.52236	0.593304	9.19911	0.00242531	0.00638648
TANC2	1.52294	8.70309	164.855	1.53e-37	9.37e-36
AC006206.1	1.52297	0.709638	9.90624	0.0016503	0.00451428
PPL	1.52469	6.6059	238.797	1.79e-53	2.66e-51
C9orf66	1.52511	1.3905	14.8945	0.000114183	0.000394213
DMTN	1.52655	0.784878	10.1474	0.00144791	0.00400282
PAQR8	1.52735	0.00867155	6.46729	0.0109974	0.0246653
AC073957.2	1.52787	0.690062	9.76654	0.00178043	0.00483037
KRT18P15	1.53113	-0.273088	5.38549	0.0203177	0.0422996
DISC1	1.53127	1.66404	17.9378	2.3e-05	8.96e-05
IFITM3	1.53326	5.97541	44.0065	0.000751539	0.00220605
SYTL2	1.53464	10.0006	119.645	9.55e-28	3.24e-26
FGF12	1.53548	1.41481	15.4321	8.59e-05	0.000302979
MT2A	1.53563	3.7603	87.6511	8.85e-21	1.8e-19
ASAP3	1.53565	3.74673	87.2176	1.1e-20	2.22e-19
PLXNA4	1.53661	1.16871	13.3103	0.000264809	0.000851069
AC007285.1	1.53803	-0.188997	5.75496	0.0164538	0.0350948
B3GALT5	1.53932	1.69092	18.3804	1.82e-05	7.21e-05
STX12	1.54042	4.64418	149.77	2.8e-34	1.46e-32
PLA2R1	1.54186	2.33771	28.9934	7.37e-08	4.13e-07
SESN2	1.54289	3.7798	89.9728	2.76e-21	5.81e-20
DHX58	1.54349	0.009643	6.56603	0.0104037	0.0234859
PARVA	1.54808	3.50814	76.0856	2.99e-18	4.79e-17
ACOXL	1.54825	0.819386	10.8869	0.000970667	0.00278167
SH2B3	1.54949	-0.0770582	6.28341	0.0121974	0.027007
LRRC3	1.55037	2.69481	39.8579	2.81e-10	2.1e-09
ERO1B	1.55185	0.341021	7.99472	0.00469741	0.0115479
PLCB1	1.55271	5.436	206.265	1.86e-46	1.96e-44
AC024896.1	1.55276	0.51734	9.10223	0.0025571	0.00668941
AC020891.2	1.55406	0.156594	7.35662	0.00668898	0.0158318
SRGAP3	1.55497	3.01276	53.5129	2.69e-13	2.79e-12
KAT2B	1.55534	4.28716	126.627	2.91e-29	1.1e-27
MT-ND1	1.55683	1.61196	17.6112	2.73e-05	0.000105198
SEMA4C	1.55683	7.38213	227.739	4.26e-51	5.49e-49
RASSF4	1.55871	0.264908	7.75121	0.00537416	0.0130286
IL11RA	1.56077	0.168325	7.45884	0.00631966	0.0150626
CTSO	1.56085	0.50417	9.1743	0.00245839	0.00646222
SELENBP1	1.56468	6.22098	244.761	1.01e-54	1.63e-52
TMPRSS2	1.5648	4.27973	127.493	1.89e-29	7.24e-28
KIAA0355	1.5652	3.30826	68.0021	1.76e-16	2.42e-15
DDX60L	1.56552	4.8947	172.058	1.63e-37	9.98e-36
GBP2	1.5695	4.41335	137.21	1.47e-31	6.38e-30
HIPK2	1.57205	4.12877	116.388	4.87e-27	1.56e-25
EPAS1	1.57579	4.62744	154.893	2.18e-35	1.2e-33
SOX9	1.57602	1.81173	20.583	5.75e-06	2.48e-05
HHAT	1.57715	1.65708	18.7568	1.49e-05	6e-05
SESN3	1.5786	2.33871	30.4558	3.47e-08	2.03e-07
AC239798.4	1.57861	0.320825	8.18479	0.00423147	0.0105421
REL	1.57889	6.71284	254.813	6.55e-57	1.15e-54
SEMA4G	1.57918	2.25298	28.2796	1.06e-07	5.86e-07
CRISP3	1.57933	4.85618	174.118	1.52e-39	1.07e-37
KIAA0895	1.57991	1.70316	19.5339	9.95e-06	4.13e-05
AC093001.1	1.57999	3.48212	77.7158	1.31e-18	2.2e-17
MMD	1.58007	3.5814	82.8026	1.01e-19	1.89e-18
DOCK8	1.58095	4.49434	145.654	2.18e-33	1.08e-31
ACSS3	1.58188	4.74166	165.11	1.35e-37	8.35e-36
FSTL5	1.58257	0.184762	7.73687	0.00541696	0.0131222
AL161431.1	1.58408	0.0930154	7.33399	0.00677364	0.0160006
TMC5	1.585	1.28943	15.3303	9.06e-05	0.000318659
AC017002.1	1.58688	0.773472	10.6049	0.00113597	0.00321459
LINC01239	1.58885	0.7909	11.2497	0.00079824	0.00233084
ATP9A	1.59034	8.22249	198.908	6.83e-45	6.69e-43
ACSL3	1.59035	7.43268	234.802	1.29e-52	1.87e-50
ST6GALNAC2	1.59132	5.0977	193.788	8.66e-44	7.94e-42
FBXL13	1.59747	-0.261416	5.89127	0.0152274	0.0328294
SNED1	1.60125	0.856833	11.8464	0.00057923	0.00174729
ERAP1	1.60205	4.96379	186.101	4.27e-42	3.52e-40
AC027279.1	1.60447	1.40414	16.4684	4.97e-05	0.000183062
QPRT	1.60529	4.95817	186.768	2.83e-42	2.37e-40
ATOH8	1.60663	0.0997002	7.52863	0.00607954	0.0145575
DIXDC1	1.60827	3.33419	72.81	1.56e-17	2.35e-16
AC140134.1	1.61035	2.0625	24.908	6.08e-07	3.01e-06
AC006206.2	1.61111	0.802183	11.5446	0.000681178	0.00202161
MSANTD3-TMEFF1	1.61145	0.215966	8.08707	0.00446402	0.0110508
KLF2	1.614	1.11172	14.0576	0.000177948	0.000591428
DISP1	1.62393	1.07317	13.8161	0.000202307	0.000665711
XAF1	1.63016	3.25134	58.5155	1.9e-11	1.65e-10
CEMIP	1.63026	1.38026	16.9006	3.96e-05	0.000148001
AC104964.2	1.63134	-0.329295	5.85512	0.0155431	0.03339
RELB	1.63609	3.34643	75.8827	3.31e-18	5.28e-17
IRF6	1.63652	4.50497	155.96	1.3e-35	7.19e-34
AC145124.1	1.63945	0.211619	8.42731	0.00370145	0.00934874
IGFBP3	1.64047	2.30123	31.6972	1.83e-08	1.11e-07
AL390726.3	1.64181	0.105373	7.86194	0.00505486	0.0123293
SMKR1	1.64405	0.291088	8.87516	0.00289522	0.00749343
AC116667.1	1.64461	1.18398	15.3774	8.84e-05	0.000311241
AC104825.1	1.64595	0.710573	11.4011	0.000735797	0.00216392
PIK3AP1	1.65015	-0.12488	6.88273	0.00871174	0.0200558
ATP6V0A4	1.65742	3.86872	108.811	2.16e-25	6.2e-24
AF131215.4	1.65904	-0.224277	6.51063	0.0107326	0.0241584
AC091825.1	1.65967	0.594025	10.8875	0.00097031	0.00278116
TACC2	1.66214	5.5708	242.401	3.02e-54	4.75e-52
ADAMTS20	1.66308	0.437099	9.91246	0.00164473	0.00450063
CCDC92	1.66401	2.62796	42.6373	6.79e-11	5.54e-10
CTSH	1.66455	4.48057	159.145	2.62e-36	1.51e-34
ACTG2	1.66587	0.974486	13.6615	0.000219651	0.000717781
LYST	1.66766	3.195	70.3272	5.45e-17	7.84e-16
TCP11L2	1.66892	2.56427	40.3889	2.14e-10	1.62e-09
HLA-F	1.66907	0.519008	10.5059	0.00119242	0.00336013
EFEMP1	1.66928	4.29553	144.705	3.5e-33	1.7e-31
BTG2	1.66988	4.06539	126.584	2.97e-29	1.12e-27
STMND1	1.67201	0.27513	8.87612	0.0028937	0.00749074
AC138866.2	1.67271	1.52672	15.3742	0.00011325	0.000391338
NANOS1	1.67295	2.04035	26.2337	3.06e-07	1.58e-06
SPATA13	1.67425	7.93645	233.082	3.03e-52	4.25e-50
ADGRB1	1.67612	0.157682	8.47506	0.00360559	0.00913177
SPART	1.68434	2.55427	40.768	1.76e-10	1.35e-09
DENND3	1.68548	2.21905	30.923	2.73e-08	1.61e-07
AC067942.1	1.68887	0.780728	12.4881	0.000410736	0.00127357
SYNGAP1	1.69025	3.85105	111.873	4.76e-26	1.41e-24
DRAM1	1.69044	5.30768	232.904	3.31e-52	4.56e-50
ZNF862	1.69231	3.08625	66.1976	4.43e-16	5.85e-15
AC004918.1	1.69503	-0.282419	6.50065	0.010793	0.0242769
DUSP10	1.69599	1.91179	25.0926	5.52e-07	2.75e-06
CMYA5	1.69832	6.72169	289.723	1.92e-63	4.05e-61
AC122718.1	1.70208	0.240418	9.15946	0.00247839	0.00650318
CTSF	1.70252	0.691813	12.0239	0.000526655	0.00159739
PRPH	1.70507	2.53654	41.0505	1.53e-10	1.18e-09
KIAA1024L	1.70615	0.888477	13.4266	0.000248908	0.000805282
FAM78A	1.70727	1.23254	16.9774	3.8e-05	0.000142512
AC146944.1	1.71037	2.03371	27.1521	1.9e-07	1.01e-06
FUT9	1.7111	4.55533	173.173	2.43e-39	1.68e-37
AC092299.1	1.71181	0.188965	9.00779	0.00269257	0.00701202
TPTE	1.71651	2.14684	29.9483	4.51e-08	2.6e-07
FAR2P3	1.72038	-0.0772717	7.56756	0.00594966	0.0142728
AL627309.1	1.72078	1.46474	19.5924	9.65e-06	4.01e-05
POTEE	1.72151	0.528123	11.1949	0.000822144	0.00239436
AJ239328.1	1.72164	0.212387	9.06491	0.0026108	0.00682074
FAM187A	1.72526	0.779431	13.0083	0.000311087	0.000984371
TBC1D3L	1.72815	2.09272	29.2368	6.5e-08	3.67e-07
ELF5	1.72993	2.33418	36.0388	1.98e-09	1.35e-08
TRIM29	1.73252	0.266004	9.66923	0.00187718	0.00506201
DNAJC6	1.73594	1.33197	18.5831	1.64e-05	6.53e-05
RPL23AP87	1.73598	1.04953	15.2349	9.53e-05	0.000333935
POTEI	1.74006	5.14965	232.01	5.15e-52	6.97e-50
DGLUCY	1.74065	1.3145	18.2912	1.91e-05	7.53e-05
MUC3A	1.74194	1.08437	16.09	6.07e-05	0.000220299
CREBRF	1.74398	4.28955	156.679	8.95e-36	5.05e-34
AC093426.1	1.7454	-0.362486	6.48452	0.0108913	0.0244626
ATP8A1	1.75009	3.80778	115.805	6.52e-27	2.07e-25
AL451105.2	1.75013	0.679681	11.8418	0.000580672	0.00175033
NCAM2	1.75057	4.64121	189.501	7.28e-43	6.37e-41
KCNJ3	1.75173	4.39504	167.239	4.66e-38	3.01e-36
PLLP	1.75178	3.4207	90.4964	2.12e-21	4.53e-20
MVP	1.75196	5.7058	275.902	1.98e-61	3.91e-59
ABCD1	1.75589	3.46751	93.3125	5.15e-22	1.17e-20
LINC00115	1.75726	-0.0246584	8.20279	0.00418831	0.010453
RN7SL648P	1.764	0.840616	13.5674	0.000230923	0.000751464
SORBS1	1.76453	0.910235	14.6559	0.000129532	0.000441823
AP000347.2	1.76507	1.73377	7.71866	0.01785	0.0377472
SHC2	1.76981	0.9442	14.6986	0.000126658	0.000433824
AC005993.1	1.77341	1.70716	24.3621	8.06e-07	3.92e-06
SDAD1P4	1.77442	1.60761	22.2414	2.43e-06	1.1e-05
XKR6	1.77463	0.592326	12.0114	0.00053035	0.00160797
AC083843.3	1.77675	0.506006	11.6885	0.00063047	0.00188512
TMEM150C	1.77788	6.92163	313.885	1.5e-69	3.48e-67
ZC3H6	1.77921	4.64127	194.804	5.23e-44	4.88e-42
COL6A1	1.78391	0.391363	10.7553	0.00104223	0.0029682
FN3K	1.78555	1.44712	20.3348	6.55e-06	2.8e-05
PLGLB1	1.78673	0.95377	14.9707	0.000109638	0.000380121
SYT1	1.78694	5.90486	299.457	1.81e-66	4.08e-64
FP671120.3	1.79321	0.839398	13.1507	0.00028844	0.000918118
OCLNP1	1.79423	1.53117	20.0545	1.07e-05	4.42e-05
CAMK2N1	1.79476	2.9223	64.5982	9.84e-16	1.25e-14
AC233968.1	1.79778	0.598568	11.2441	0.000809588	0.00236132
GPR37	1.79936	1.06993	16.9099	3.94e-05	0.000147314
SMIM36	1.79961	-0.186202	7.76093	0.00534531	0.0129607
HS6ST3	1.80069	4.85185	221.277	1.04e-49	1.21e-47
AC013489.1	1.80088	0.372967	10.9967	0.000914833	0.00263524
MVB12B	1.80311	0.571909	12.0797	0.000511221	0.00155361
AC011476.2	1.80339	-0.266083	7.35456	0.00669662	0.0158451
BST2	1.80633	4.12284	150.588	2.25e-34	1.18e-32
BRDT	1.80824	-0.025521	8.55757	0.00344584	0.00876137
CHKB-CPT1B	1.8087	0.0877157	9.33385	0.00225339	0.00598638
ZNF469	1.80948	0.461512	11.7936	0.000595905	0.00179278
AL137003.1	1.81099	-0.376729	6.85503	0.00884776	0.0203239
AC008543.1	1.81533	0.122735	9.61498	0.00193341	0.00520194
APOBR	1.8183	0.366904	11.0144	0.000906567	0.00261481
AC010186.3	1.82081	3.85248	128.63	1.07e-29	4.19e-28
CMPK2	1.82163	3.34594	91.0317	2.5e-21	5.3e-20
TNS1	1.82188	2.66519	52.1186	5.47e-13	5.51e-12
TMEM117	1.82306	0.84194	14.9196	0.000112643	0.000389586
PNRC1	1.82414	4.44726	184.924	7.07e-42	5.74e-40
MUC16	1.82449	5.84051	295.639	3.44e-52	4.7e-50
AC005520.1	1.82838	0.798657	12.7783	0.000408121	0.00126683
AL391117.1	1.82867	1.00929	12.9394	0.000322907	0.00101846
MXD4	1.83133	4.99457	241.327	5.13e-54	8e-52
RPL7AP26	1.83172	0.158624	10.041	0.00153393	0.00422116
TP53INP1	1.83545	6.18274	328.456	1.16e-72	3.02e-70
PLBD1	1.83643	2.0542	31.4486	2.08e-08	1.25e-07
LINC02361	1.83741	-0.0521559	8.72896	0.00313663	0.0080474
LINC00472	1.84348	0.438369	11.6439	0.000645776	0.00192755
RENBP	1.84507	0.805758	14.9021	0.000113693	0.00039261
AC007406.5	1.84659	0.970606	16.5071	4.87e-05	0.00017949
LHFPL2	1.84661	3.74774	122.729	2.04e-28	7.18e-27
FDPSP3	1.84726	-0.376687	7.05718	0.00790285	0.0183865
AC138150.1	1.84957	0.484512	12.4315	0.000423361	0.00130985
GABBR1	1.85056	1.69252	25.9393	3.56e-07	1.82e-06
PARP10	1.85073	3.17625	83.9923	5.71e-20	1.09e-18
NPIPB14P	1.85091	0.122622	9.68785	0.00185909	0.00502019
SLC9A1	1.85163	4.83742	231.176	7.78e-52	1.04e-49
CTNND2	1.85283	2.96455	71.3098	3.32e-17	4.86e-16
GULP1	1.85468	3.26697	90.3355	2.3e-21	4.9e-20
PALM3	1.85569	2.89361	66.8078	3.24e-16	4.36e-15
YPEL2	1.85665	4.78362	226.66	7.27e-51	9.06e-49
NEK11	1.85718	2.79678	61.4457	4.84e-15	5.8e-14
DYRK1B	1.85724	2.51182	47.3736	6.09e-12	5.61e-11
SCHLAP1	1.86447	-0.078641	8.90354	0.00285059	0.00738774
BDKRB2	1.86526	3.24701	89.7783	3.05e-21	6.41e-20
AL645933.2	1.86575	0.0720034	9.80116	0.00174724	0.0047486
ARHGEF25	1.86723	1.11579	18.4809	1.73e-05	6.87e-05
NRK	1.86865	0.342989	11.5163	0.000691608	0.00204983
RNF144A	1.86984	1.07549	18.2546	1.94e-05	7.66e-05
STX16-NPEPL1	1.87357	1.07388	18.0179	2.2e-05	8.62e-05
AL669942.1	1.87994	0.0557872	9.86455	0.00168809	0.00460478
POU6F2	1.88127	0.054718	9.82429	0.00172542	0.00469667
MKRN5P	1.89062	1.61232	25.2183	5.18e-07	2.59e-06
AC010186.2	1.89633	3.82427	135.801	2.97e-31	1.27e-29
AC110048.2	1.90247	0.713373	14.6635	0.000129012	0.000440626
PCBP3	1.90382	0.52948	13.3936	0.000253322	0.000818033
[truncated: 252 more rows]
