# Supplementary material for: RAC1 plays an essential role in estrogen receptor alpha function in breast cancer cells
Source: Oncogene. 2021 Aug 9;40(40):5950–62. doi: 10.1038/s41388-021-01985-1 (PMC8497275; doi:10.1038/s41388-021-01985-1)
Supplement: Supplementary file 8 — Supplementary Table 2 [file 41388_2021_1985_MOESM8_ESM.xlsx]

## Sheet: Sheet1
GeneID	logFC	logCPM	F	PValue	FDR
WNT16	7.47605	0.51857	132.507	1.42334e-05	0.00391843
SMTNL2	5.99772	3.46016	686.47	7.1492e-08	0.000997305
SCNN1G	5.93851	3.52984	251.63	2.08547e-06	0.00235171
LINC01016	5.28578	2.68567	265.408	1.58244e-06	0.00208486
EMX1	5.19856	0.346633	119.665	1.95609e-05	0.00411338
OR8R1P	4.62113	1.00371	107.4	2.73628e-05	0.0049789
UNQ6494	4.49827	0.370357	90.8819	4.57824e-05	0.00670204
PTGES	4.41199	2.70598	55.3202	0.000479283	0.0239577
FOXN1	4.29621	0.486125	38.4755	0.000613765	0.027884
CTB-178M22.2	4.2866	2.9913	388.176	4.50427e-07	0.00146594
PLIN4	4.10247	2.76658	136.636	1.29308e-05	0.00391843
LHX4	4.10067	5.81412	62.5618	0.000435276	0.0223019
PADI3	4.07401	2.40212	288.949	1.16434e-06	0.00165203
HCK	3.94886	3.27199	45.599	0.000929235	0.0353397
HAAO	3.90515	2.62913	71.3056	0.000120507	0.0110325
RET	3.81633	7.9427	168.402	7.35016e-06	0.00319963
DHRS3	3.80811	3.44368	63.1665	0.000425234	0.0219704
PTPRH	3.74419	2.04377	42.9173	0.000582212	0.0266474
HEY2	3.70067	1.30319	89.0444	4.87412e-05	0.00692632
ANXA9	3.68081	5.46124	240.877	2.39315e-06	0.00235171
ADORA1	3.65093	4.48681	109.942	8.07156e-05	0.00919011
KCNG3	3.62885	5.0834	611.692	1.08138e-07	0.000997305
AP003119.1	3.58809	1.5728	143.543	1.108e-05	0.00358544
GREB1	3.55958	9.2256	336.404	7.41273e-07	0.00146594
CD22	3.48448	1.7177	69.874	0.00010186	0.0104699
HEG1	3.45002	6.93626	167.043	8.15304e-06	0.00319963
ATP6V1C2	3.39701	3.42735	45.9872	0.000910762	0.0352003
AC055854.1	3.3583	4.82774	179.56	6.01605e-06	0.00319963
AZGP1P1	3.35656	1.04873	110.552	2.50171e-05	0.00486847
LINC02568	3.3431	2.60975	194.914	4.22388e-06	0.00319963
KCNK5	3.29048	8.30342	105.726	4.10232e-05	0.00625349
TMPRSS3	3.24443	0.854682	71.0463	9.68742e-05	0.0103353
TPD52L1	3.21357	9.60745	315.918	8.74241e-07	0.00146594
TFF1	3.19083	5.79668	478.326	2.39109e-07	0.00146594
RBP7	3.1702	1.04231	83.9512	5.83626e-05	0.00758097
AC016888.1	3.13716	0.924793	37.9087	0.000639918	0.0288589
PGR	3.1134	6.19338	224.042	2.96074e-06	0.00251172
TGM2	3.08328	3.60338	9.80434	0.0246171	0.245705
AC105940.2	3.05721	0.26594	50.7648	0.000263527	0.0171409
ZDHHC22	3.02549	1.33252	49.3926	0.000285546	0.0180278
RFPL1S	2.99008	2.48491	135.394	1.33057e-05	0.00391843
SH2D3C	2.9827	1.00551	26.019	0.00194591	0.0544907
SLC47A1	2.96271	3.17101	21.3355	0.00521753	0.0997277
SDK2	2.96093	4.41664	31.2447	0.00223758	0.0594582
AC105046.1	2.95853	0.0305348	58.7908	0.000167761	0.0131675
MYBL1	2.95738	6.5665	355.712	6.1978e-07	0.00146594
SCNN1B	2.9533	2.36207	158.794	8.06814e-06	0.00319963
ANKRD2	2.94376	1.69313	59.8608	0.000161914	0.0129286
CFAP99	2.93316	1.43483	75.5534	8.04265e-05	0.00919011
HOXC4	2.93276	1.18085	75.8303	7.95395e-05	0.00919011
TFCP2L1	2.93064	0.653732	10.0296	0.023621	0.239953
IL17RB	2.92587	3.72191	347.468	6.4365e-07	0.00146594
NKAIN1	2.91609	5.02777	111.623	3.75399e-05	0.00596712
FAM25C	2.90633	-0.0879789	42.5559	0.000439929	0.0224778
AC092384.1	2.90225	2.94963	145.572	1.06026e-05	0.00358544
CSPG4	2.8919	-0.00149423	29.7894	0.00119944	0.0408086
AC026254.2	2.86644	2.19547	84.8528	5.64893e-05	0.00738968
PKDCC	2.85476	0.890604	54.7163	0.000211358	0.0151954
CA12	2.84652	8.12218	325.444	7.94605e-07	0.00146594
LINC01291	2.8253	6.07602	61.7405	0.000449447	0.0228376
VASN	2.8189	6.0041	73.3054	0.000295801	0.0180768
CACNA1I	2.81698	1.71706	44.4107	0.000408453	0.0217295
AL121938.1	2.81547	2.45917	166.136	6.79682e-06	0.00319963
SPINK4	2.81042	1.24098	29.1374	0.00132272	0.0426276
SGK1	2.78099	2.78516	31.3804	0.00206074	0.0558753
PRDM1	2.77864	-0.0515284	17.5722	0.00489299	0.095561
TSKU	2.77419	6.78118	178.093	5.61958e-06	0.00319963
AC027801.2	2.75939	3.79351	222.493	2.77541e-06	0.00251172
GCOM1	2.75655	1.2498	84.855	5.64848e-05	0.00738968
KCNK6	2.75349	6.67495	38.6509	0.0013704	0.0431348
AC098828.1	2.75081	0.445665	63.8485	0.000133556	0.0114579
VWF	2.72828	4.04011	130.173	1.63484e-05	0.00399405
SNAI1	2.71849	2.22944	66.3309	0.000119124	0.0110267
P2RY2	2.66231	7.76948	82.2006	8.55304e-05	0.00956127
FMN1	2.66068	7.3248	306.065	1.0034e-06	0.00154231
SYT8	2.65079	0.285008	60.6997	0.000152491	0.0126724
P2RX7	2.64961	3.34737	166.55	6.94283e-06	0.00319963
AMZ1	2.64785	7.00805	232.214	2.42248e-06	0.00235171
PADI2	2.63901	2.01078	38.6929	0.000604105	0.027581
FOXC1	2.63759	3.73613	35.2611	0.00169566	0.0498827
IL20	2.62831	0.0807107	17.402	0.00501122	0.0968723
HSPB8	2.62406	5.78683	115.432	2.58666e-05	0.00486847
SMOX	2.62224	5.13423	20.3506	0.00577502	0.105675
AL161910.1	2.61928	0.290808	24.3193	0.00207273	0.056058
AL359317.1	2.60751	0.238935	50.7754	0.000263367	0.0171409
LSMEM2	2.59144	0.756716	66.9452	0.000113637	0.0109169
LINC00887	2.58996	2.17082	41.5606	0.000493494	0.0242733
SEMA3B-AS1	2.5764	0.440701	35.1403	0.0007583	0.0318607
RAPGEFL1	2.55249	4.50152	197.516	4.05006e-06	0.00319963
PKIB	2.5427	7.06496	333.841	7.32096e-07	0.00146594
GPR68	2.5403	2.64408	147.835	9.82447e-06	0.00348485
EGR3	2.52728	3.1674	79.8997	7.25501e-05	0.00874632
AC008667.1	2.52436	7.22623	106.683	3.01516e-05	0.0051495
CCNP	2.51439	1.29671	54.7117	0.00021141	0.0151954
PLXDC1	2.50773	0.947527	19.0583	0.00412591	0.0850306
CHST1	2.50277	1.105	66.019	0.000120822	0.0110325
AP003119.3	2.49627	2.61249	127.953	1.58763e-05	0.00399405
FCMR	2.49011	0.82842	66.2667	0.00011718	0.010944
DLX3	2.48533	2.95211	168.237	6.53194e-06	0.00319963
AC010307.4	2.47602	1.09058	81.3028	6.29915e-05	0.00811447
HLA-DRB6	2.44652	1.18857	50.4134	0.000268948	0.0172848
LINC02057	2.43683	1.86507	27.5977	0.00157906	0.0479041
TMEM229B	2.40992	6.34274	136.572	1.40936e-05	0.00391843
B4GALNT3	2.40927	5.20207	120.076	2.09706e-05	0.00425059
AL136305.1	2.39983	2.08289	41.3345	0.000501199	0.0244567
MYEOV	2.39171	4.47004	96.8205	4.05467e-05	0.00625349
IGFBP4	2.38158	7.29794	21.2676	0.0052535	0.100136
PGR-AS1	2.36978	5.02348	324.903	7.98867e-07	0.00146594
LINC00511	2.36949	7.36005	172.87	6.17332e-06	0.00319963
AC009403.2	2.36528	-0.117665	27.1815	0.00153909	0.047001
PLIN5	2.34968	2.20177	85.5069	5.39806e-05	0.00719598
KCTD21-AS1	2.34884	3.7496	48.3005	0.000422368	0.0218988
SYNDIG1	2.34859	4.34389	69.2585	0.000148373	0.0124499
TBKBP1	2.32865	4.95743	39.2706	0.00132047	0.0426276
SEC14L2	2.32544	2.21335	34.5317	0.000830345	0.0333676
LINC01293	2.32236	2.96465	33.1571	0.00115643	0.0400948
LINC02130	2.30542	0.225213	10.2631	0.0182721	0.205757
AC053503.1	2.30475	1.39308	74.7815	8.12784e-05	0.00919743
AC120498.4	2.29626	2.05258	67.964	0.000110727	0.010693
AL139384.2	2.29597	0.546119	40.0097	0.00052504	0.0251542
ADAMTSL5	2.28119	3.19783	165.241	6.91399e-06	0.00319963
GADD45G	2.26834	1.38082	46.4673	0.000341164	0.0194651
PSD2	2.2601	2.87327	134.054	1.33638e-05	0.00391843
CXCL12	2.25636	3.93106	42.5685	0.000862371	0.0342074
KCNC1	2.23305	0.978989	12.9304	0.0112376	0.156224
SLC22A5	2.2152	7.3229	124.733	1.719e-05	0.00399405
FAM102A	2.20262	9.36879	138.412	1.24185e-05	0.00388237
NMRK1	2.19573	4.26009	150.231	9.60434e-06	0.00347357
BARX2	2.19461	5.1134	234.245	2.35627e-06	0.00235171
SLC9A3R1	2.19415	8.50269	87.3943	5.16148e-05	0.00705211
RBM24	2.18807	3.53105	128.243	1.57643e-05	0.00399405
SPNS2	2.15612	4.03357	15.7478	0.0098688	0.144116
SIAH2-AS1	2.15458	5.12074	23.9349	0.00406248	0.0841224
PDZK1P1	2.13952	1.37	69.8033	0.00010016	0.0104699
NCMAP	2.13821	2.51046	48.562	0.00030005	0.0181674
PDLIM3	2.12635	0.355881	29.4672	0.0012357	0.0412978
UPK3A	2.12057	2.27489	22.3299	0.00315226	0.0721383
AC027801.4	2.11747	2.82462	125.061	1.66123e-05	0.00399405
PIP5KL1	2.1141	2.42598	65.764	0.000122233	0.0110588
TGFA	2.10097	4.98625	40.4486	0.00123228	0.0412978
CCDC88C	2.09497	8.87248	47.5825	0.000349955	0.0196796
TNS1	2.08907	4.78541	120.982	1.89054e-05	0.00408378
TMPRSS2	2.08555	5.86449	91.2643	4.85293e-05	0.00692632
PIWIL4	2.08431	4.71351	151.096	9.43258e-06	0.00347357
AC126696.1	2.07967	2.03684	35.8785	0.000715234	0.0308515
DMRT2	2.07257	-0.344262	22.3653	0.00258313	0.0642994
ANKRD29	2.06515	-0.317032	9.14084	0.0213196	0.226521
CXXC5	2.05724	8.95947	91.3135	4.51217e-05	0.00670204
NECAB2	2.05713	2.38021	91.3429	4.40677e-05	0.00660836
PLAAT3	2.05011	4.359	74.6997	8.88062e-05	0.00975018
DEGS2	2.04288	5.38164	192.128	4.42085e-06	0.00319963
ACSS1	2.04202	5.66195	48.3047	0.000661856	0.0294167
GADD45B	2.03572	4.37327	72.5458	9.69371e-05	0.0103353
SLC26A1	2.03527	0.281032	37.5345	0.000620886	0.0281382
AGR3	2.0331	0.96757	34.7285	0.000783802	0.0322596
NR5A2	2.02907	3.82812	68.0258	0.000117453	0.010944
ELOVL2-AS1	2.02047	1.30859	46.243	0.000344958	0.0195177
CHST8	2.01751	5.93616	79.0925	7.4802e-05	0.00890144
CYP4F22	2.00383	2.76569	96.6089	3.70718e-05	0.00596712
NXNL2	2.00363	6.61235	160.048	7.87078e-06	0.00319963
YEATS2-AS1	2.00079	1.51983	40.7279	0.000499001	0.024414
TGIF2-RAB5IF	2.00078	1.67606	38.8997	0.000568895	0.0262989
CELSR2	1.98984	6.95965	71.1438	0.00010276	0.0104699
GLDC	1.97317	4.55675	38.2585	0.00119032	0.0408086
AC010420.1	1.97254	1.28986	57.4441	0.000179753	0.0136442
ASB13	1.96974	5.86756	33.3833	0.00192332	0.0540941
ZNF703	1.96574	2.91448	71.0542	9.68416e-05	0.0103353
CYP24A1	1.95925	0.629112	37.2413	0.000643777	0.0289278
AC005225.2	1.95809	4.24089	123.723	1.76313e-05	0.00399405
MYC	1.9569	7.40153	12.122	0.0165665	0.194879
ADRB1	1.9555	1.33234	31.3325	0.00104379	0.0373267
SEMA3B	1.94915	4.62062	215.03	2.99582e-06	0.00251172
SMAD7	1.94855	7.03894	159.252	7.99538e-06	0.00319963
TIPARP	1.94742	6.83474	94.2738	4.09097e-05	0.00625349
WWC1	1.94475	9.67129	61.6235	0.000148494	0.0124499
USP35	1.94211	5.56843	31.2115	0.00224301	0.0594582
DIO1	1.92769	0.677538	44.6417	0.000377285	0.0208519
RNF223	1.92742	4.15796	86.0299	5.41599e-05	0.00719598
JAK2	1.9229	7.42536	182.64	5.03502e-06	0.00319963
AC010476.2	1.91528	2.58212	9.44848	0.0263138	0.255856
H19	1.90704	1.54107	15.257	0.00701721	0.118528
B3GNT3	1.90652	3.67427	75.4729	8.06871e-05	0.00919011
AC083906.3	1.90433	3.81174	75.983	7.90557e-05	0.00919011
NOS1AP	1.9042	9.2369	126.88	1.5878e-05	0.00399405
ECE1	1.90364	7.48504	168.713	6.66603e-06	0.00319963
AL390037.1	1.89588	1.33141	38.6014	0.00058149	0.0266474
DOK7	1.8947	5.67467	239.736	2.11721e-06	0.00235171
AC068580.4	1.89404	2.52911	71.3152	9.57757e-05	0.0103353
NRIP1	1.8918	7.61898	145.836	1.05427e-05	0.00358544
AC062028.1	1.89174	1.17683	29.4459	0.00123815	0.0412978
AL009178.3	1.89067	0.775161	32.9366	0.000908826	0.0352003
PPFIA4	1.8832	4.1745	112.575	2.36489e-05	0.00474134
BLVRB	1.87729	6.51574	81.6504	6.79635e-05	0.0085278
LRRC15	1.87068	1.64029	39.1524	0.000558502	0.0262127
MINDY1	1.86603	4.48593	57.5185	0.000192906	0.0144641
CCN5	1.86585	3.92389	55.1173	0.000218588	0.0153666
RAB31	1.86248	7.79513	64.197	0.000139508	0.0119131
C6orf132	1.86083	6.63336	57.4346	0.000203358	0.0148175
NBPF22P	1.85929	2.07129	64.096	0.000129529	0.0114314
SYNE3	1.85304	4.70989	26.4034	0.00326962	0.0737264
TIFA	1.85058	2.4264	18.3323	0.00508408	0.097862
CCM2L	1.84754	2.98775	69.0362	0.000105631	0.0104699
SLC7A5	1.84737	8.85278	104.244	3.00075e-05	0.0051495
EPB41L1	1.84622	7.092	79.1992	7.10353e-05	0.00866092
TFF3	1.84197	0.711239	33.6287	0.00085765	0.0341025
ELF3	1.83944	3.50628	102.795	3.13336e-05	0.00523822
SHB	1.83866	0.970286	27.9807	0.00142294	0.0444849
CYP4F11	1.83845	3.79274	40.2356	0.000562784	0.0262463
MBOAT1	1.83282	7.28138	88.3034	5.0005e-05	0.0069349
AL512274.1	1.82964	0.545157	25.7767	0.00177515	0.0513208
MICB-DT	1.82565	-0.249225	18.352	0.00428148	0.0867822
ST8SIA6	1.82538	7.58943	172.488	6.03575e-06	0.00319963
AJ009632.2	1.82309	0.683017	6.43403	0.048576	0.361176
AC131009.2	1.81706	0.401432	34.2948	0.000801238	0.0326244
SCNN1A	1.81629	3.49089	112.132	2.394e-05	0.00474809
AP002985.1	1.81495	1.38632	34.3026	0.000811375	0.0328919
AC007906.2	1.81366	0.554792	28.5958	0.00134125	0.0426276
DIRAS2	1.81362	2.14161	26.942	0.00162434	0.0487169
SYT12	1.81175	6.38832	68.2605	0.000116255	0.010944
RIMS4	1.79999	5.64863	123.565	1.77015e-05	0.00399405
AL390038.1	1.79573	4.70395	184.575	4.86947e-06	0.00319963
IL2RB	1.7942	0.182121	30.3742	0.00112333	0.0393034
CBFA2T3	1.7913	7.68993	152.381	8.92995e-06	0.00336149
LINC01948	1.79114	3.50542	78.6026	7.1324e-05	0.00866092
NPY1R	1.79002	2.25812	69.6993	0.000100612	0.0104699
AC007216.1	1.78798	0.244392	31.5766	0.00100894	0.036928
MAPT-AS1	1.78701	3.52674	22.3804	0.00418359	0.0858358
CLMP	1.78104	1.26328	20.9184	0.00307168	0.0709989
SLC25A42	1.78076	5.50198	103.401	3.07697e-05	0.00520686
AL359258.1	1.77728	4.7023	178.55	5.41002e-06	0.00319963
GPR20	1.77681	0.993296	9.27434	0.0223753	0.232122
RASGRP1	1.77479	6.49407	88.3811	4.98705e-05	0.0069349
AL035420.1	1.76942	1.57815	16.3236	0.00585453	0.106812
LAMA3	1.76793	5.58784	51.7668	0.000319745	0.0186636
TNFAIP8L3	1.76682	2.20823	7.19302	0.0420546	0.333069
SIGLEC15	1.75472	1.47404	21.7342	0.0027827	0.0671818
SLC2A14	1.74782	2.12241	11.207	0.0175336	0.200809
SLC22A4	1.74685	4.91366	54.9348	0.000220719	0.0153666
HS3ST3A1	1.74306	4.75625	159.843	7.90265e-06	0.00319963
RUSC2	1.73926	6.21499	186.983	4.67313e-06	0.00319963
PLIN1	1.73517	2.12715	43.5512	0.000411581	0.0217295
MIR3659HG	1.73468	2.21731	59.7707	0.000162641	0.0129307
SULT2B1	1.73253	7.46466	123.383	1.77829e-05	0.00399405
OLFM1	1.7318	5.47162	25.6953	0.00347334	0.0763159
AL136090.2	1.72603	2.38523	44.7596	0.000380289	0.0209386
MICB	1.72284	4.74078	68.4811	0.000115143	0.010944
SOCS3	1.72283	5.37924	177.261	5.70334e-06	0.00319963
NTRK2	1.72152	-0.0843852	15.1616	0.00682963	0.116743
SH3TC1	1.7207	2.94465	60.5645	0.000156374	0.0127508
ELOVL2	1.7206	5.51118	51.5574	0.000277978	0.0177415
MCF2L	1.71767	6.59963	127.426	1.60818e-05	0.00399405
FAM3B	1.71536	1.27424	27.7888	0.00144976	0.0450182
SUSD4	1.71389	5.73877	176.251	5.80715e-06	0.00319963
DAPK2	1.70988	6.90254	155.81	8.55331e-06	0.00328679
PKP4-AS1	1.70086	2.16106	61.3787	0.000147499	0.0124499
COL18A1	1.69652	8.18897	127.558	1.56155e-05	0.00399405
NBPF6	1.6912	4.30634	132.869	1.41125e-05	0.00391843
HPN	1.69039	4.33202	142.866	1.09408e-05	0.00358544
AC106845.1	1.68092	0.790153	20.2654	0.00333188	0.0745831
SEPTIN9-DT	1.67682	2.95334	60.3408	0.000158107	0.0127869
OR7E14P	1.67102	5.37418	27.1806	0.00306459	0.0709989
KCTD6	1.66719	3.42087	33.9143	0.00087292	0.0344039
SCN1B	1.66308	3.31403	73.4935	8.745e-05	0.00971695
KIF12	1.66238	2.85293	34.8025	0.00077914	0.0322225
CYP4F23P	1.65372	4.1075	28.1769	0.0017621	0.0511842
AP000439.1	1.64897	0.628803	22.2132	0.00262947	0.0647243
SFXN2	1.64657	6.16815	61.4467	0.000158802	0.0127869
NBPF4	1.64385	4.3972	140.504	1.15299e-05	0.00366671
GALNT16	1.63405	3.63348	117.272	2.0309e-05	0.00416221
XBP1	1.62886	7.70924	68.9443	0.000106055	0.0104699
HLA-DQB1	1.62864	1.11334	35.9365	0.000702361	0.0304825
AC005726.1	1.62661	2.50185	24.6688	0.00206295	0.0558753
ADCY9	1.62641	8.31855	35.7189	0.000755844	0.0318307
BIRC3	1.62616	1.53003	40.5621	0.000497498	0.0244052
B4GALNT2	1.62263	1.95046	21.3089	0.00292867	0.0692556
RHOD	1.61992	5.64135	85.9944	5.42283e-05	0.00719598
AL391832.4	1.61654	-0.124819	10.3612	0.0161748	0.192356
TMEM266	1.61348	1.4018	8.91066	0.0241943	0.243574
BATF	1.60372	6.62133	86.9192	5.2483e-05	0.00711801
PPM1J	1.59564	0.566331	21.2878	0.0029362	0.0693446
KAZN	1.59556	8.35146	105.469	2.8252e-05	0.0050593
ENPP2	1.59536	0.666715	6.68289	0.0411258	0.329753
AC011317.1	1.59048	2.67217	18.9545	0.0040564	0.0841224
AC106897.1	1.589	-0.321584	10.1984	0.01673	0.195802
SH3BP5	1.58658	9.15306	37.8086	0.000644685	0.0289278
AC008840.1	1.58331	2.36611	36.9448	0.000658497	0.0293381
TOB1	1.58257	7.21136	52.7083	0.000249049	0.0165838
HDAC11	1.58152	5.19462	67.4124	0.000119563	0.0110267
GRIN2C	1.58008	2.31643	38.0042	0.000607822	0.0276822
MYB	1.57912	6.73699	9.05569	0.0283818	0.266549
MANEAL	1.57839	4.18959	27.2209	0.00197134	0.0549048
SYNPO2L	1.57728	0.392873	10.6356	0.0152928	0.187177
ARHGEF10L	1.57725	8.42156	104.127	2.93969e-05	0.00511534
RHOBTB1	1.57552	4.3067	40.4929	0.000531303	0.0253227
A4GALT	1.57514	5.92024	91.033	4.55496e-05	0.00670204
AP000688.1	1.5733	3.09494	30.2886	0.00119066	0.0408086
TPM1	1.57326	7.63668	57.8725	0.000179019	0.0136442
EEPD1	1.572	6.5365	78.7481	7.09241e-05	0.00866092
SPTBN5	1.57039	1.18709	35.5481	0.000724244	0.0308515
HRK	1.56941	1.23398	18.4143	0.00424536	0.0865111
FREM2	1.5687	7.73386	124.321	1.69237e-05	0.00399405
FOS	1.56605	5.10639	12.3075	0.0160898	0.19184
RAMP1	1.56198	3.85961	44.3299	0.000407615	0.0217295
KRT89P	1.55762	4.63056	94.4695	4.06498e-05	0.00625349
OSGIN1	1.55619	5.57601	163.628	7.1318e-06	0.00319963
AC005091.1	1.55414	0.602451	21.0604	0.00301863	0.0705687
AC008264.2	1.55257	0.84405	28.9165	0.00130108	0.0424751
AC004997.1	1.55047	1.46014	17.6445	0.00472179	0.0930485
SPATA9	1.54928	2.4446	58.2438	0.000172503	0.0134822
SEPTIN5	1.54754	0.872404	28.4882	0.00135509	0.0429093
MAFB	1.54372	1.79633	23.0385	0.0023904	0.0617557
AC093827.5	1.53965	1.94258	19.0367	0.00390524	0.0824166
RARA	1.53583	7.7856	99.8129	3.43143e-05	0.00560112
SLC25A24	1.53333	8.70113	69.326	0.000104306	0.0104699
SIAH2	1.53249	6.87263	16.9	0.00853724	0.133059
ELF3-AS1	1.52699	3.06413	78.0541	7.13426e-05	0.00866092
PLA2G10	1.52465	1.32136	22.4746	0.0025505	0.0640055
ADAMTS9	1.52417	4.88449	64.1475	0.000131701	0.0114579
SYBU	1.52338	4.30177	118.567	1.96247e-05	0.00411338
ADGRB2	1.52303	2.34865	42.9853	0.000427395	0.0220204
KIF21A	1.51935	8.13929	107.456	2.6661e-05	0.00491763
FHL2	1.51929	4.75822	12.0902	0.0166503	0.195241
C16orf74	1.51781	7.77127	105.259	2.89893e-05	0.00509245
SLC25A24P1	1.51479	7.64265	119.72	1.90406e-05	0.00408378
ITPK1	1.51464	9.82556	48.2473	0.000305796	0.018213
ADIRF	1.51452	0.437533	23.5101	0.00224358	0.0594582
AC007923.3	1.51269	5.47277	34.8218	0.00101685	0.036983
PBX4	1.51114	5.76722	143.646	1.07551e-05	0.00358544
YPEL2	1.50915	6.53663	15.7653	0.00984644	0.144116
HLA-DRB1	1.50223	1.9699	31.9837	0.000986033	0.0367422
PODXL	1.49845	6.52172	47.7059	0.000332526	0.019167
SLC25A24P2	1.49617	7.32288	124.144	1.69993e-05	0.00399405
PITPNM2	1.49243	6.87316	19.2571	0.00649567	0.113732
FAM189A2	1.48989	5.93334	133.947	1.37604e-05	0.00391843
CCND1	1.48926	8.45432	60.9812	0.00015321	0.0126724
ATP11A	1.48306	8.31179	47.6622	0.00031687	0.0186636
RHOBTB3	1.48172	8.08866	101.807	3.1523e-05	0.00523822
KLK11	1.47898	1.35533	32.9754	0.000894269	0.0349466
ANO1	1.47666	0.0167887	7.25956	0.0334143	0.29321
AL158198.1	1.47487	1.11109	28.6185	0.0013354	0.0426276
BMPER	1.47331	2.96097	29.2002	0.00126685	0.0418015
LRRN2	1.47264	4.51572	122.636	1.76615e-05	0.00399405
ULK1	1.47218	6.34796	132.408	1.38918e-05	0.00391843
LINC02747	1.46819	1.09284	29.965	0.00116611	0.0403543
AP003086.1	1.46672	0.616447	11.1082	0.0139161	0.177635
SMOC2	1.46586	4.53356	75.1218	8.18352e-05	0.00920397
FLNB	1.4644	9.33548	40.0109	0.000524997	0.0251542
DPM2	1.46234	4.91653	15.4247	0.0102936	0.147641
OVOL2	1.45952	5.12291	122.964	1.79727e-05	0.00399405
HES1	1.45807	5.06798	78.5851	7.13722e-05	0.00866092
FBXW10	1.45726	2.93443	26.6865	0.00166626	0.0492534
RASL10A	1.45693	2.14314	11.1961	0.0141209	0.178447
LONRF2	1.45638	8.39992	96.0791	3.77068e-05	0.00596712
CASP7	1.45371	6.70277	47.357	0.000339638	0.0194554
CASC11	1.44922	3.46563	54.5848	0.000212866	0.0152182
FAXDC2	1.44851	1.35296	24.6831	0.00199268	0.0551731
PEX11A	1.44775	4.04985	107.52	2.66113e-05	0.00491763
AC100801.1	1.44767	4.38634	81.2733	6.44278e-05	0.00819565
WNT4	1.445	3.1572	17.6812	0.00543063	0.101571
GAB2	1.44289	7.94256	29.0382	0.00133498	0.0426276
HAS3	1.44227	0.170097	12.028	0.0116711	0.159507
AC003101.2	1.44044	1.39	32.6821	0.000916846	0.0352379
NDRG4	1.43848	1.43072	32.9207	0.000898424	0.0350347
TLR5	1.43536	3.12313	40.9066	0.000492785	0.0242733
CALCR	1.43509	5.20863	80.1808	6.71386e-05	0.008482
KCNF1	1.43292	-0.16021	14.6279	0.00743681	0.123135
JAK1	1.42585	8.66928	55.6781	0.000200747	0.0146935
RUBCNL	1.42217	1.23559	30.5138	0.00110921	0.0389702
SNX18P7	1.42197	0.656244	12.4453	0.0108089	0.152307
PXK	1.40871	5.5155	15.9522	0.00961246	0.14264
TNS4	1.40762	3.72233	34.8632	0.000808614	0.0328522
HAP1	1.40554	1.2537	30.9559	0.00106598	0.037739
FP565260.4	1.40251	2.24382	40.3547	0.000512315	0.0248022
LYZL2	1.40168	0.33606	16.704	0.00540365	0.101497
AC138028.6	1.39813	0.789316	23.977	0.00212988	0.0573513
HPGD	1.3913	0.0197718	8.8975	0.0222105	0.231453
SAMD15	1.39076	2.56053	28.6924	0.00132898	0.0426276
SH3RF2	1.38323	3.43466	50.5286	0.000267155	0.0172296
SDC1	1.382	5.66087	58.0058	0.0001778	0.0136257
CYP26B1	1.38007	3.68769	25.7202	0.0018476	0.0527197
WFS1	1.37763	5.1332	68.1784	0.000109682	0.0106479
HAR1B	1.37677	0.747174	16.093	0.00591697	0.107632
CYP2B7P	1.37639	-0.073981	16.2512	0.00573462	0.105108
CUEDC1	1.37614	7.28681	59.2929	0.000166573	0.0131301
MIR3936HG	1.37606	4.87796	105.573	2.88549e-05	0.00509245
AC139099.2	1.37265	3.17774	31.3113	0.00104574	0.0373267
GAS6	1.37137	3.66104	48.7349	0.000296952	0.0180768
LINC00885	1.3688	3.71227	76.1665	7.84793e-05	0.00919011
C5AR2	1.36519	2.51302	7.80912	0.0349151	0.301503
FGD5	1.36019	1.12813	22.16	0.00264339	0.0648369
AL691403.1	1.35734	1.13092	27.4995	0.00147458	0.0454827
AC009167.1	1.35407	-0.195325	10.0882	0.0171199	0.198227
AC136443.4	1.35407	-0.195325	10.0882	0.0171199	0.198227
AC093382.1	1.35343	3.62662	39.0999	0.000560639	0.0262462
SPSB1	1.35272	6.7127	56.8573	0.000188668	0.014204
KDM4B	1.34965	7.94849	36.9962	0.000655915	0.0292938
AP000844.2	1.349	2.23883	17.4897	0.00482591	0.0946957
MPPED2	1.3441	5.38678	109.497	2.57718e-05	0.00486847
CD9	1.34389	7.63801	53.2193	0.000229379	0.0157283
SUGT1P1	1.34384	0.668648	22.6569	0.00247272	0.0627364
SYNJ2	1.34172	7.69642	65.0373	0.000126375	0.0112608
AF127577.4	1.3408	3.77911	54.1586	0.000217848	0.0153666
LINC01213	1.34024	1.2952	16.0187	0.00598368	0.108524
C1QTNF6	1.33944	5.42278	70.732	9.81788e-05	0.010348
ABAT	1.33939	9.39688	45.8869	0.000353844	0.0197778
MERTK	1.33914	3.32584	41.9339	0.000458947	0.0230662
INSYN1	1.3358	0.502783	13.6581	0.00873412	0.135117
PPIF	1.33143	5.52916	20.5356	0.00507191	0.0977549
AL138720.1	1.33108	5.5335	121.067	1.83867e-05	0.00403742
AL358781.2	1.33053	0.467432	13.9545	0.00830817	0.131188
CACNA2D2	1.32582	3.3759	39.3919	0.000548877	0.0258927
DNAAF1	1.32579	0.6035	21.1558	0.00295587	0.0695421
ARHGEF26	1.3256	7.86174	87.1999	5.08285e-05	0.0069965
TJP3	1.32383	5.28358	106.348	2.75331e-05	0.0049789
STK24	1.31986	8.19713	49.7188	0.000280099	0.0178153
HLA-DRB5	1.31971	0.253181	18.1826	0.0043456	0.0878889
LRP5L	1.3181	7.04052	68.9245	0.000106147	0.0104699
LINC00886	1.31761	6.84305	96.5483	3.78505e-05	0.00596712
MREG	1.3173	8.45131	64.3397	0.000130526	0.0114579
ARL3	1.31599	5.19201	65.2229	0.0001253	0.0112193
DNMBP	1.31217	8.05595	57.9804	0.000178031	0.0136257
TMEM104	1.30919	6.91938	43.789	0.000405165	0.0217295
BTBD19	1.30768	0.913879	15.4947	0.00648328	0.113732
BRINP2	1.30394	2.69314	31.5769	0.00102161	0.036983
ANKRD18B	1.3029	5.59263	60.9862	0.000153172	0.0126724
SEC14L5	1.29699	1.39713	24.6577	0.00199814	0.0551731
BCL11B	1.2955	5.65681	47.814	0.000314606	0.0185991
NXT1-AS1	1.29472	2.55495	31.7266	0.00100832	0.036928
SLC2A1	1.29465	7.01232	68.3158	0.00010902	0.0106479
FAM178B	1.29402	1.60011	25.5658	0.00181459	0.0520532
GRIK3	1.2926	2.86626	40.9514	0.000491241	0.0242733
AL021392.1	1.29143	2.91935	50.2906	0.000266396	0.0172296
SLC2A1-AS1	1.29138	3.42581	60.4934	0.000156922	0.0127508
MEIS1	1.29086	5.04863	108.778	2.5667e-05	0.00486847
SPEG	1.28823	3.88608	46.6854	0.000336553	0.0193387
AL691482.2	1.28745	0.457959	16.7932	0.00529232	0.100326
AC003965.2	1.28612	-0.0183267	14.4705	0.00757729	0.124574
LRIG1	1.28539	7.8654	21.9036	0.00290874	0.0689609
PGBD5	1.28375	4.65193	26.9654	0.00169517	0.0498827
MN1	1.28206	3.1933	8.80438	0.0298256	0.275727
IGF2BP1	1.27974	1.11362	23.1959	0.00232461	0.0608191
RGS10	1.27709	6.02146	34.3836	0.000840309	0.0336946
OCEL1	1.27182	0.712761	14.9335	0.00708087	0.119138
AP001059.1	1.27157	0.437778	10.684	0.0151438	0.186218
AL022324.2	1.27105	1.05198	13.9912	0.00825739	0.130685
PLCD3	1.26933	5.50389	35.5304	0.000767071	0.0320105
USH1G	1.26719	0.0262028	12.2464	0.011209	0.156224
SLC16A6P1	1.26487	0.780684	14.2497	0.00791057	0.126968
HR	1.2631	3.50556	53.0647	0.000231354	0.0158049
TMEM26	1.26011	1.10971	21.6151	0.00279585	0.0672354
PRKAG2	1.25949	6.84551	36.3555	0.000719488	0.0308515
LINC01471	1.25825	0.741551	19.0585	0.00386056	0.0816607
LDHD	1.25444	1.65919	21.7496	0.00277759	0.0671464
SNX24	1.252	7.58069	48.744	0.00029679	0.0180768
SMPD3	1.25191	2.13579	23.5553	0.00225504	0.0595052
IRS2	1.25074	5.50646	109.415	2.52048e-05	0.00486847
GRIK4	1.24909	3.71436	23.8668	0.00224981	0.0595052
AFF1	1.24891	7.99087	24.1151	0.00218967	0.0585341
RETREG1	1.24811	6.29783	18.4862	0.00616536	0.110194
ABCA3	1.24683	6.26986	30.9221	0.00112532	0.0393034
USP31	1.2424	7.26734	39.0304	0.000563488	0.0262463
AL450345.2	1.23948	0.0614955	14.2696	0.00783161	0.126271
AC061992.2	1.23881	4.38	68.259	0.000109293	0.0106479
DOP1B	1.23763	7.96067	34.8334	0.000777205	0.0322147
SLC6A3	1.2349	2.19809	11.4826	0.0131677	0.172868
PCP4	1.23483	2.99412	25.9903	0.00173635	0.0505954
SH3RF3	1.23431	1.77477	6.92893	0.0364219	0.308166
BMP4	1.23427	2.41039	29.0091	0.00128978	0.0422559
KCNK12	1.23041	2.20884	32.6661	0.000918097	0.0352379
FAT4	1.22888	6.62784	31.8794	0.00103521	0.0372211
AKAP1	1.22865	7.82195	40.4368	0.000509348	0.0247887
ENTPD3	1.22602	3.2195	23.9323	0.00216257	0.0579816
AC091544.4	1.21989	1.55149	16.8237	0.00530995	0.100438
TMED8	1.21859	6.67523	25.3446	0.00197764	0.0549048
KRT19P1	1.21845	1.23218	11.7692	0.0158067	0.190434
AC024588.1	1.21811	1.82577	6.41072	0.0438668	0.341184
AC011487.2	1.21786	1.66844	24.4235	0.00204534	0.0557623
ELF1	1.21683	9.68251	47.267	0.000324646	0.0188305
DEPTOR	1.2166	6.10648	51.227	0.000256612	0.0169649
MGST2	1.21117	5.54352	50.739	0.000263921	0.0171409
AC239809.3	1.20928	-0.147188	7.89135	0.0281803	0.265467
C2orf50	1.20625	0.633756	13.6247	0.0087839	0.135387
CACNG4	1.20411	9.71691	49.2102	0.000283935	0.0179972
CPM	1.20315	3.09283	39.5678	0.000541949	0.0256973
ELAPOR1	1.2025	7.73962	47.0363	0.000329302	0.0190407
RNF224	1.20219	0.497433	14.3207	0.00781865	0.126238
FLVCR2	1.20113	8.12598	44.6521	0.000382945	0.0209732
CA2	1.20045	4.07709	77.2402	7.36585e-05	0.00882228
RGS16	1.1994	3.65159	21.9014	0.00281184	0.0674113
PRSS22	1.19872	3.68839	66.5902	0.000115473	0.010944
NEIL2	1.19866	2.88328	21.6721	0.00280342	0.0673296
TAGLN	1.19579	1.43492	13.2779	0.00932357	0.140616
SPOCD1	1.19336	2.05959	12.0355	0.0117749	0.160523
ISG20	1.19196	4.69436	63.9395	0.000132988	0.0114579
COPS9	1.1893	4.05067	22.9268	0.00249818	0.0632083
FOXK1	1.18885	8.04809	34.9041	0.000772793	0.0321764
CILP2	1.18765	0.32792	14.8337	0.00714447	0.119474
AC005324.3	1.18639	3.82745	35.0441	0.000764157	0.0320105
FARP1	1.18623	7.97841	35.8315	0.000717876	0.0308515
AC131009.1	1.18223	0.28223	14.9249	0.00704091	0.118819
NDRG1	1.18015	5.53772	11.9796	0.016946	0.197092
STC2	1.17902	9.38729	34.5452	0.000795518	0.0325351
RNF144A	1.17768	5.67584	13.7314	0.012994	0.172249
SBNO2	1.17512	6.25005	60.6141	0.000155993	0.0127508
CHPT1	1.17439	6.09751	38.9689	0.000566021	0.0262979
SLC25A25	1.17425	7.33849	46.3337	0.000344029	0.0195177
MAPT	1.17265	6.99717	21.5324	0.00303795	0.0707512
PLOD2	1.16872	5.6726	88.3238	4.88676e-05	0.00692632
KSR1	1.16846	6.00026	15.6987	0.0090739	0.137979
AC003101.1	1.16695	4.28441	33.2341	0.000886352	0.0347108
OSTF1	1.16614	6.4512	49.0165	0.000291996	0.0180278
MAP3K8	1.16577	5.61868	13.8007	0.0128652	0.171325
GSE1	1.16366	10.6593	43.8443	0.000397525	0.0215657
REEP1	1.16278	4.7161	35.9123	0.000713337	0.0308515
AC003044.1	1.16276	0.813869	16.6214	0.00546954	0.101962
HS3ST3B1	1.1616	3.70582	12.3822	0.0131602	0.172868
SEPTIN9	1.16156	10.1177	47.1574	0.000321637	0.0187148
PSG9	1.15929	0.14834	11.9624	0.0117468	0.160259
SLC14A1	1.15748	1.73638	15.2212	0.0067659	0.116048
SLC37A3	1.15569	5.68396	20.1365	0.00406304	0.0841224
PLEKHH1	1.155	6.89162	69.0919	0.000105374	0.0104699
NAV2	1.15464	5.0213	25.4802	0.00189406	0.0535828
SCARB1	1.15281	7.76151	21.5183	0.00294223	0.0693984
DNMBP-AS1	1.15271	1.61473	17.3482	0.00492376	0.0956768
SDK1-AS1	1.14997	1.1673	12.5368	0.0106311	0.150723
FOSL2	1.14951	6.98984	24.0265	0.00221088	0.0589302
PNPLA3	1.14883	2.06651	16.6401	0.00545448	0.10183
COL12A1	1.14786	6.88027	49.0472	0.000291462	0.0180278
KCNK15	1.14221	4.4833	18.8893	0.00452498	0.0903281
SOCS1	1.14206	0.363924	9.68953	0.018635	0.207312
IGFN1	1.1415	-4.78364e-05	10.9017	0.0144822	0.181372
ARTN	1.14044	0.788905	17.0638	0.00508821	0.097862
SUSD3	1.13495	1.70803	23.4691	0.00225395	0.0595052
LINC01290	1.1294	5.73288	88.1339	4.91921e-05	0.00692632
PARM1	1.12777	5.48414	58.4655	0.00017368	0.013517
PDGFB	1.12526	5.63291	48.3147	0.000304554	0.018213
COLEC12	1.12516	3.85921	63.5331	0.000133006	0.0114579
ADRA2C	1.12503	0.833539	15.1836	0.00680608	0.116563
FGFR2	1.12422	7.32138	38.848	0.000571051	0.0263326
PDLIM2	1.1196	2.74495	11.2245	0.0138377	0.177556
CDON	1.11909	4.97891	36.3962	0.000686921	0.0300956
SPTBN4	1.1167	2.97901	28.45	0.00136005	0.0429093
DHRS2	1.11383	2.6814	22.3362	0.00259192	0.0643251
B4GALT1	1.11142	7.96106	20.9139	0.00316456	0.0722908
AL162497.1	1.11129	1.31168	19.9744	0.00342633	0.075984
AC005865.1	1.11008	4.27648	42.3533	0.000446008	0.0227255
PPP1R3B	1.1053	5.54584	24.7602	0.00204295	0.0557623
CDH1	1.10438	9.90466	38.7953	0.000573261	0.0263686
BCL2	1.10372	7.93851	55.9266	0.000194644	0.0145353
ESPNP	1.1018	1.30716	19.0713	0.00385401	0.0816155
SOX9	1.1017	2.00583	21.7031	0.00279303	0.0672354
CELSR1	1.09974	8.29674	56.5862	0.000187981	0.014204
KRT15	1.09959	2.84463	20.8195	0.00310934	0.0714364
NRP2	1.0951	2.20682	10.7885	0.0150381	0.185467
AC007785.1	1.09431	1.35094	19.3585	0.00371078	0.0798487
RTKN	1.09169	4.81089	53.7025	0.00022335	0.0154876
BX322557.2	1.08968	0.553018	10.5705	0.0154961	0.188533
CHD9	1.08878	7.91188	57.8349	0.000176161	0.0136257
RASA3	1.08714	6.65972	48.3308	0.000304258	0.018213
LMO1	1.08681	0.420289	13.7649	0.00852142	0.132976
KDM7A	1.08629	6.17871	48.9984	0.000292311	0.0180278
PRAG1	1.08627	7.17944	14.4853	0.00874652	0.135117
SPATS2L	1.08587	7.01262	69.2161	0.000102751	0.0104699
AC007387.1	1.08439	0.0417173	10.1205	0.0170044	0.197635
GSC	1.08169	0.592264	14.7021	0.00729755	0.121483
PRSS27	1.08135	1.89829	20.6409	0.00317545	0.0723656
TMEM120B	1.0805	7.60786	48.4876	0.000301395	0.0181674
BCR	1.07992	8.32022	27.4721	0.00149547	0.0460501
CARD10	1.07784	3.58492	43.1612	0.000422395	0.0218988
ONECUT2	1.07783	4.44397	65.3304	0.000122309	0.0110588
LUCAT1	1.07758	1.38156	6.11478	0.0455294	0.349194
ARRB1	1.07467	8.26926	29.8919	0.0011882	0.0408086
SDC2	1.07401	4.85337	24.2033	0.00216882	0.0580608
ZNRF1	1.07359	9.34561	44.1957	0.000388435	0.0211973
KLF10	1.07275	6.14969	47.9059	0.000312195	0.0185159
ZMIZ1	1.07229	9.45004	23.038	0.00239054	0.0617557
GSG1L	1.0719	3.82404	52.0599	0.000240613	0.0162568
UGCG	1.07173	7.29713	64.2368	0.000128678	0.0114109
GNA14	1.07083	6.92785	70.2789	9.81233e-05	0.010348
AC135782.1	1.06647	0.0780718	7.72198	0.0293864	0.272652
ABHD2	1.06478	7.23626	32.2406	0.000964401	0.0360089
ABCA4	1.0647	1.67008	15.1155	0.00687948	0.117133
LINC01485	1.06435	1.9855	22.2494	0.00259299	0.0643251
SLC2A8	1.06419	4.91028	42.0314	0.000455898	0.0230382
EFNB3	1.06303	0.497806	12.7407	0.0101862	0.146511
FAM43A	1.06092	2.51552	16.3457	0.00569725	0.104771
SPRY4	1.0578	3.72069	18.119	0.00453719	0.0903763
UST	1.05552	7.35439	59.1859	0.000164442	0.0130177
SLC16A3	1.05425	3.3479	14.5551	0.00769011	0.125058
TMEM255B	1.05341	0.248666	6.76428	0.0376652	0.31365
ENTPD8	1.0518	1.00155	15.4259	0.00650566	0.113741
DLC1	1.05124	6.34648	43.2655	0.000419468	0.0218988
ACOT4	1.05106	1.21425	17.8527	0.00454893	0.0905124
AXIN1	1.0504	7.24412	57.7254	0.000177526	0.0136257
FAM131C	1.05004	0.487689	10.7498	0.0149444	0.184999
ADCY5	1.04771	5.11105	55.8444	0.000198983	0.0146225
INHBB	1.04357	5.4508	43.5906	0.00041051	0.0217295
JARID2	1.04284	9.84382	28.2297	0.00138911	0.0436492
AC022144.1	1.0402	0.541337	13.1039	0.00955063	0.142295
AP1B1	1.0399	7.34499	13.3993	0.0103965	0.14818
CD82	1.03958	4.31925	11.5538	0.0159253	0.191114
HES4	1.0381	-0.0446121	9.62537	0.018807	0.208144
SLC1A2	1.03801	5.05302	72.8387	8.80425e-05	0.00972422
CISH	1.03557	3.86866	10.4153	0.0187339	0.208011
MMRN2	1.03131	0.524374	7.11667	0.0342981	0.297708
TH	1.03097	0.426231	9.15767	0.0208505	0.22282
LINC02874	1.03015	0.656552	9.89629	0.0178282	0.202838
SVIL	1.03014	9.3651	35.1807	0.000755859	0.0318307
AQP3	1.03005	4.31582	43.3235	0.000417851	0.0218956
AC005042.1	1.02502	0.13987	10.4134	0.0159212	0.191114
ST6GALNAC4	1.02202	2.10321	9.0311	0.0218033	0.228839
CLDN23	1.02094	0.749406	12.4658	0.0107045	0.151415
B3GALNT1	1.01843	6.48973	68.8323	0.000104492	0.0104699
MAN1C1	1.01762	4.95377	43.6476	0.000408963	0.0217295
KRT18P29	1.0167	1.23775	8.30485	0.0306178	0.279715
PLEKHG6	1.01401	1.96519	16.3054	0.00573152	0.105108
LINC00930	1.01362	-0.274188	6.32984	0.042446	0.334726
SIDT2	1.0126	4.58597	17.1119	0.00528389	0.100326
AC144831.1	1.0121	1.87895	18.9252	0.00392963	0.0826476
CCDC80	1.00917	0.321024	10.2069	0.0166179	0.195173
TBC1D10A	1.00633	6.58883	24.7107	0.00205374	0.05583
VWA2	1.00619	2.43271	11.9426	0.0118586	0.161425
AL132712.1	1.00514	1.28791	15.8676	0.0060772	0.10936
WHRN	1.00484	7.06636	35.017	0.00076582	0.0320105
EHD1	1.00453	5.90152	34.7052	0.000785283	0.0322596
PDE7A	1.00364	7.79273	51.8112	0.000244034	0.0163634
FHDC1	1.00363	5.88769	15.1703	0.00788198	0.12664
KLF4	1.0015	4.94638	29.778	0.0012007	0.0408086
TRPC6	1.00115	3.95189	22.9235	0.00242196	0.0621322
