# Supplementary material for: RAC1 plays an essential role in estrogen receptor alpha function in breast cancer cells
Source: Oncogene. 2021 Aug 9;40(40):5950–62. doi: 10.1038/s41388-021-01985-1 (PMC8497275; doi:10.1038/s41388-021-01985-1)
Supplement: Supplementary file 9 — Supplemental Table 3 [file 41388_2021_1985_MOESM9_ESM.xlsx]

## Sheet: ER_targets_ER_sites_annotation
Chr	Start	End	Annotation	Detailed Annotation	Distance to TSS	Nearest PromoterID	Entrez ID	Nearest Unigene	Nearest Refseq	Nearest Ensembl	Gene Name	Gene Alias	Gene Description	Gene Type
chr22	43136299	43136758	Intergenic	LTR7B|LTR|ERV1	-19221	NM_001318038	53947	Hs.105956	NM_017436	ENSG00000128274	A4GALT	A14GALT|A4GALT1|Gb3S|P(k)|P1|P1PK|PK	alpha 1,4-galactosyltransferase (P blood group)	protein-coding
chr22	43129844	43131008	Intergenic	Intergenic	-13119	NM_001318038	53947	Hs.105956	NM_017436	ENSG00000128274	A4GALT	A14GALT|A4GALT1|Gb3S|P(k)|P1|P1PK|PK	alpha 1,4-galactosyltransferase (P blood group)	protein-coding
chr22	43125597	43126384	Intergenic	Intergenic	-8683	NM_001318038	53947	Hs.105956	NM_017436	ENSG00000128274	A4GALT	A14GALT|A4GALT1|Gb3S|P(k)|P1|P1PK|PK	alpha 1,4-galactosyltransferase (P blood group)	protein-coding
chr22	43107032	43107795	intron (NM_001318038, intron 1 of 2)	L1MC|LINE|L1	9463	NR_146459	53947	Hs.105956	NM_017436	ENSG00000128274	A4GALT	A14GALT|A4GALT1|Gb3S|P(k)|P1|P1PK|PK	alpha 1,4-galactosyltransferase (P blood group)	protein-coding
chr22	43119978	43120333	Intergenic	Intergenic	-2848	NM_001318038	53947	Hs.105956	NM_017436	ENSG00000128274	A4GALT	A14GALT|A4GALT1|Gb3S|P(k)|P1|P1PK|PK	alpha 1,4-galactosyltransferase (P blood group)	protein-coding
chr22	43116968	43117402	promoter-TSS (NR_146459)	promoter-TSS (NR_146459)	122	NM_001318038	53947	Hs.105956	NM_017436	ENSG00000128274	A4GALT	A14GALT|A4GALT1|Gb3S|P(k)|P1|P1PK|PK	alpha 1,4-galactosyltransferase (P blood group)	protein-coding
chr22	43151385	43151914	Intergenic	AluSp|SINE|Alu	-34342	NM_001318038	53947	Hs.105956	NM_017436	ENSG00000128274	A4GALT	A14GALT|A4GALT1|Gb3S|P(k)|P1|P1PK|PK	alpha 1,4-galactosyltransferase (P blood group)	protein-coding
chr22	43122775	43123994	Intergenic	Intergenic	-6077	NM_001318038	53947	Hs.105956	NM_017436	ENSG00000128274	A4GALT	A14GALT|A4GALT1|Gb3S|P(k)|P1|P1PK|PK	alpha 1,4-galactosyltransferase (P blood group)	protein-coding
chr16	8772225	8773677	intron (NM_020686, intron 1 of 15)	FRAM|SINE|Alu	4477	NM_020686	18	Hs.336768	NM_000663	ENSG00000183044	ABAT	GABA-AT|GABAT|NPD009	4-aminobutyrate aminotransferase	protein-coding
chr16	8774429	8775529	intron (NM_020686, intron 1 of 15)	AluJo|SINE|Alu	6505	NM_020686	18	Hs.336768	NM_000663	ENSG00000183044	ABAT	GABA-AT|GABAT|NPD009	4-aminobutyrate aminotransferase	protein-coding
chr16	8767578	8768349	promoter-TSS (NM_020686)	promoter-TSS (NM_020686)	-511	NM_020686	18	Hs.336768	NM_000663	ENSG00000183044	ABAT	GABA-AT|GABAT|NPD009	4-aminobutyrate aminotransferase	protein-coding
chr16	8770809	8771284	intron (NM_020686, intron 1 of 15)	intron (NM_020686, intron 1 of 15)	2572	NM_020686	18	Hs.336768	NM_000663	ENSG00000183044	ABAT	GABA-AT|GABAT|NPD009	4-aminobutyrate aminotransferase	protein-coding
chr16	8786268	8786837	intron (NM_020686, intron 1 of 15)	LTR84a|LTR|ERVL	18078	NM_020686	18	Hs.336768	NM_000663	ENSG00000183044	ABAT	GABA-AT|GABAT|NPD009	4-aminobutyrate aminotransferase	protein-coding
chr16	2379456	2380431	intron (NM_001089, intron 1 of 32)	intron (NM_001089, intron 1 of 32)	10786	NM_001089	21	Hs.26630	NM_001089	ENSG00000167972	ABCA3	ABC-C|ABC3|EST111653|LBM180|SMDP3	ATP binding cassette subfamily A member 3	protein-coding
chr16	2389654	2390065	intron (NM_001089, intron 1 of 32)	CpG	870	NM_001089	21	Hs.26630	NM_001089	ENSG00000167972	ABCA3	ABC-C|ABC3|EST111653|LBM180|SMDP3	ATP binding cassette subfamily A member 3	protein-coding
chr1	94511007	94511427	intron (NM_000350, intron 19 of 49)	intron (NM_000350, intron 19 of 49)	75487	NM_000350	24	Hs.416707	NM_000350	ENSG00000198691	ABCA4	ABC10|ABCR|ARMD2|CORD3|FFM|RMP|RP19|STGD|STGD1	ATP binding cassette subfamily A member 4	protein-coding
chr1	94566410	94567391	intron (NM_000350, intron 5 of 49)	intron (NM_000350, intron 5 of 49)	19804	NM_000350	24	Hs.416707	NM_000350	ENSG00000198691	ABCA4	ABC10|ABCR|ARMD2|CORD3|FFM|RMP|RP19|STGD|STGD1	ATP binding cassette subfamily A member 4	protein-coding
chr1	94583383	94584079	intron (NM_000350, intron 1 of 49)	MIRb|SINE|MIR	2973	NM_000350	24	Hs.416707	NM_000350	ENSG00000198691	ABCA4	ABC10|ABCR|ARMD2|CORD3|FFM|RMP|RP19|STGD|STGD1	ATP binding cassette subfamily A member 4	protein-coding
chr15	89662977	89664185	intron (NM_007011, intron 7 of 14)	intron (NM_007011, intron 7 of 14)	31894	NM_007011	11057	Hs.122337	NM_007011	ENSG00000140526	ABHD2	HS1-2|LABH2|PHPS1-2	abhydrolase domain containing 2	protein-coding
chr15	89652036	89652554	intron (NM_007011, intron 5 of 14)	MIR3|SINE|MIR	20608	NM_007011	11057	Hs.122337	NM_007011	ENSG00000140526	ABHD2	HS1-2|LABH2|PHPS1-2	abhydrolase domain containing 2	protein-coding
chr15	89664471	89665145	intron (NM_007011, intron 7 of 14)	intron (NM_007011, intron 7 of 14)	33121	NM_007011	11057	Hs.122337	NM_007011	ENSG00000140526	ABHD2	HS1-2|LABH2|PHPS1-2	abhydrolase domain containing 2	protein-coding
chr15	89672909	89673477	intron (NM_007011, intron 7 of 14)	intron (NM_007011, intron 7 of 14)	41506	NM_007011	11057	Hs.122337	NM_007011	ENSG00000140526	ABHD2	HS1-2|LABH2|PHPS1-2	abhydrolase domain containing 2	protein-coding
chr15	89683377	89683793	intron (NM_007011, intron 7 of 14)	intron (NM_007011, intron 7 of 14)	51898	NM_007011	11057	Hs.122337	NM_007011	ENSG00000140526	ABHD2	HS1-2|LABH2|PHPS1-2	abhydrolase domain containing 2	protein-coding
chr15	89658631	89659462	intron (NM_007011, intron 6 of 14)	intron (NM_007011, intron 6 of 14)	27359	NM_007011	11057	Hs.122337	NM_007011	ENSG00000140526	ABHD2	HS1-2|LABH2|PHPS1-2	abhydrolase domain containing 2	protein-coding
chr15	89694131	89694476	intron (NM_007011, intron 7 of 14)	intron (NM_007011, intron 7 of 14)	62616	NM_007011	11057	Hs.122337	NM_007011	ENSG00000140526	ABHD2	HS1-2|LABH2|PHPS1-2	abhydrolase domain containing 2	protein-coding
chr15	89610382	89610950	Intergenic	LTR14B|LTR|ERVK	-21021	NM_152924	11057	Hs.122337	NM_007011	ENSG00000140526	ABHD2	HS1-2|LABH2|PHPS1-2	abhydrolase domain containing 2	protein-coding
chr15	89656482	89657171	intron (NM_007011, intron 5 of 14)	intron (NM_007011, intron 5 of 14)	25139	NM_007011	11057	Hs.122337	NM_007011	ENSG00000140526	ABHD2	HS1-2|LABH2|PHPS1-2	abhydrolase domain containing 2	protein-coding
chr15	89682266	89683088	intron (NM_007011, intron 7 of 14)	intron (NM_007011, intron 7 of 14)	50990	NM_007011	11057	Hs.122337	NM_007011	ENSG00000140526	ABHD2	HS1-2|LABH2|PHPS1-2	abhydrolase domain containing 2	protein-coding
chr15	89599253	89599753	Intergenic	Intergenic	-32184	NM_152924	11057	Hs.122337	NM_007011	ENSG00000140526	ABHD2	HS1-2|LABH2|PHPS1-2	abhydrolase domain containing 2	protein-coding
chr15	89668737	89669041	intron (NM_007011, intron 7 of 14)	MER81|DNA|hAT-Blackjack	37202	NM_007011	11057	Hs.122337	NM_007011	ENSG00000140526	ABHD2	HS1-2|LABH2|PHPS1-2	abhydrolase domain containing 2	protein-coding
chr15	89684935	89685427	intron (NM_007011, intron 7 of 14)	intron (NM_007011, intron 7 of 14)	53494	NM_007011	11057	Hs.122337	NM_007011	ENSG00000140526	ABHD2	HS1-2|LABH2|PHPS1-2	abhydrolase domain containing 2	protein-coding
chr20	24997921	24998407	intron (NM_001252677, intron 7 of 11)	intron (NM_001252677, intron 7 of 11)	15178	NM_001252676	84532	Hs.529353	NM_032501	ENSG00000154930	ACSS1	ACAS2L|ACECS1|AceCS2L	acyl-CoA synthetase short chain family member 1	protein-coding
chr20	25036601	25037300	intron (NM_001252677, intron 1 of 11)	intron (NM_001252677, intron 1 of 11)	1825	NM_032501	84532	Hs.529353	NM_032501	ENSG00000154930	ACSS1	ACAS2L|ACECS1|AceCS2L	acyl-CoA synthetase short chain family member 1	protein-coding
chr20	24998925	24999529	intron (NM_001252677, intron 7 of 11)	MIR|SINE|MIR	14115	NM_001252676	84532	Hs.529353	NM_032501	ENSG00000154930	ACSS1	ACAS2L|ACECS1|AceCS2L	acyl-CoA synthetase short chain family member 1	protein-coding
chr20	25039878	25040307	Intergenic	Intergenic	-1274	NM_001252677	84532	Hs.529353	NM_032501	ENSG00000154930	ACSS1	ACAS2L|ACECS1|AceCS2L	acyl-CoA synthetase short chain family member 1	protein-coding
chr3	64708066	64708348	intron (NR_038264, intron 1 of 5)	intron (NR_038264, intron 1 of 5)	-34531	NM_001318781	56999	Hs.656071	NM_182920	ENSG00000163638	ADAMTS9	-	ADAM metallopeptidase with thrombospondin type 1 motif 9	protein-coding
chr19	1512987	1513851	promoter-TSS (NM_213604)	promoter-TSS (NM_213604)	-401	NM_213604	339366	Hs.371674	NM_213604	ENSG00000185761	ADAMTSL5	THSD6	ADAMTS like 5	protein-coding
chr3	123103064	123103496	intron (NM_183357, intron 1 of 20)	intron (NM_183357, intron 1 of 20)	31909	NM_001199642	111	Hs.593292	NM_183357	ENSG00000173175	ADCY5	AC5|FDFM	adenylate cyclase 5	protein-coding
chr3	123128410	123129132	intron (NM_183357, intron 1 of 20)	intron (NM_183357, intron 1 of 20)	6418	NM_001199642	111	Hs.593292	NM_183357	ENSG00000173175	ADCY5	AC5|FDFM	adenylate cyclase 5	protein-coding
chr3	123169838	123170564	Intergenic	L2a|LINE|L2	-2809	NM_183357	111	Hs.593292	NM_183357	ENSG00000173175	ADCY5	AC5|FDFM	adenylate cyclase 5	protein-coding
chr3	123050937	123051562	intron (NM_001199642, intron 4 of 20)	intron (NM_001199642, intron 4 of 20)	83940	NM_001199642	111	Hs.593292	NM_183357	ENSG00000173175	ADCY5	AC5|FDFM	adenylate cyclase 5	protein-coding
chr16	4225765	4226215	Intergenic	L2|LINE|L2	-59547	NM_001116	115	Hs.391860	NM_001116	ENSG00000162104	ADCY9	AC9|ACIX	adenylate cyclase 9	protein-coding
chr16	4201797	4202983	Intergenic	Intergenic	-35947	NM_001116	115	Hs.391860	NM_001116	ENSG00000162104	ADCY9	AC9|ACIX	adenylate cyclase 9	protein-coding
chr16	4226555	4227250	Intergenic	Intergenic	-60459	NM_001116	115	Hs.391860	NM_001116	ENSG00000162104	ADCY9	AC9|ACIX	adenylate cyclase 9	protein-coding
chr16	4147646	4148102	intron (NM_001116, intron 2 of 10)	L2a|LINE|L2	18569	NM_001116	115	Hs.391860	NM_001116	ENSG00000162104	ADCY9	AC9|ACIX	adenylate cyclase 9	protein-coding
chr16	4163265	4163828	intron (NM_001116, intron 2 of 10)	intron (NM_001116, intron 2 of 10)	2897	NM_001116	115	Hs.391860	NM_001116	ENSG00000162104	ADCY9	AC9|ACIX	adenylate cyclase 9	protein-coding
chr16	4117572	4118109	intron (NM_001116, intron 2 of 10)	intron (NM_001116, intron 2 of 10)	48603	NM_001116	115	Hs.391860	NM_001116	ENSG00000162104	ADCY9	AC9|ACIX	adenylate cyclase 9	protein-coding
chr16	4193865	4194637	Intergenic	AluSz|SINE|Alu	-27808	NM_001116	115	Hs.391860	NM_001116	ENSG00000162104	ADCY9	AC9|ACIX	adenylate cyclase 9	protein-coding
chr16	4192296	4193077	Intergenic	AluSz6|SINE|Alu	-26243	NM_001116	115	Hs.391860	NM_001116	ENSG00000162104	ADCY9	AC9|ACIX	adenylate cyclase 9	protein-coding
chr16	4220927	4221405	Intergenic	Intergenic	-54723	NM_001116	115	Hs.391860	NM_001116	ENSG00000162104	ADCY9	AC9|ACIX	adenylate cyclase 9	protein-coding
chr16	4203261	4203680	Intergenic	AluSx|SINE|Alu	-37027	NM_001116	115	Hs.391860	NM_001116	ENSG00000162104	ADCY9	AC9|ACIX	adenylate cyclase 9	protein-coding
chr10	88727731	88728554	promoter-TSS (NM_006829)	promoter-TSS (NM_006829)	-97	NM_006829	10974	Hs.642660	NM_006829	ENSG00000148671	ADIRF	AFRO|APM2|C10orf116|apM-2	adipogenesis regulatory factor	protein-coding
chr1	203100862	203101228	intron (NM_001365066, intron 2 of 2)	intron (NM_001365066, intron 2 of 2)	4191	NM_001365065	134	Hs.77867	NM_000674	ENSG00000163485	ADORA1	RDC7	adenosine A1 receptor	protein-coding
chr4	3829204	3829927	Intergenic	Intergenic	61453	NM_000683	152	Hs.123022	NM_000683	ENSG00000184160	ADRA2C	ADRA2L2|ADRA2RL2|ADRARL2|ALPHA2CAR	adrenoceptor alpha 2C	protein-coding
chr4	3814332	3814734	Intergenic	Intergenic	46421	NM_000683	152	Hs.123022	NM_000683	ENSG00000184160	ADRA2C	ADRA2L2|ADRA2RL2|ADRARL2|ALPHA2CAR	adrenoceptor alpha 2C	protein-coding
chr4	3782014	3782799	Intergenic	Intergenic	14294	NM_000683	152	Hs.123022	NM_000683	ENSG00000184160	ADRA2C	ADRA2L2|ADRA2RL2|ADRARL2|ALPHA2CAR	adrenoceptor alpha 2C	protein-coding
chr4	3821797	3822140	Intergenic	Intergenic	53856	NM_000683	152	Hs.123022	NM_000683	ENSG00000184160	ADRA2C	ADRA2L2|ADRA2RL2|ADRARL2|ALPHA2CAR	adrenoceptor alpha 2C	protein-coding
chr4	3828717	3829079	Intergenic	MLT1B|LTR|ERVL-MaLR	60786	NM_000683	152	Hs.123022	NM_000683	ENSG00000184160	ADRA2C	ADRA2L2|ADRA2RL2|ADRARL2|ALPHA2CAR	adrenoceptor alpha 2C	protein-coding
chr4	3806615	3806938	Intergenic	MLT1B|LTR|ERVL-MaLR	38664	NM_000683	152	Hs.123022	NM_000683	ENSG00000184160	ADRA2C	ADRA2L2|ADRA2RL2|ADRARL2|ALPHA2CAR	adrenoceptor alpha 2C	protein-coding
chr10	115726597	115727344	Intergenic	Intergenic	-76655	NM_000684	153	Hs.99913	NM_000684	ENSG00000043591	ADRB1	ADRB1R|B1AR|BETA1AR|RHR	adrenoceptor beta 1	protein-coding
chr10	115739476	115740006	Intergenic	Intergenic	-63884	NM_000684	153	Hs.99913	NM_000684	ENSG00000043591	ADRB1	ADRB1R|B1AR|BETA1AR|RHR	adrenoceptor beta 1	protein-coding
chr10	115786620	115787316	Intergenic	Intergenic	-16657	NM_000684	153	Hs.99913	NM_000684	ENSG00000043591	ADRB1	ADRB1R|B1AR|BETA1AR|RHR	adrenoceptor beta 1	protein-coding
chr10	115816712	115817269	Intergenic	MamRep605|Unknown|Unknown	13365	NM_000684	153	Hs.99913	NM_000684	ENSG00000043591	ADRB1	ADRB1R|B1AR|BETA1AR|RHR	adrenoceptor beta 1	protein-coding
chr10	115742345	115742986	Intergenic	Intergenic	-60960	NM_000684	153	Hs.99913	NM_000684	ENSG00000043591	ADRB1	ADRB1R|B1AR|BETA1AR|RHR	adrenoceptor beta 1	protein-coding
chr10	115718124	115718747	Intergenic	LTR16A1|LTR|ERVL	-85190	NM_000684	153	Hs.99913	NM_000684	ENSG00000043591	ADRB1	ADRB1R|B1AR|BETA1AR|RHR	adrenoceptor beta 1	protein-coding
chr10	115859818	115860323	Intergenic	Intergenic	56445	NM_000684	153	Hs.99913	NM_000684	ENSG00000043591	ADRB1	ADRB1R|B1AR|BETA1AR|RHR	adrenoceptor beta 1	protein-coding
chr10	115719171	115719629	Intergenic	Intergenic	-84225	NM_000684	153	Hs.99913	NM_000684	ENSG00000043591	ADRB1	ADRB1R|B1AR|BETA1AR|RHR	adrenoceptor beta 1	protein-coding
chr4	87946609	87947217	intron (NM_001313960, intron 1 of 17)	MER20|DNA|hAT-Charlie	18760	NM_005935	4299	Hs.480190	NM_005935	ENSG00000172493	AFF1	AF4|MLLT2|PBM1	AF4/FMR2 family member 1	protein-coding
chr4	87863330	87864004	intron (NM_001166693, intron 1 of 20)	intron (NM_001166693, intron 1 of 20)	7513	NM_001166693	4299	Hs.480190	NM_005935	ENSG00000172493	AFF1	AF4|MLLT2|PBM1	AF4/FMR2 family member 1	protein-coding
chr4	88010402	88010947	intron (NM_005935, intron 4 of 19)	intron (NM_005935, intron 4 of 19)	82521	NM_005935	4299	Hs.480190	NM_005935	ENSG00000172493	AFF1	AF4|MLLT2|PBM1	AF4/FMR2 family member 1	protein-coding
chr7	16961356	16962047	Intergenic	Intergenic	-40094	NM_176813	155465	Hs.100686	NM_176813	ENSG00000173467	AGR3	AG-3|AG3|BCMP11|HAG3|PDIA18|hAG-3	anterior gradient 3, protein disulphide isomerase family member	protein-coding
chr7	16944605	16945282	Intergenic	L1MEc|LINE|L1	-23336	NM_176813	155465	Hs.100686	NM_176813	ENSG00000173467	AGR3	AG-3|AG3|BCMP11|HAG3|PDIA18|hAG-3	anterior gradient 3, protein disulphide isomerase family member	protein-coding
chr7	16900449	16900934	intron (NM_176813, intron 6 of 7)	intron (NM_176813, intron 6 of 7)	20916	NM_176813	155465	Hs.100686	NM_176813	ENSG00000173467	AGR3	AG-3|AG3|BCMP11|HAG3|PDIA18|hAG-3	anterior gradient 3, protein disulphide isomerase family member	protein-coding
chr7	16920079	16920690	intron (NM_176813, intron 1 of 7)	intron (NM_176813, intron 1 of 7)	1223	NM_176813	155465	Hs.100686	NM_176813	ENSG00000173467	AGR3	AG-3|AG3|BCMP11|HAG3|PDIA18|hAG-3	anterior gradient 3, protein disulphide isomerase family member	protein-coding
chr7	17029477	17030178	Intergenic	Intergenic	-108220	NM_176813	155465	Hs.100686	NM_176813	ENSG00000173467	AGR3	AG-3|AG3|BCMP11|HAG3|PDIA18|hAG-3	anterior gradient 3, protein disulphide isomerase family member	protein-coding
chr7	16886156	16887517	Intergenic	Intergenic	34771	NM_176813	155465	Hs.100686	NM_176813	ENSG00000173467	AGR3	AG-3|AG3|BCMP11|HAG3|PDIA18|hAG-3	anterior gradient 3, protein disulphide isomerase family member	protein-coding
chr17	55243476	55244707	Intergenic	Intergenic	71241	NM_001370427	8165	Hs.463506	NM_003488	ENSG00000121057	AKAP1	AKAP|AKAP121|AKAP149|AKAP84|D-AKAP1|PPP1R43|PRKA1|SAKAP84|TDRD17	A-kinase anchoring protein 1	protein-coding
chr17	55162785	55163462	promoter-TSS (NM_001242902)	promoter-TSS (NM_001242902)	6	NM_001370423	8165	Hs.463506	NM_003488	ENSG00000121057	AKAP1	AKAP|AKAP121|AKAP149|AKAP84|D-AKAP1|PPP1R43|PRKA1|SAKAP84|TDRD17	A-kinase anchoring protein 1	protein-coding
chr17	55188082	55188527	intron (NM_001370425, intron 4 of 11)	intron (NM_001370425, intron 4 of 11)	15454	NM_001370427	8165	Hs.463506	NM_003488	ENSG00000121057	AKAP1	AKAP|AKAP121|AKAP149|AKAP84|D-AKAP1|PPP1R43|PRKA1|SAKAP84|TDRD17	A-kinase anchoring protein 1	protein-coding
chr17	55174089	55174611	intron (NM_001370427, intron 2 of 11)	intron (NM_001370427, intron 2 of 11)	1500	NM_001370427	8165	Hs.463506	NM_003488	ENSG00000121057	AKAP1	AKAP|AKAP121|AKAP149|AKAP84|D-AKAP1|PPP1R43|PRKA1|SAKAP84|TDRD17	A-kinase anchoring protein 1	protein-coding
chr17	55198102	55198489	3' UTR (NM_003488, exon 11 of 11)	3' UTR (NM_003488, exon 11 of 11)	25445	NM_001370427	8165	Hs.463506	NM_003488	ENSG00000121057	AKAP1	AKAP|AKAP121|AKAP149|AKAP84|D-AKAP1|PPP1R43|PRKA1|SAKAP84|TDRD17	A-kinase anchoring protein 1	protein-coding
chr7	2728102	2729214	intron (NM_001284355, intron 1 of 5)	intron (NM_001284355, intron 1 of 5)	822	NM_001321766	155185	Hs.42221	NM_133463	ENSG00000174945	AMZ1	-	archaelysin family metallopeptidase 1	protein-coding
chr7	2755503	2755886	3' UTR (NM_133463, exon 7 of 7)	3' UTR (NM_133463, exon 7 of 7)	27858	NM_001321766	155185	Hs.42221	NM_133463	ENSG00000174945	AMZ1	-	archaelysin family metallopeptidase 1	protein-coding
chr7	2727103	2728013	promoter-TSS (NM_001321766)	promoter-TSS (NM_001321766)	-278	NM_001284355	155185	Hs.42221	NM_133463	ENSG00000174945	AMZ1	-	archaelysin family metallopeptidase 1	protein-coding
chr10	99334181	99334978	intron (NM_020349, intron 1 of 8)	intron (NM_020349, intron 1 of 8)	2043	NM_001346793	26287	Hs.73708	NM_020349	ENSG00000165887	ANKRD2	ARPP	ankyrin repeat domain 2	protein-coding
chr10	99325943	99326907	intron (NM_024954, intron 1 of 2)	intron (NM_024954, intron 1 of 2)	-5773	NM_001291218	26287	Hs.73708	NM_020349	ENSG00000165887	ANKRD2	ARPP	ankyrin repeat domain 2	protein-coding
chr10	99331126	99331957	promoter-TSS (NM_001291218)	promoter-TSS (NM_001291218)	-657	NM_001291218	26287	Hs.73708	NM_020349	ENSG00000165887	ANKRD2	ARPP	ankyrin repeat domain 2	protein-coding
chr18	21209189	21209977	intron (NM_001308238, intron 6 of 8)	intron (NM_001308238, intron 6 of 8)	33292	NM_173505	147463	Hs.355689	NM_173505	ENSG00000154065	ANKRD29	-	ankyrin repeat domain 29	protein-coding
chr18	21206627	21208030	intron (NM_001308238, intron 6 of 8)	intron (NM_001308238, intron 6 of 8)	35547	NM_173505	147463	Hs.355689	NM_173505	ENSG00000154065	ANKRD29	-	ankyrin repeat domain 29	protein-coding
chr11	69966779	69967212	intron (NM_018043, intron 8 of 25)	intron (NM_018043, intron 8 of 25)	35479	NR_030691	55107	Hs.503074	NM_018043	ENSG00000131620	ANO1	DOG1|ORAOV2|TAOS2|TMEM16A	anoctamin 1	protein-coding
chr11	69952057	69952953	intron (NM_018043, intron 5 of 25)	intron (NM_018043, intron 5 of 25)	20989	NR_030691	55107	Hs.503074	NM_018043	ENSG00000131620	ANO1	DOG1|ORAOV2|TAOS2|TMEM16A	anoctamin 1	protein-coding
chr11	69962538	69963305	intron (NM_018043, intron 8 of 25)	intron (NM_018043, intron 8 of 25)	31405	NR_030691	55107	Hs.503074	NM_018043	ENSG00000131620	ANO1	DOG1|ORAOV2|TAOS2|TMEM16A	anoctamin 1	protein-coding
chr1	150964739	150965259	intron (NM_003568, intron 12 of 13)	AluSx|SINE|Alu	10231	NM_003568	8416	Hs.3346	NM_003568	ENSG00000143412	ANXA9	ANX31	annexin A9	protein-coding
chr1	150951725	150952093	Intergenic	Intergenic	-2859	NM_003568	8416	Hs.3346	NM_003568	ENSG00000143412	ANXA9	ANX31	annexin A9	protein-coding
chr1	150953957	150954909	promoter-TSS (NM_003568)	promoter-TSS (NM_003568)	-335	NM_003568	8416	Hs.3346	NM_003568	ENSG00000143412	ANXA9	ANX31	annexin A9	protein-coding
chr22	29780765	29781100	intron (NM_001127, intron 1 of 22)	L2b|LINE|L2	3627	NM_001166019	162	Hs.368794	NM_001127	ENSG00000100280	AP1B1	ADTB1|AP105A|BAM22|CLAPB2	adaptor related protein complex 1 subunit beta 1	protein-coding
chr22	29794723	29795272	Intergenic	L2a|LINE|L2	-10425	NM_145730	162	Hs.368794	NM_001127	ENSG00000100280	AP1B1	ADTB1|AP105A|BAM22|CLAPB2	adaptor related protein complex 1 subunit beta 1	protein-coding
chr22	29781340	29782684	intron (NM_001127, intron 1 of 22)	intron (NM_001127, intron 1 of 22)	2547	NM_001166019	162	Hs.368794	NM_001127	ENSG00000100280	AP1B1	ADTB1|AP105A|BAM22|CLAPB2	adaptor related protein complex 1 subunit beta 1	protein-coding
chr22	29773832	29774632	intron (NM_001127, intron 1 of 22)	intron (NM_001127, intron 1 of 22)	10327	NM_001166019	162	Hs.368794	NM_001127	ENSG00000100280	AP1B1	ADTB1|AP105A|BAM22|CLAPB2	adaptor related protein complex 1 subunit beta 1	protein-coding
chr9	33443017	33443916	intron (NM_004925, intron 2 of 5)	intron (NM_004925, intron 2 of 5)	4125	NM_001318144	360	Hs.234642	NM_004925	ENSG00000165272	AQP3	AQP-3|GIL	aquaporin 3 (Gill blood group)	protein-coding
chr9	33440852	33441351	TTS (NM_001318144)	TTS (NM_001318144)	6490	NM_001318144	360	Hs.234642	NM_004925	ENSG00000165272	AQP3	AQP-3|GIL	aquaporin 3 (Gill blood group)	protein-coding
chr9	33445148	33445731	intron (NM_004925, intron 1 of 5)	intron (NM_004925, intron 1 of 5)	2152	NM_001318144	360	Hs.234642	NM_004925	ENSG00000165272	AQP3	AQP-3|GIL	aquaporin 3 (Gill blood group)	protein-coding
chr1	17846609	17847687	Intergenic	Intergenic	-19045	NR_137287	55160	Hs.443460	NM_018125	ENSG00000074964	ARHGEF10L	GrinchGEF	Rho guanine nucleotide exchange factor 10 like	protein-coding
chr1	17855708	17856710	Intergenic	Intergenic	-9984	NR_137287	55160	Hs.443460	NM_018125	ENSG00000074964	ARHGEF10L	GrinchGEF	Rho guanine nucleotide exchange factor 10 like	protein-coding
chr1	17829069	17829659	Intergenic	Intergenic	-36829	NR_137287	55160	Hs.443460	NM_018125	ENSG00000074964	ARHGEF10L	GrinchGEF	Rho guanine nucleotide exchange factor 10 like	protein-coding
chr1	17825258	17825921	Intergenic	L1PB3|LINE|L1	-40604	NR_137287	55160	Hs.443460	NM_018125	ENSG00000074964	ARHGEF10L	GrinchGEF	Rho guanine nucleotide exchange factor 10 like	protein-coding
chr1	17851190	17852170	Intergenic	Intergenic	-14513	NR_137287	55160	Hs.443460	NM_018125	ENSG00000074964	ARHGEF10L	GrinchGEF	Rho guanine nucleotide exchange factor 10 like	protein-coding
chr1	17926100	17926488	intron (NR_137287, intron 4 of 29)	intron (NR_137287, intron 4 of 29)	-18514	NM_001328124	55160	Hs.443460	NM_018125	ENSG00000074964	ARHGEF10L	GrinchGEF	Rho guanine nucleotide exchange factor 10 like	protein-coding
chr1	17887918	17888593	intron (NR_137287, intron 1 of 29)	intron (NR_137287, intron 1 of 29)	-18793	NM_001319837	55160	Hs.443460	NM_018125	ENSG00000074964	ARHGEF10L	GrinchGEF	Rho guanine nucleotide exchange factor 10 like	protein-coding
chr1	17837275	17837794	Intergenic	L2a|LINE|L2	-28659	NR_137287	55160	Hs.443460	NM_018125	ENSG00000074964	ARHGEF10L	GrinchGEF	Rho guanine nucleotide exchange factor 10 like	protein-coding
chr1	17886174	17887014	intron (NR_137287, intron 1 of 29)	intron (NR_137287, intron 1 of 29)	20401	NM_018125	55160	Hs.443460	NM_018125	ENSG00000074964	ARHGEF10L	GrinchGEF	Rho guanine nucleotide exchange factor 10 like	protein-coding
chr1	17904000	17904610	intron (NR_137287, intron 1 of 29)	MIRb|SINE|MIR	-2743	NM_001319837	55160	Hs.443460	NM_018125	ENSG00000074964	ARHGEF10L	GrinchGEF	Rho guanine nucleotide exchange factor 10 like	protein-coding
chr3	153881203	153881662	intron (NM_015595, intron 6 of 14)	intron (NM_015595, intron 6 of 14)	42253	NM_001251963	26084	Hs.240845	NM_015595	ENSG00000114790	ARHGEF26	CSGEF|HMFN1864|SGEF	Rho guanine nucleotide exchange factor 26	protein-coding
chr3	153932439	153932883	intron (NM_015595, intron 9 of 14)	intron (NM_015595, intron 9 of 14)	93482	NM_001251963	26084	Hs.240845	NM_015595	ENSG00000114790	ARHGEF26	CSGEF|HMFN1864|SGEF	Rho guanine nucleotide exchange factor 26	protein-coding
chr3	153935592	153937317	intron (NM_015595, intron 10 of 14)	Charlie22a|DNA|hAT-Charlie	97275	NM_001251963	26084	Hs.240845	NM_015595	ENSG00000114790	ARHGEF26	CSGEF|HMFN1864|SGEF	Rho guanine nucleotide exchange factor 26	protein-coding
chr3	153800957	153801551	intron (NR_037901, intron 2 of 3)	intron (NR_037901, intron 2 of 3)	-37538	NM_001251962	26084	Hs.240845	NM_015595	ENSG00000114790	ARHGEF26	CSGEF|HMFN1864|SGEF	Rho guanine nucleotide exchange factor 26	protein-coding
chr3	153807244	153808407	intron (NR_037901, intron 2 of 3)	intron (NR_037901, intron 2 of 3)	-30967	NM_001251962	26084	Hs.240845	NM_015595	ENSG00000114790	ARHGEF26	CSGEF|HMFN1864|SGEF	Rho guanine nucleotide exchange factor 26	protein-coding
chr3	153915409	153915960	intron (NM_015595, intron 9 of 14)	intron (NM_015595, intron 9 of 14)	76505	NM_001251963	26084	Hs.240845	NM_015595	ENSG00000114790	ARHGEF26	CSGEF|HMFN1864|SGEF	Rho guanine nucleotide exchange factor 26	protein-coding
chr3	153777708	153778071	intron (NR_037901, intron 2 of 3)	intron (NR_037901, intron 2 of 3)	-60903	NM_001251962	26084	Hs.240845	NM_015595	ENSG00000114790	ARHGEF26	CSGEF|HMFN1864|SGEF	Rho guanine nucleotide exchange factor 26	protein-coding
chr3	153870100	153870489	intron (NM_015595, intron 5 of 14)	intron (NM_015595, intron 5 of 14)	31115	NM_001251963	26084	Hs.240845	NM_015595	ENSG00000114790	ARHGEF26	CSGEF|HMFN1864|SGEF	Rho guanine nucleotide exchange factor 26	protein-coding
chr10	104470152	104470966	intron (NM_004311, intron 1 of 5)	intron (NM_004311, intron 1 of 5)	3595	NM_004311	403	Hs.182215	NM_004311	ENSG00000138175	ARL3	ARFL3|JBTS35|RP83	ADP ribosylation factor like GTPase 3	protein-coding
chr10	104466953	104467704	intron (NM_004311, intron 1 of 5)	intron (NM_004311, intron 1 of 5)	6826	NM_004311	403	Hs.182215	NM_004311	ENSG00000138175	ARL3	ARFL3|JBTS35|RP83	ADP ribosylation factor like GTPase 3	protein-coding
chr10	104472223	104472952	intron (NM_004311, intron 1 of 5)	intron (NM_004311, intron 1 of 5)	1567	NM_004311	403	Hs.182215	NM_004311	ENSG00000138175	ARL3	ARFL3|JBTS35|RP83	ADP ribosylation factor like GTPase 3	protein-coding
chr11	75060540	75061027	intron (NM_004041, intron 1 of 15)	intron (NM_004041, intron 1 of 15)	1922	NM_020251	408	Hs.503284	NM_004041	ENSG00000137486	ARRB1	ARB1|ARR1	arrestin beta 1	protein-coding
chr11	75080192	75080549	Intergenic	AluJb|SINE|Alu	-17665	NM_004041	408	Hs.503284	NM_004041	ENSG00000137486	ARRB1	ARB1|ARR1	arrestin beta 1	protein-coding
chr11	75083224	75084096	Intergenic	Intergenic	-20955	NM_004041	408	Hs.503284	NM_004041	ENSG00000137486	ARRB1	ARB1|ARR1	arrestin beta 1	protein-coding
chr11	75077708	75078622	Intergenic	LTR3|LTR|ERVK	-15460	NM_004041	408	Hs.503284	NM_004041	ENSG00000137486	ARRB1	ARB1|ARR1	arrestin beta 1	protein-coding
chr11	75064169	75064613	Intergenic	Intergenic	-1686	NM_004041	408	Hs.503284	NM_004041	ENSG00000137486	ARRB1	ARB1|ARR1	arrestin beta 1	protein-coding
chr11	75062086	75062608	intron (NM_004041, intron 1 of 15)	CpG	358	NM_020251	408	Hs.503284	NM_004041	ENSG00000137486	ARRB1	ARB1|ARR1	arrestin beta 1	protein-coding
chr10	5698396	5699157	intron (NR_037164, intron 1 of 6)	MER87B|LTR|ERV1	9782	NM_024701	79754	Hs.445899	NM_024701	ENSG00000196372	ASB13	-	ankyrin repeat and SOCS box containing 13	protein-coding
chr10	5701746	5702696	intron (NR_037164, intron 1 of 6)	intron (NR_037164, intron 1 of 6)	6337	NM_024701	79754	Hs.445899	NM_024701	ENSG00000196372	ASB13	-	ankyrin repeat and SOCS box containing 13	protein-coding
chr13	113376197	113376545	intron (NM_015205, intron 1 of 29)	MER4B|LTR|ERV1	31728	NM_015205	23250	Hs.29189	NM_015205	ENSG00000068650	ATP11A	ATPIH|ATPIS	ATPase phospholipid transporting 11A	protein-coding
chr13	113324431	113324923	intron (NM_207440, intron 1 of 2)	intron (NM_207440, intron 1 of 2)	-19966	NM_032189	23250	Hs.29189	NM_015205	ENSG00000068650	ATP11A	ATPIH|ATPIS	ATPase phospholipid transporting 11A	protein-coding
chr2	10896947	10898440	intron (NM_001039362, intron 4 of 13)	intron (NM_001039362, intron 4 of 13)	35937	NM_144583	245973	Hs.580464	NM_144583	ENSG00000143882	ATP6V1C2	ATP6C2|VMA5	ATPase H+ transporting V1 subunit C2	protein-coding
chr2	10892478	10892944	intron (NM_001039362, intron 3 of 13)	intron (NM_001039362, intron 3 of 13)	30955	NM_144583	245973	Hs.580464	NM_144583	ENSG00000143882	ATP6V1C2	ATP6C2|VMA5	ATPase H+ transporting V1 subunit C2	protein-coding
chr16	376921	377803	intron (NM_181050, intron 2 of 9)	intron (NM_181050, intron 2 of 9)	25361	NM_181050	8312	Hs.592082	NM_003502	ENSG00000103126	AXIN1	AXIN|PPP1R49	axin 1	protein-coding
chr16	374280	374862	intron (NM_181050, intron 2 of 9)	intron (NM_181050, intron 2 of 9)	28152	NM_181050	8312	Hs.592082	NM_003502	ENSG00000103126	AXIN1	AXIN|PPP1R49	axin 1	protein-coding
chr16	380746	381031	intron (NM_181050, intron 2 of 9)	intron (NM_181050, intron 2 of 9)	21835	NM_181050	8312	Hs.592082	NM_003502	ENSG00000103126	AXIN1	AXIN|PPP1R49	axin 1	protein-coding
chr7	99581163	99581793	non-coding (NR_036679, exon 2 of 2)	non-coding (NR_036679, exon 2 of 2)	3093	NR_036679	646282	Hs.721816	NR_036679	ENSG00000214313	AZGP1P1	-	AZGP1 pseudogene 1	pseudo
chr7	99577899	99578237	promoter-TSS (NR_036679)	promoter-TSS (NR_036679)	-317	NR_036679	646282	Hs.721816	NR_036679	ENSG00000214313	AZGP1P1	-	AZGP1 pseudogene 1	pseudo
chr3	160725661	160726240	intron (NM_139245, intron 2 of 3)	MER39B|LTR|ERV1	96570	NM_001349161	8706	Hs.418062	NM_003781	ENSG00000169255	B3GALNT1	B3GALT3|GLCT3|GLOB|Gb4Cer|P|P1|beta3Gal-T3|galT3	beta-1,3-N-acetylgalactosaminyltransferase 1 (globoside blood group)	protein-coding
chr3	160792743	160793050	non-coding (NR_134243, exon 6 of 6)	non-coding (NR_134243, exon 6 of 6)	29624	NM_001349161	8706	Hs.418062	NM_003781	ENSG00000169255	B3GALNT1	B3GALT3|GLCT3|GLOB|Gb4Cer|P|P1|beta3Gal-T3|galT3	beta-1,3-N-acetylgalactosaminyltransferase 1 (globoside blood group)	protein-coding
chr3	160818404	160819256	intron (NM_001349155, intron 3 of 4)	intron (NM_001349155, intron 3 of 4)	3690	NM_001349161	8706	Hs.418062	NM_003781	ENSG00000169255	B3GALNT1	B3GALT3|GLCT3|GLOB|Gb4Cer|P|P1|beta3Gal-T3|galT3	beta-1,3-N-acetylgalactosaminyltransferase 1 (globoside blood group)	protein-coding
chr3	160748616	160749396	intron (NM_139245, intron 2 of 3)	intron (NM_139245, intron 2 of 3)	73514	NM_001349161	8706	Hs.418062	NM_003781	ENSG00000169255	B3GALNT1	B3GALT3|GLCT3|GLOB|Gb4Cer|P|P1|beta3Gal-T3|galT3	beta-1,3-N-acetylgalactosaminyltransferase 1 (globoside blood group)	protein-coding
chr3	160759985	160760429	intron (NR_134243, intron 4 of 5)	intron (NR_134243, intron 4 of 5)	62313	NM_001349161	8706	Hs.418062	NM_003781	ENSG00000169255	B3GALNT1	B3GALT3|GLCT3|GLOB|Gb4Cer|P|P1|beta3Gal-T3|galT3	beta-1,3-N-acetylgalactosaminyltransferase 1 (globoside blood group)	protein-coding
chr3	160716064	160716913	intron (NM_139245, intron 2 of 3)	intron (NM_139245, intron 2 of 3)	106032	NM_001349161	8706	Hs.418062	NM_003781	ENSG00000169255	B3GALNT1	B3GALT3|GLCT3|GLOB|Gb4Cer|P|P1|beta3Gal-T3|galT3	beta-1,3-N-acetylgalactosaminyltransferase 1 (globoside blood group)	protein-coding
chr3	160813115	160813443	intron (NM_001349155, intron 3 of 4)	LTR18B|LTR|ERVL	9241	NM_001349161	8706	Hs.418062	NM_003781	ENSG00000169255	B3GALNT1	B3GALT3|GLCT3|GLOB|Gb4Cer|P|P1|beta3Gal-T3|galT3	beta-1,3-N-acetylgalactosaminyltransferase 1 (globoside blood group)	protein-coding
chr3	160746385	160746947	intron (NM_139245, intron 2 of 3)	intron (NM_139245, intron 2 of 3)	75854	NM_001349161	8706	Hs.418062	NM_003781	ENSG00000169255	B3GALNT1	B3GALT3|GLCT3|GLOB|Gb4Cer|P|P1|beta3Gal-T3|galT3	beta-1,3-N-acetylgalactosaminyltransferase 1 (globoside blood group)	protein-coding
chr3	160824995	160825717	Intergenic	L2c|LINE|L2	-2196	NM_001349150	8706	Hs.418062	NM_003781	ENSG00000169255	B3GALNT1	B3GALT3|GLCT3|GLOB|Gb4Cer|P|P1|beta3Gal-T3|galT3	beta-1,3-N-acetylgalactosaminyltransferase 1 (globoside blood group)	protein-coding
chr19	17901068	17902951	Intergenic	AluSx|SINE|Alu	-3938	NM_014256	10331	Hs.69009	NM_014256	ENSG00000179913	B3GNT3	B3GAL-T8|B3GN-T3|B3GNT-3|HP10328|TMEM3|beta3Gn-T3	UDP-GlcNAc:betaGal beta-1,3-N-acetylglucosaminyltransferase 3	protein-coding
chr19	17908223	17908683	intron (NM_014256, intron 1 of 2)	intron (NM_014256, intron 1 of 2)	2506	NM_014256	10331	Hs.69009	NM_014256	ENSG00000179913	B3GNT3	B3GAL-T8|B3GN-T3|B3GNT-3|HP10328|TMEM3|beta3Gn-T3	UDP-GlcNAc:betaGal beta-1,3-N-acetylglucosaminyltransferase 3	protein-coding
chr17	47184044	47184592	Intergenic	Intergenic	-25504	NM_001159388	124872	Hs.374679	NM_153446	ENSG00000167080	B4GALNT2	B4GALT|GALGT2	beta-1,4-N-acetyl-galactosaminyltransferase 2	protein-coding
chr17	47178483	47179365	Intergenic	Intergenic	-30898	NM_001159388	124872	Hs.374679	NM_153446	ENSG00000167080	B4GALNT2	B4GALT|GALGT2	beta-1,4-N-acetyl-galactosaminyltransferase 2	protein-coding
chr17	47199297	47199683	Intergenic	LTR19A|LTR|ERV1	-10332	NM_001159388	124872	Hs.374679	NM_153446	ENSG00000167080	B4GALNT2	B4GALT|GALGT2	beta-1,4-N-acetyl-galactosaminyltransferase 2	protein-coding
chr12	629236	629665	intron (NM_173593, intron 1 of 19)	intron (NM_173593, intron 1 of 19)	60345	NM_173593	283358	Hs.504416	NM_173593	ENSG00000139044	B4GALNT3	-	beta-1,4-N-acetyl-galactosaminyltransferase 3	protein-coding
chr12	622400	623176	intron (NM_173593, intron 1 of 19)	MER41A|LTR|ERV1	53683	NM_173593	283358	Hs.504416	NM_173593	ENSG00000139044	B4GALNT3	-	beta-1,4-N-acetyl-galactosaminyltransferase 3	protein-coding
chr12	565182	565792	Intergenic	MIRc|SINE|MIR	-3618	NM_173593	283358	Hs.504416	NM_173593	ENSG00000139044	B4GALNT3	-	beta-1,4-N-acetyl-galactosaminyltransferase 3	protein-coding
chr12	593214	593673	intron (NM_173593, intron 1 of 19)	intron (NM_173593, intron 1 of 19)	24338	NM_173593	283358	Hs.504416	NM_173593	ENSG00000139044	B4GALNT3	-	beta-1,4-N-acetyl-galactosaminyltransferase 3	protein-coding
chr11	129326292	129326640	Intergenic	Intergenic	80723	NM_003658	8538	Hs.591944	NM_003658	ENSG00000043039	BARX2	-	BARX homeobox 2	protein-coding
chr14	76009045	76009510	intron (NM_006399, intron 2 of 2)	intron (NM_006399, intron 2 of 2)	20465	NM_006399	10538	Hs.509964	NM_006399	ENSG00000156127	BATF	B-ATF|BATF1|SFA-2|SFA2	basic leucine zipper ATF-like transcription factor	protein-coding
chr14	76001901	76002931	intron (NM_006399, intron 2 of 2)	L2a|LINE|L2	13604	NM_006399	10538	Hs.509964	NM_006399	ENSG00000156127	BATF	B-ATF|BATF1|SFA-2|SFA2	basic leucine zipper ATF-like transcription factor	protein-coding
chr14	75987401	75988789	promoter-TSS (NM_006399)	promoter-TSS (NM_006399)	-717	NM_006399	10538	Hs.509964	NM_006399	ENSG00000156127	BATF	B-ATF|BATF1|SFA-2|SFA2	basic leucine zipper ATF-like transcription factor	protein-coding
chr14	75966836	75967286	Intergenic	Intergenic	-21751	NM_006399	10538	Hs.509964	NM_006399	ENSG00000156127	BATF	B-ATF|BATF1|SFA-2|SFA2	basic leucine zipper ATF-like transcription factor	protein-coding
chr14	75986695	75987057	Intergenic	MLT1H|LTR|ERVL-MaLR	-1936	NM_006399	10538	Hs.509964	NM_006399	ENSG00000156127	BATF	B-ATF|BATF1|SFA-2|SFA2	basic leucine zipper ATF-like transcription factor	protein-coding
chr14	99673608	99674354	intron (NM_001282238, intron 2 of 2)	intron (NM_001282238, intron 2 of 2)	64553	NM_138576	64919	Hs.709690	NM_022898	ENSG00000127152	BCL11B	ATL1|ATL1-alpha|ATL1-beta|ATL1-delta|ATL1-gamma|CTIP-2|CTIP2|IDDFSTA|IMD49|RIT1|ZNF856B|hRIT1-alpha	BAF chromatin remodeling complex subunit BCL11B	protein-coding
chr14	99609383	99609797	Intergenic	Intergenic	128944	NM_138576	64919	Hs.709690	NM_022898	ENSG00000127152	BCL11B	ATL1|ATL1-alpha|ATL1-beta|ATL1-delta|ATL1-gamma|CTIP-2|CTIP2|IDDFSTA|IMD49|RIT1|ZNF856B|hRIT1-alpha	BAF chromatin remodeling complex subunit BCL11B	protein-coding
chr14	99469736	99470177	Intergenic	Intergenic	268578	NM_138576	64919	Hs.709690	NM_022898	ENSG00000127152	BCL11B	ATL1|ATL1-alpha|ATL1-beta|ATL1-delta|ATL1-gamma|CTIP-2|CTIP2|IDDFSTA|IMD49|RIT1|ZNF856B|hRIT1-alpha	BAF chromatin remodeling complex subunit BCL11B	protein-coding
chr14	99470333	99471135	Intergenic	MER45B|DNA|hAT-Tip100	267800	NM_138576	64919	Hs.709690	NM_022898	ENSG00000127152	BCL11B	ATL1|ATL1-alpha|ATL1-beta|ATL1-delta|ATL1-gamma|CTIP-2|CTIP2|IDDFSTA|IMD49|RIT1|ZNF856B|hRIT1-alpha	BAF chromatin remodeling complex subunit BCL11B	protein-coding
chr14	99612211	99612737	Intergenic	Intergenic	126060	NM_138576	64919	Hs.709690	NM_022898	ENSG00000127152	BCL11B	ATL1|ATL1-alpha|ATL1-beta|ATL1-delta|ATL1-gamma|CTIP-2|CTIP2|IDDFSTA|IMD49|RIT1|ZNF856B|hRIT1-alpha	BAF chromatin remodeling complex subunit BCL11B	protein-coding
chr14	99608151	99608570	Intergenic	MER4A1_|LTR|ERV1	130174	NM_138576	64919	Hs.709690	NM_022898	ENSG00000127152	BCL11B	ATL1|ATL1-alpha|ATL1-beta|ATL1-delta|ATL1-gamma|CTIP-2|CTIP2|IDDFSTA|IMD49|RIT1|ZNF856B|hRIT1-alpha	BAF chromatin remodeling complex subunit BCL11B	protein-coding
chr18	60822830	60823691	intron (NM_000633, intron 2 of 2)	intron (NM_000633, intron 2 of 2)	163353	NM_000633	596	Hs.150749	NM_000633	ENSG00000171791	BCL2	Bcl-2|PPP1R50	BCL2 apoptosis regulator	protein-coding
chr18	60924416	60925045	intron (NM_000633, intron 2 of 2)	intron (NM_000633, intron 2 of 2)	61883	NM_000633	596	Hs.150749	NM_000633	ENSG00000171791	BCL2	Bcl-2|PPP1R50	BCL2 apoptosis regulator	protein-coding
chr18	60892945	60893314	intron (NM_000633, intron 2 of 2)	LTR1D|LTR|ERV1	93484	NM_000633	596	Hs.150749	NM_000633	ENSG00000171791	BCL2	Bcl-2|PPP1R50	BCL2 apoptosis regulator	protein-coding
chr18	60799631	60800190	intron (NM_000633, intron 2 of 2)	intron (NM_000633, intron 2 of 2)	186703	NM_000633	596	Hs.150749	NM_000633	ENSG00000171791	BCL2	Bcl-2|PPP1R50	BCL2 apoptosis regulator	protein-coding
chr18	60932481	60932950	intron (NM_000633, intron 2 of 2)	intron (NM_000633, intron 2 of 2)	53898	NM_000633	596	Hs.150749	NM_000633	ENSG00000171791	BCL2	Bcl-2|PPP1R50	BCL2 apoptosis regulator	protein-coding
chr18	60926665	60927178	intron (NM_000633, intron 2 of 2)	intron (NM_000633, intron 2 of 2)	59692	NM_000633	596	Hs.150749	NM_000633	ENSG00000171791	BCL2	Bcl-2|PPP1R50	BCL2 apoptosis regulator	protein-coding
chr18	60829089	60829401	intron (NM_000633, intron 2 of 2)	intron (NM_000633, intron 2 of 2)	157368	NM_000633	596	Hs.150749	NM_000633	ENSG00000171791	BCL2	Bcl-2|PPP1R50	BCL2 apoptosis regulator	protein-coding
chr18	60908412	60909398	intron (NM_000633, intron 2 of 2)	intron (NM_000633, intron 2 of 2)	77708	NM_000633	596	Hs.150749	NM_000633	ENSG00000171791	BCL2	Bcl-2|PPP1R50	BCL2 apoptosis regulator	protein-coding
chr18	60921813	60922497	intron (NM_000633, intron 2 of 2)	intron (NM_000633, intron 2 of 2)	64458	NM_000633	596	Hs.150749	NM_000633	ENSG00000171791	BCL2	Bcl-2|PPP1R50	BCL2 apoptosis regulator	protein-coding
chr18	60854237	60854718	intron (NM_000633, intron 2 of 2)	intron (NM_000633, intron 2 of 2)	132136	NM_000633	596	Hs.150749	NM_000633	ENSG00000171791	BCL2	Bcl-2|PPP1R50	BCL2 apoptosis regulator	protein-coding
chr18	60905262	60905786	intron (NM_000633, intron 2 of 2)	intron (NM_000633, intron 2 of 2)	81089	NM_000633	596	Hs.150749	NM_000633	ENSG00000171791	BCL2	Bcl-2|PPP1R50	BCL2 apoptosis regulator	protein-coding
chr18	60897776	60898645	intron (NM_000633, intron 2 of 2)	L1ME3C|LINE|L1	88403	NM_000633	596	Hs.150749	NM_000633	ENSG00000171791	BCL2	Bcl-2|PPP1R50	BCL2 apoptosis regulator	protein-coding
chr22	23544777	23545252	intron (NM_004327, intron 1 of 22)	L1MB3|LINE|L1	22318	NM_021574	613	Hs.517461	NM_004327	ENSG00000186716	BCR	ALL|BCR1|CML|D22S11|D22S662|PHL	BCR activator of RhoGEF and GTPase	protein-coding
chr22	23521519	23521933	promoter-TSS (NM_021574)	promoter-TSS (NM_021574)	-970	NM_004327	613	Hs.517461	NM_004327	ENSG00000186716	BCR	ALL|BCR1|CML|D22S11|D22S662|PHL	BCR activator of RhoGEF and GTPase	protein-coding
chr22	23519453	23519845	Intergenic	L2a|LINE|L2	-3047	NM_004327	613	Hs.517461	NM_004327	ENSG00000186716	BCR	ALL|BCR1|CML|D22S11|D22S662|PHL	BCR activator of RhoGEF and GTPase	protein-coding
chr22	23509349	23510030	Intergenic	Intergenic	-13007	NM_004327	613	Hs.517461	NM_004327	ENSG00000186716	BCR	ALL|BCR1|CML|D22S11|D22S662|PHL	BCR activator of RhoGEF and GTPase	protein-coding
chr22	23508515	23509094	TTS (NM_001349877)	TTS (NM_001349877)	-13892	NM_004327	613	Hs.517461	NM_004327	ENSG00000186716	BCR	ALL|BCR1|CML|D22S11|D22S662|PHL	BCR activator of RhoGEF and GTPase	protein-coding
chr22	23534222	23535040	intron (NM_004327, intron 1 of 22)	intron (NM_004327, intron 1 of 22)	11935	NM_021574	613	Hs.517461	NM_004327	ENSG00000186716	BCR	ALL|BCR1|CML|D22S11|D22S662|PHL	BCR activator of RhoGEF and GTPase	protein-coding
chr19	40971751	40972451	promoter-TSS (NM_020971)	promoter-TSS (NM_020971)	-449	NM_000713	645	Hs.515785	NM_000713	ENSG00000090013	BLVRB	BVRB|FLR|HEL-S-10|SDR43U1	biliverdin reductase B	protein-coding
chr14	54447523	54447917	Intergenic	Intergenic	-24111	NM_001347912	652	Hs.68879	NM_001202	ENSG00000125378	BMP4	BMP2B|BMP2B1|MCOPS6|OFC11|ZYME	bone morphogenetic protein 4	protein-coding
chr14	54430170	54430678	Intergenic	CpG	-6815	NM_001347912	652	Hs.68879	NM_001202	ENSG00000125378	BMP4	BMP2B|BMP2B1|MCOPS6|OFC11|ZYME	bone morphogenetic protein 4	protein-coding
chr7	34026990	34027358	intron (NM_001365308, intron 6 of 14)	intron (NM_001365308, intron 6 of 14)	82023	NM_001365308	168667	Hs.660998	NM_133468	ENSG00000164619	BMPER	CRIM3|CV-2|CV2	BMP binding endothelial regulator	protein-coding
chr7	34214783	34215427	Intergenic	L1PA2|LINE|L1	269954	NM_001365308	168667	Hs.660998	NM_133468	ENSG00000164619	BMPER	CRIM3|CV-2|CV2	BMP binding endothelial regulator	protein-coding
chr7	34109081	34109737	intron (NM_001365308, intron 11 of 14)	intron (NM_001365308, intron 11 of 14)	164258	NM_001365308	168667	Hs.660998	NM_133468	ENSG00000164619	BMPER	CRIM3|CV-2|CV2	BMP binding endothelial regulator	protein-coding
chr7	34104016	34104782	intron (NM_001365308, intron 11 of 14)	intron (NM_001365308, intron 11 of 14)	159248	NM_001365308	168667	Hs.660998	NM_133468	ENSG00000164619	BMPER	CRIM3|CV-2|CV2	BMP binding endothelial regulator	protein-coding
chr7	34201832	34202546	Intergenic	Intergenic	257038	NM_001365308	168667	Hs.660998	NM_133468	ENSG00000164619	BMPER	CRIM3|CV-2|CV2	BMP binding endothelial regulator	protein-coding
chr7	33881263	33882024	Intergenic	L2c|LINE|L2	-62884	NM_133468	168667	Hs.660998	NM_133468	ENSG00000164619	BMPER	CRIM3|CV-2|CV2	BMP binding endothelial regulator	protein-coding
chr7	34148922	34149274	intron (NM_001365308, intron 13 of 14)	MLT2B4|LTR|ERVL	203947	NM_001365308	168667	Hs.660998	NM_133468	ENSG00000164619	BMPER	CRIM3|CV-2|CV2	BMP binding endothelial regulator	protein-coding
chr7	34275597	34276203	Intergenic	Intergenic	330749	NM_001365308	168667	Hs.660998	NM_133468	ENSG00000164619	BMPER	CRIM3|CV-2|CV2	BMP binding endothelial regulator	protein-coding
chr7	33887706	33888459	Intergenic	Intergenic	-56445	NM_133468	168667	Hs.660998	NM_133468	ENSG00000164619	BMPER	CRIM3|CV-2|CV2	BMP binding endothelial regulator	protein-coding
chr7	33885588	33886393	Intergenic	Intergenic	-58537	NM_133468	168667	Hs.660998	NM_133468	ENSG00000164619	BMPER	CRIM3|CV-2|CV2	BMP binding endothelial regulator	protein-coding
chr7	34065303	34065642	intron (NM_001365308, intron 6 of 14)	intron (NM_001365308, intron 6 of 14)	120321	NM_001365308	168667	Hs.660998	NM_133468	ENSG00000164619	BMPER	CRIM3|CV-2|CV2	BMP binding endothelial regulator	protein-coding
chr7	34250345	34251151	Intergenic	L2a|LINE|L2	305597	NM_001365308	168667	Hs.660998	NM_133468	ENSG00000164619	BMPER	CRIM3|CV-2|CV2	BMP binding endothelial regulator	protein-coding
chr7	33872108	33873037	Intergenic	Intergenic	-71955	NM_133468	168667	Hs.660998	NM_133468	ENSG00000164619	BMPER	CRIM3|CV-2|CV2	BMP binding endothelial regulator	protein-coding
chr7	34127648	34127921	intron (NM_001365308, intron 13 of 14)	intron (NM_001365308, intron 13 of 14)	182633	NM_001365308	168667	Hs.660998	NM_133468	ENSG00000164619	BMPER	CRIM3|CV-2|CV2	BMP binding endothelial regulator	protein-coding
chr7	34070536	34071285	intron (NM_001365308, intron 6 of 14)	intron (NM_001365308, intron 6 of 14)	125759	NM_001365308	168667	Hs.660998	NM_133468	ENSG00000164619	BMPER	CRIM3|CV-2|CV2	BMP binding endothelial regulator	protein-coding
chr7	34075718	34077238	intron (NM_001365308, intron 6 of 14)	intron (NM_001365308, intron 6 of 14)	131327	NM_001365308	168667	Hs.660998	NM_133468	ENSG00000164619	BMPER	CRIM3|CV-2|CV2	BMP binding endothelial regulator	protein-coding
chr1	177225480	177225862	intron (NM_021165, intron 3 of 7)	intron (NM_021165, intron 3 of 7)	85577	NM_021165	57795	Hs.495918	NM_021165	ENSG00000198797	BRINP2	DBCCR1L2|FAM5B	BMP/retinoic acid inducible neural specific 2	protein-coding
chr1	45285020	45285681	TTS (NM_001166292)	TTS (NM_001166292)	11196	NM_001136537	149478	Hs.632400	NM_001136537	ENSG00000222009	BTBD19	-	BTB domain containing 19	protein-coding
chr16	85786524	85786845	Intergenic	Intergenic	-1982	NM_206967	404550	Hs.461655	NM_206967	ENSG00000154102	C16orf74	-	chromosome 16 open reading frame 74	protein-coding
chr16	85786925	85787526	Intergenic	MER20|DNA|hAT-Charlie	-2523	NM_206967	404550	Hs.461655	NM_206967	ENSG00000154102	C16orf74	-	chromosome 16 open reading frame 74	protein-coding
chr22	37588239	37588852	intron (NM_001365878, intron 2 of 4)	MER41-int|LTR|ERV1	-4258	NM_031910	114904	Hs.22011	NM_031910	ENSG00000133466	C1QTNF6	CTFP6|CTRP6|ZACRP6	C1q and TNF related 6	protein-coding
chr22	37584943	37586876	intron (NM_001365878, intron 3 of 4)	MER41-int|LTR|ERV1	-1622	NM_031910	114904	Hs.22011	NM_031910	ENSG00000133466	C1QTNF6	CTFP6|CTRP6|ZACRP6	C1q and TNF related 6	protein-coding
chr22	37592499	37594351	intron (NM_001365878, intron 2 of 4)	intron (NM_001365878, intron 2 of 4)	2038	NM_001365878	114904	Hs.22011	NM_031910	ENSG00000133466	C1QTNF6	CTFP6|CTRP6|ZACRP6	C1q and TNF related 6	protein-coding
chr19	47839981	47840784	promoter-TSS (NM_018485)	promoter-TSS (NM_018485)	30	NM_018485	27202	Hs.534412	NM_018485	ENSG00000134830	C5AR2	C5L2|GPF77|GPR77	complement component 5a receptor 2	protein-coding
chr6	42096747	42097410	intron (NM_001164446, intron 1 of 4)	MIRb|SINE|MIR	13280	NM_001164446	647024	Hs.444277	NM_001164446	ENSG00000188112	C6orf132	bA7K24.2	chromosome 6 open reading frame 132	protein-coding
chr6	42089053	42089649	intron (NM_001164446, intron 2 of 4)	intron (NM_001164446, intron 2 of 4)	21007	NM_001164446	647024	Hs.444277	NM_001164446	ENSG00000188112	C6orf132	bA7K24.2	chromosome 6 open reading frame 132	protein-coding
chr6	42090331	42090970	intron (NM_001164446, intron 2 of 4)	intron (NM_001164446, intron 2 of 4)	19708	NM_001164446	647024	Hs.444277	NM_001164446	ENSG00000188112	C6orf132	bA7K24.2	chromosome 6 open reading frame 132	protein-coding
chr6	42114833	42115464	Intergenic	Intergenic	-4790	NM_001164446	647024	Hs.444277	NM_001164446	ENSG00000188112	C6orf132	bA7K24.2	chromosome 6 open reading frame 132	protein-coding
chr6	42104784	42105482	intron (NM_001164446, intron 1 of 4)	intron (NM_001164446, intron 1 of 4)	5225	NM_001164446	647024	Hs.444277	NM_001164446	ENSG00000188112	C6orf132	bA7K24.2	chromosome 6 open reading frame 132	protein-coding
chr6	42108670	42109274	intron (NM_001164446, intron 1 of 4)	intron (NM_001164446, intron 1 of 4)	1386	NM_001164446	647024	Hs.444277	NM_001164446	ENSG00000188112	C6orf132	bA7K24.2	chromosome 6 open reading frame 132	protein-coding
chr6	42084937	42086890	intron (NM_001164446, intron 2 of 4)	intron (NM_001164446, intron 2 of 4)	24445	NM_001164446	647024	Hs.444277	NM_001164446	ENSG00000188112	C6orf132	bA7K24.2	chromosome 6 open reading frame 132	protein-coding
chr15	63671532	63673206	intron (NM_206925, intron 1 of 9)	intron (NM_206925, intron 1 of 9)	1676	NR_135511	771	Hs.210995	NM_001218	ENSG00000074410	CA12	CA-XII|CAXII|HsT18816|T18816	carbonic anhydrase 12	protein-coding
chr22	40049392	40049996	intron (NM_021096, intron 10 of 36)	intron (NM_021096, intron 10 of 36)	82936	NM_021096	8911	Hs.125116	NM_021096	ENSG00000100346	CACNA1I	Cav3.3|ca(v)3.3	calcium voltage-gated channel subunit alpha1 I	protein-coding
chr22	39955333	39955801	Intergenic	Intergenic	-11191	NM_001003406	8911	Hs.125116	NM_021096	ENSG00000100346	CACNA1I	Cav3.3|ca(v)3.3	calcium voltage-gated channel subunit alpha1 I	protein-coding
chr22	40059641	40060062	intron (NM_021096, intron 19 of 36)	intron (NM_021096, intron 19 of 36)	93093	NM_021096	8911	Hs.125116	NM_021096	ENSG00000100346	CACNA1I	Cav3.3|ca(v)3.3	calcium voltage-gated channel subunit alpha1 I	protein-coding
chr3	50482106	50482467	intron (NM_001291101, intron 2 of 37)	intron (NM_001291101, intron 2 of 37)	58779	NM_006030	9254	Hs.476273	NM_006030	ENSG00000007402	CACNA2D2	CACNA2D	calcium voltage-gated channel auxiliary subunit alpha2delta 2	protein-coding
chr17	64950242	64950665	Intergenic	Intergenic	-10370	NM_014405	27092	Hs.514423	NM_014405	ENSG00000075461	CACNG4	-	calcium voltage-gated channel auxiliary subunit gamma 4	protein-coding
chr17	64954308	64954632	Intergenic	Intergenic	-6353	NM_014405	27092	Hs.514423	NM_014405	ENSG00000075461	CACNG4	-	calcium voltage-gated channel auxiliary subunit gamma 4	protein-coding
chr17	64940674	64941083	Intergenic	Intergenic	-19945	NM_014405	27092	Hs.514423	NM_014405	ENSG00000075461	CACNG4	-	calcium voltage-gated channel auxiliary subunit gamma 4	protein-coding
chr17	64947525	64949019	Intergenic	Intergenic	-12551	NM_014405	27092	Hs.514423	NM_014405	ENSG00000075461	CACNG4	-	calcium voltage-gated channel auxiliary subunit gamma 4	protein-coding
chr17	64959056	64959588	Intergenic	Intergenic	-1501	NM_014405	27092	Hs.514423	NM_014405	ENSG00000075461	CACNG4	-	calcium voltage-gated channel auxiliary subunit gamma 4	protein-coding
chr17	64929283	64930497	Intergenic	Intergenic	-30933	NM_014405	27092	Hs.514423	NM_014405	ENSG00000075461	CACNG4	-	calcium voltage-gated channel auxiliary subunit gamma 4	protein-coding
chr7	93187885	93188474	intron (NM_001164737, intron 2 of 15)	MER5A|DNA|hAT-Charlie	943	NM_001164738	799	Hs.489127	NM_001742	ENSG00000004948	CALCR	CRT|CT-R|CTR|CTR1	calcitonin receptor	protein-coding
chr7	93230553	93230955	Intergenic	Intergenic	-26712	NM_001164737	799	Hs.489127	NM_001742	ENSG00000004948	CALCR	CRT|CT-R|CTR|CTR1	calcitonin receptor	protein-coding
chr7	93180763	93182101	intron (NM_001164737, intron 2 of 15)	MIRb|SINE|MIR	7690	NM_001164738	799	Hs.489127	NM_001742	ENSG00000004948	CALCR	CRT|CT-R|CTR|CTR1	calcitonin receptor	protein-coding
chr22	37908077	37908480	intron (NM_014550, intron 3 of 19)	intron (NM_014550, intron 3 of 19)	7144	NM_014550	29775	Hs.57973	NM_014550	ENSG00000100065	CARD10	BIMP1|CARMA3	caspase recruitment domain family member 10	protein-coding
chr8	128680183	128681541	Intergenic	Intergenic	65351	NR_117102	100270680	Hs.333720	NR_117101	ENSG00000249375	CASC11	CARLO7|CARLo-7|LINC00990|TCONS_00014535	cancer susceptibility 11	ncRNA
chr8	128738721	128739170	intron (NR_117102, intron 1 of 3)	AluJb|SINE|Alu	7268	NR_117102	100270680	Hs.333720	NR_117101	ENSG00000249375	CASC11	CARLO7|CARLo-7|LINC00990|TCONS_00014535	cancer susceptibility 11	ncRNA
chr10	115438216	115438964	promoter-TSS (NM_001267057)	promoter-TSS (NM_001267057)	-331	NM_001267056	840	Hs.9216	NM_001227	ENSG00000165806	CASP7	CASP-7|CMH-1|ICE-LAP3|LICE2|MCH3	caspase 7	protein-coding
chr16	89069692	89070137	Intergenic	Intergenic	-26299	NM_005187	863	Hs.513811	NM_005187	ENSG00000129993	CBFA2T3	ETO2|MTG16|MTGR2|RUNX1T3|ZMYND4	CBFA2/RUNX1 partner transcriptional co-repressor 3	protein-coding
chr16	89041385	89041747	intron (NM_005187, intron 1 of 11)	intron (NM_005187, intron 1 of 11)	2049	NM_005187	863	Hs.513811	NM_005187	ENSG00000129993	CBFA2T3	ETO2|MTG16|MTGR2|RUNX1T3|ZMYND4	CBFA2/RUNX1 partner transcriptional co-repressor 3	protein-coding
chr3	112372154	112373170	Intergenic	Intergenic	-12672	NM_199512	151887	Hs.477128	NM_199511	ENSG00000091986	CCDC80	CL2|DRO1|SSG1|URB|okuribin	coiled-coil domain containing 80	protein-coding
chr3	112365425	112366317	Intergenic	Intergenic	-5881	NM_199512	151887	Hs.477128	NM_199511	ENSG00000091986	CCDC80	CL2|DRO1|SSG1|URB|okuribin	coiled-coil domain containing 80	protein-coding
chr14	91859353	91859843	intron (NM_001080414, intron 3 of 29)	intron (NM_001080414, intron 3 of 29)	24566	NM_001080414	440193	Hs.525536	NM_001080414	ENSG00000015133	CCDC88C	DAPLE|HKRP2|HYC1|KIAA1509|SCA40	coiled-coil domain containing 88C	protein-coding
chr14	91860429	91861135	intron (NM_001080414, intron 3 of 29)	intron (NM_001080414, intron 3 of 29)	23382	NM_001080414	440193	Hs.525536	NM_001080414	ENSG00000015133	CCDC88C	DAPLE|HKRP2|HYC1|KIAA1509|SCA40	coiled-coil domain containing 88C	protein-coding
chr14	91845442	91845902	intron (NM_001080414, intron 3 of 29)	intron (NM_001080414, intron 3 of 29)	38492	NM_001080414	440193	Hs.525536	NM_001080414	ENSG00000015133	CCDC88C	DAPLE|HKRP2|HYC1|KIAA1509|SCA40	coiled-coil domain containing 88C	protein-coding
chr14	91849744	91850111	intron (NM_001080414, intron 3 of 29)	intron (NM_001080414, intron 3 of 29)	34237	NM_001080414	440193	Hs.525536	NM_001080414	ENSG00000015133	CCDC88C	DAPLE|HKRP2|HYC1|KIAA1509|SCA40	coiled-coil domain containing 88C	protein-coding
chr14	91886985	91887477	Intergenic	Intergenic	-3067	NM_001080414	440193	Hs.525536	NM_001080414	ENSG00000015133	CCDC88C	DAPLE|HKRP2|HYC1|KIAA1509|SCA40	coiled-coil domain containing 88C	protein-coding
chr14	91884365	91885227	promoter-TSS (NM_001080414)	promoter-TSS (NM_001080414)	-632	NM_001080414	440193	Hs.525536	NM_001080414	ENSG00000015133	CCDC88C	DAPLE|HKRP2|HYC1|KIAA1509|SCA40	coiled-coil domain containing 88C	protein-coding
chr20	43326948	43327219	Intergenic	Intergenic	-16402	NM_001323370	8839	Hs.592145	NM_003881	ENSG00000064205	CCN5	CT58|CTGF-L|WISP2	cellular communication network factor 5	protein-coding
chr20	43341090	43341648	intron (NR_132377, intron 4 of 4)	MER97a|DNA|hAT-Tip100	-2116	NM_001323370	8839	Hs.592145	NM_003881	ENSG00000064205	CCN5	CT58|CTGF-L|WISP2	cellular communication network factor 5	protein-coding
chr20	43357199	43357903	intron (NR_132377, intron 3 of 4)	L1ME2|LINE|L1	14066	NM_003881	8839	Hs.592145	NM_003881	ENSG00000064205	CCN5	CT58|CTGF-L|WISP2	cellular communication network factor 5	protein-coding
chr20	43342931	43343882	promoter-TSS (NM_001323370)	promoter-TSS (NM_001323370)	-79	NM_001323370	8839	Hs.592145	NM_003881	ENSG00000064205	CCN5	CT58|CTGF-L|WISP2	cellular communication network factor 5	protein-coding
chr11	69468635	69470109	TTS (NM_053056)	TTS (NM_053056)	13499	NM_053056	595	Hs.523852	NM_053056	ENSG00000110092	CCND1	BCL1|D11S287E|PRAD1|U21B31	cyclin D1	protein-coding
chr11	69418605	69419372	Intergenic	Intergenic	-36885	NM_053056	595	Hs.523852	NM_053056	ENSG00000110092	CCND1	BCL1|D11S287E|PRAD1|U21B31	cyclin D1	protein-coding
chr11	69453797	69454296	Intergenic	CpG	-1827	NM_053056	595	Hs.523852	NM_053056	ENSG00000110092	CCND1	BCL1|D11S287E|PRAD1|U21B31	cyclin D1	protein-coding
chr19	35824714	35825297	intron (NM_001278417, intron 2 of 12)	PrimLTR79|LTR|ERV1	4915	NM_001185100	933	Hs.579691	NM_001771	ENSG00000012124	CD22	SIGLEC-2|SIGLEC2	CD22 molecule	protein-coding
chr19	35826914	35827423	exon (NM_001278417, exon 3 of 13)	exon (NM_001278417, exon 3 of 13)	7078	NM_001185100	933	Hs.579691	NM_001771	ENSG00000012124	CD22	SIGLEC-2|SIGLEC2	CD22 molecule	protein-coding
chr19	35808201	35808916	Intergenic	L2a|LINE|L2	-11514	NM_001185101	933	Hs.579691	NM_001771	ENSG00000012124	CD22	SIGLEC-2|SIGLEC2	CD22 molecule	protein-coding
chr19	35809713	35810468	Intergenic	Intergenic	-9982	NM_001185101	933	Hs.579691	NM_001771	ENSG00000012124	CD22	SIGLEC-2|SIGLEC2	CD22 molecule	protein-coding
chr19	35806812	35807246	Intergenic	MER1A|DNA|hAT-Charlie	-13043	NM_001185101	933	Hs.579691	NM_001771	ENSG00000012124	CD22	SIGLEC-2|SIGLEC2	CD22 molecule	protein-coding
chr19	35804440	35804948	TTS (NM_002361)	TTS (NM_002361)	-15378	NM_001185101	933	Hs.579691	NM_001771	ENSG00000012124	CD22	SIGLEC-2|SIGLEC2	CD22 molecule	protein-coding
chr11	44610696	44611360	intron (NM_002231, intron 2 of 9)	intron (NM_002231, intron 2 of 9)	23815	NM_002231	3732	Hs.527778	NM_002231	ENSG00000085117	CD82	4F9|C33|GR15|IA4|KAI1|R2|SAR2|ST6|TSPAN27	CD82 molecule	protein-coding
chr11	44606143	44606741	intron (NM_002231, intron 1 of 9)	intron (NM_002231, intron 1 of 9)	19229	NM_002231	3732	Hs.527778	NM_002231	ENSG00000085117	CD82	4F9|C33|GR15|IA4|KAI1|R2|SAR2|ST6|TSPAN27	CD82 molecule	protein-coding
chr11	44552145	44552580	Intergenic	MER41B|LTR|ERV1	-34851	NM_001024844	3732	Hs.527778	NM_002231	ENSG00000085117	CD82	4F9|C33|GR15|IA4|KAI1|R2|SAR2|ST6|TSPAN27	CD82 molecule	protein-coding
chr12	6344460	6345030	intron (NM_001330312, intron 6 of 7)	intron (NM_001330312, intron 6 of 7)	35179	NM_001769	928	Hs.114286	NM_001769	ENSG00000010278	CD9	BTCC-1|DRAP-27|MIC3|MRP-1|TSPAN-29|TSPAN29	CD9 molecule	protein-coding
chr12	6346559	6347495	3' UTR (NM_001769, exon 8 of 8)	3' UTR (NM_001769, exon 8 of 8)	37461	NM_001769	928	Hs.114286	NM_001769	ENSG00000010278	CD9	BTCC-1|DRAP-27|MIC3|MRP-1|TSPAN-29|TSPAN29	CD9 molecule	protein-coding
chr12	6325050	6325683	intron (NM_001769, intron 1 of 7)	intron (NM_001769, intron 1 of 7)	15800	NM_001769	928	Hs.114286	NM_001769	ENSG00000010278	CD9	BTCC-1|DRAP-27|MIC3|MRP-1|TSPAN-29|TSPAN29	CD9 molecule	protein-coding
chr12	6363876	6364312	Intergenic	L2|LINE|L2	54528	NM_001769	928	Hs.114286	NM_001769	ENSG00000010278	CD9	BTCC-1|DRAP-27|MIC3|MRP-1|TSPAN-29|TSPAN29	CD9 molecule	protein-coding
chr16	68789234	68789827	intron (NM_001317184, intron 2 of 14)	intron (NM_001317184, intron 2 of 14)	18335	NM_001317184	999	Hs.461086	NM_004360	ENSG00000039068	CDH1	Arc-1|BCDS1|CD324|CDHE|ECAD|LCAM|UVO	cadherin 1	protein-coding
chr16	68778602	68779245	intron (NM_001317184, intron 2 of 14)	intron (NM_001317184, intron 2 of 14)	7728	NM_001317184	999	Hs.461086	NM_004360	ENSG00000039068	CDH1	Arc-1|BCDS1|CD324|CDHE|ECAD|LCAM|UVO	cadherin 1	protein-coding
chr16	68765588	68767069	Intergenic	Intergenic	-4867	NM_001317186	999	Hs.461086	NM_004360	ENSG00000039068	CDH1	Arc-1|BCDS1|CD324|CDHE|ECAD|LCAM|UVO	cadherin 1	protein-coding
chr16	68783159	68783586	intron (NM_001317184, intron 2 of 14)	intron (NM_001317184, intron 2 of 14)	12177	NM_001317184	999	Hs.461086	NM_004360	ENSG00000039068	CDH1	Arc-1|BCDS1|CD324|CDHE|ECAD|LCAM|UVO	cadherin 1	protein-coding
chr16	68741561	68742272	Intergenic	Intergenic	-29279	NM_001317186	999	Hs.461086	NM_004360	ENSG00000039068	CDH1	Arc-1|BCDS1|CD324|CDHE|ECAD|LCAM|UVO	cadherin 1	protein-coding
chr16	68768612	68769092	Intergenic	MIR3|SINE|MIR	-2343	NM_001317186	999	Hs.461086	NM_004360	ENSG00000039068	CDH1	Arc-1|BCDS1|CD324|CDHE|ECAD|LCAM|UVO	cadherin 1	protein-coding
chr16	68779391	68780618	intron (NM_001317184, intron 2 of 14)	AluSx|SINE|Alu	8809	NM_001317184	999	Hs.461086	NM_004360	ENSG00000039068	CDH1	Arc-1|BCDS1|CD324|CDHE|ECAD|LCAM|UVO	cadherin 1	protein-coding
chr11	125949797	125950384	Intergenic	Intergenic	-16903	NM_016952	50937	Hs.38034	NM_016952	ENSG00000064309	CDON	CDO|CDON1|HPE11|ORCAM	cell adhesion associated, oncogene regulated	protein-coding
chr11	125952899	125953475	Intergenic	Intergenic	-20000	NM_016952	50937	Hs.38034	NM_016952	ENSG00000064309	CDON	CDO|CDON1|HPE11|ORCAM	cell adhesion associated, oncogene regulated	protein-coding
chr22	46853714	46854329	intron (NM_014246, intron 2 of 34)	intron (NM_014246, intron 2 of 34)	79496	NM_014246	9620	Hs.252387	NM_014246	ENSG00000075275	CELSR1	ADGRC1|CDHF9|FMI2|HFMI2|ME2	cadherin EGF LAG seven-pass G-type receptor 1	protein-coding
chr22	46880524	46881147	intron (NM_014246, intron 1 of 34)	intron (NM_014246, intron 1 of 34)	52682	NM_014246	9620	Hs.252387	NM_014246	ENSG00000075275	CELSR1	ADGRC1|CDHF9|FMI2|HFMI2|ME2	cadherin EGF LAG seven-pass G-type receptor 1	protein-coding
chr22	46887260	46888436	intron (NM_014246, intron 1 of 34)	intron (NM_014246, intron 1 of 34)	45669	NM_014246	9620	Hs.252387	NM_014246	ENSG00000075275	CELSR1	ADGRC1|CDHF9|FMI2|HFMI2|ME2	cadherin EGF LAG seven-pass G-type receptor 1	protein-coding
chr22	46883052	46883484	intron (NM_014246, intron 1 of 34)	intron (NM_014246, intron 1 of 34)	50249	NM_014246	9620	Hs.252387	NM_014246	ENSG00000075275	CELSR1	ADGRC1|CDHF9|FMI2|HFMI2|ME2	cadherin EGF LAG seven-pass G-type receptor 1	protein-coding
chr22	46918702	46919265	intron (NM_014246, intron 1 of 34)	intron (NM_014246, intron 1 of 34)	14534	NM_014246	9620	Hs.252387	NM_014246	ENSG00000075275	CELSR1	ADGRC1|CDHF9|FMI2|HFMI2|ME2	cadherin EGF LAG seven-pass G-type receptor 1	protein-coding
chr22	46839654	46840024	intron (NM_014246, intron 2 of 34)	intron (NM_014246, intron 2 of 34)	93678	NM_014246	9620	Hs.252387	NM_014246	ENSG00000075275	CELSR1	ADGRC1|CDHF9|FMI2|HFMI2|ME2	cadherin EGF LAG seven-pass G-type receptor 1	protein-coding
chr22	46884763	46885234	intron (NM_014246, intron 1 of 34)	intron (NM_014246, intron 1 of 34)	48519	NM_014246	9620	Hs.252387	NM_014246	ENSG00000075275	CELSR1	ADGRC1|CDHF9|FMI2|HFMI2|ME2	cadherin EGF LAG seven-pass G-type receptor 1	protein-coding
chr22	46840192	46840728	intron (NM_014246, intron 2 of 34)	intron (NM_014246, intron 2 of 34)	93057	NM_014246	9620	Hs.252387	NM_014246	ENSG00000075275	CELSR1	ADGRC1|CDHF9|FMI2|HFMI2|ME2	cadherin EGF LAG seven-pass G-type receptor 1	protein-coding
chr22	46861575	46862377	intron (NM_014246, intron 1 of 34)	intron (NM_014246, intron 1 of 34)	71541	NM_014246	9620	Hs.252387	NM_014246	ENSG00000075275	CELSR1	ADGRC1|CDHF9|FMI2|HFMI2|ME2	cadherin EGF LAG seven-pass G-type receptor 1	protein-coding
chr1	109782445	109783285	Intergenic	Intergenic	-9296	NM_001408	1952	Hs.57652	NM_001408	ENSG00000143126	CELSR2	ADGRC2|CDHF10|EGFL2|Flamingo1|MEGF3	cadherin EGF LAG seven-pass G-type receptor 2	protein-coding
chr1	109788621	109789400	Intergenic	Intergenic	-3151	NM_001408	1952	Hs.57652	NM_001408	ENSG00000143126	CELSR2	ADGRC2|CDHF10|EGFL2|Flamingo1|MEGF3	cadherin EGF LAG seven-pass G-type receptor 2	protein-coding
chr4	2424274	2424636	intron (NM_001193282, intron 1 of 15)	intron (NM_001193282, intron 1 of 15)	3773	NM_001193282	402160	Hs.443116	NM_001193282	ENSG00000206113	CFAP99	-	cilia and flagella associated protein 99	protein-coding
chr4	2420913	2421897	intron (NM_001193282, intron 1 of 15)	intron (NM_001193282, intron 1 of 15)	723	NM_001193282	402160	Hs.443116	NM_001193282	ENSG00000206113	CFAP99	-	cilia and flagella associated protein 99	protein-coding
chr16	53088535	53088885	promoter-TSS (NM_025134)	promoter-TSS (NM_025134)	-193	NM_025134	80205	Hs.59159	NM_015287	ENSG00000177200	CHD9	AD013|CHD-9|CReMM|KISH2|PRIC320	chromodomain helicase DNA binding protein 9	protein-coding
chr16	53134627	53135332	intron (NM_025134, intron 1 of 38)	intron (NM_025134, intron 1 of 38)	-29945	NM_001352127	80205	Hs.59159	NM_015287	ENSG00000177200	CHD9	AD013|CHD-9|CReMM|KISH2|PRIC320	chromodomain helicase DNA binding protein 9	protein-coding
chr16	53133145	53134126	intron (NM_025134, intron 1 of 38)	intron (NM_025134, intron 1 of 38)	-31289	NM_001352127	80205	Hs.59159	NM_015287	ENSG00000177200	CHD9	AD013|CHD-9|CReMM|KISH2|PRIC320	chromodomain helicase DNA binding protein 9	protein-coding
chr12	102090543	102091681	promoter-TSS (NM_020244)	promoter-TSS (NM_020244)	-306	NM_020244	56994	Hs.293077	NM_020244	ENSG00000111666	CHPT1	CPT|CPT1	choline phosphotransferase 1	protein-coding
chr12	102067213	102067544	exon (NM_001254718, exon 24 of 30)	exon (NM_001254718, exon 24 of 30)	-24040	NM_020244	56994	Hs.293077	NM_020244	ENSG00000111666	CHPT1	CPT|CPT1	choline phosphotransferase 1	protein-coding
chr12	102107543	102108295	exon (NM_020244, exon 2 of 9)	exon (NM_020244, exon 2 of 9)	16501	NM_020244	56994	Hs.293077	NM_020244	ENSG00000111666	CHPT1	CPT|CPT1	choline phosphotransferase 1	protein-coding
chr12	102091977	102092771	intron (NM_020244, intron 1 of 8)	intron (NM_020244, intron 1 of 8)	956	NM_020244	56994	Hs.293077	NM_020244	ENSG00000111666	CHPT1	CPT|CPT1	choline phosphotransferase 1	protein-coding
chr19	34216552	34217100	intron (NM_001127895, intron 3 of 4)	intron (NM_001127895, intron 3 of 4)	41392	NM_022467	64377	Hs.165724	NM_022467	ENSG00000124302	CHST8	GALNAC4ST1|GalNAc4ST|PSS3	carbohydrate sulfotransferase 8	protein-coding
chr19	34118250	34119129	intron (NM_001127896, intron 1 of 3)	L2c|LINE|L2	5830	NM_001127896	64377	Hs.165724	NM_022467	ENSG00000124302	CHST8	GALNAC4ST1|GalNAc4ST|PSS3	carbohydrate sulfotransferase 8	protein-coding
chr19	34120299	34121292	intron (NM_001127896, intron 1 of 3)	intron (NM_001127896, intron 1 of 3)	7936	NM_001127896	64377	Hs.165724	NM_022467	ENSG00000124302	CHST8	GALNAC4ST1|GalNAc4ST|PSS3	carbohydrate sulfotransferase 8	protein-coding
chr19	34205985	34207014	intron (NM_001127895, intron 3 of 4)	intron (NM_001127895, intron 3 of 4)	31065	NM_022467	64377	Hs.165724	NM_022467	ENSG00000124302	CHST8	GALNAC4ST1|GalNAc4ST|PSS3	carbohydrate sulfotransferase 8	protein-coding
chr19	19660172	19661166	Intergenic	Intergenic	11595	NM_153221	148113	Hs.279574	NM_153221	ENSG00000160161	CILP2	CLIP-2	cartilage intermediate layer protein 2	protein-coding
chr19	19657413	19658042	TTS (NM_153221)	TTS (NM_153221)	8653	NM_153221	148113	Hs.279574	NM_153221	ENSG00000160161	CILP2	CLIP-2	cartilage intermediate layer protein 2	protein-coding
chr3	50642256	50643672	TTS (NM_013324)	TTS (NM_013324)	6241	NM_145071	1154	Hs.655334	NM_013324	ENSG00000114737	CISH	BACTS2|CIS|CIS-1|G18|SOCS	cytokine inducible SH2 containing protein	protein-coding
chr3	50638349	50638720	Intergenic	Intergenic	10671	NM_145071	1154	Hs.655334	NM_013324	ENSG00000114737	CISH	BACTS2|CIS|CIS-1|G18|SOCS	cytokine inducible SH2 containing protein	protein-coding
chr8	8512957	8513662	Intergenic	Intergenic	-46138	NM_194284	137075	Hs.183617	NM_194284	ENSG00000253958	CLDN23	CLDNL|hCG1646163	claudin 23	protein-coding
chr8	8469035	8469472	Intergenic	Intergenic	-90194	NM_194284	137075	Hs.183617	NM_194284	ENSG00000253958	CLDN23	CLDNL|hCG1646163	claudin 23	protein-coding
chr8	8549365	8549963	Intergenic	Intergenic	-9783	NM_194284	137075	Hs.183617	NM_194284	ENSG00000253958	CLDN23	CLDNL|hCG1646163	claudin 23	protein-coding
chr8	8445332	8445716	Intergenic	Intergenic	-113923	NM_194284	137075	Hs.183617	NM_194284	ENSG00000253958	CLDN23	CLDNL|hCG1646163	claudin 23	protein-coding
chr11	123015247	123016329	intron (NM_024769, intron 1 of 6)	MER33|DNA|hAT-Charlie	50168	NM_024769	79827	Hs.591949	NM_024769	ENSG00000166250	CLMP	ACAM|ASAM|CSBM|CSBS	CXADR like membrane protein	protein-coding
chr11	123008051	123008491	intron (NM_024769, intron 1 of 6)	intron (NM_024769, intron 1 of 6)	57685	NM_024769	79827	Hs.591949	NM_024769	ENSG00000166250	CLMP	ACAM|ASAM|CSBM|CSBS	CXADR like membrane protein	protein-coding
chr6	75908505	75909088	intron (NM_004370, intron 2 of 65)	intron (NM_004370, intron 2 of 65)	6973	NM_080645	1303	Hs.101302	NM_004370	ENSG00000111799	COL12A1	BA209D8.1|BTHLM2|COL12A1L|DJ234P15.1|EDSMYP|UCMD2	collagen type XII alpha 1 chain	protein-coding
chr6	75892718	75893216	exon (NM_004370, exon 10 of 66)	exon (NM_004370, exon 10 of 66)	22802	NM_080645	1303	Hs.101302	NM_004370	ENSG00000111799	COL12A1	BA209D8.1|BTHLM2|COL12A1L|DJ234P15.1|EDSMYP|UCMD2	collagen type XII alpha 1 chain	protein-coding
chr21	46806196	46807138	Intergenic	Intergenic	-18413	NM_130445	80781	Hs.517356	NM_030582	ENSG00000182871	COL18A1	KNO|KNO1|KS	collagen type XVIII alpha 1 chain	protein-coding
chr21	46823074	46823572	Intergenic	Intergenic	-1757	NM_130445	80781	Hs.517356	NM_030582	ENSG00000182871	COL18A1	KNO|KNO1|KS	collagen type XVIII alpha 1 chain	protein-coding
chr21	46798336	46799305	Intergenic	Intergenic	-26260	NM_130445	80781	Hs.517356	NM_030582	ENSG00000182871	COL18A1	KNO|KNO1|KS	collagen type XVIII alpha 1 chain	protein-coding
chr18	499295	499946	intron (NM_130386, intron 1 of 9)	CpG	1081	NM_130386	81035	Hs.464422	NM_030781	ENSG00000158270	COLEC12	CLP1|NSR2|SCARA4|SRCL	collectin subfamily member 12	protein-coding
chr18	503778	504267	Intergenic	Intergenic	-3321	NM_130386	81035	Hs.464422	NM_030781	ENSG00000158270	COLEC12	CLP1|NSR2|SCARA4|SRCL	collectin subfamily member 12	protein-coding
chr18	399308	399772	intron (NM_130386, intron 2 of 9)	L2c|LINE|L2	101161	NM_130386	81035	Hs.464422	NM_030781	ENSG00000158270	COLEC12	CLP1|NSR2|SCARA4|SRCL	collectin subfamily member 12	protein-coding
chr2	241044472	241044904	Intergenic	Intergenic	31034	NM_001163424	150678	Hs.293884	NM_138336	ENSG00000172428	COPS9	CSNAP|MYEOV2	COP9 signalosome subunit 9	protein-coding
chr2	241037636	241038190	Intergenic	L1PB3|LINE|L1	37809	NM_001163424	150678	Hs.293884	NM_138336	ENSG00000172428	COPS9	CSNAP|MYEOV2	COP9 signalosome subunit 9	protein-coding
chr12	69462220	69462590	Intergenic	Intergenic	-105385	NM_001874	1368	Hs.654387	NM_001874	ENSG00000135678	CPM	-	carboxypeptidase M	protein-coding
chr12	69358716	69359582	Intergenic	MER49|LTR|ERV1	-2129	NM_001874	1368	Hs.654387	NM_001874	ENSG00000135678	CPM	-	carboxypeptidase M	protein-coding
chr12	69396651	69397273	Intergenic	Intergenic	-39942	NM_001874	1368	Hs.654387	NM_001874	ENSG00000135678	CPM	-	carboxypeptidase M	protein-coding
chr12	69369547	69369832	Intergenic	Intergenic	-12669	NM_001874	1368	Hs.654387	NM_001874	ENSG00000135678	CPM	-	carboxypeptidase M	protein-coding
chr15	75974562	75975162	intron (NM_001897, intron 7 of 9)	intron (NM_001897, intron 7 of 9)	30327	NM_001897	1464	Hs.513044	NM_001897	ENSG00000173546	CSPG4	HMW-MAA|MCSP|MCSPG|MEL-CSPG|MSK16|NG2	chondroitin sulfate proteoglycan 4	protein-coding
chr15	75998810	75999335	intron (NM_001897, intron 1 of 9)	intron (NM_001897, intron 1 of 9)	6117	NM_001897	1464	Hs.513044	NM_001897	ENSG00000173546	CSPG4	HMW-MAA|MCSP|MCSPG|MEL-CSPG|MSK16|NG2	chondroitin sulfate proteoglycan 4	protein-coding
chr17	55995562	55996206	intron (NM_001271875, intron 1 of 10)	intron (NM_001271875, intron 1 of 10)	-15134	NM_001292025	404093	Hs.46679	NM_001271875	ENSG00000180891	CUEDC1	-	CUE domain containing 1	protein-coding
chr17	55976898	55977848	intron (NM_001271875, intron 1 of 10)	intron (NM_001271875, intron 1 of 10)	3377	NM_001292025	404093	Hs.46679	NM_001271875	ENSG00000180891	CUEDC1	-	CUE domain containing 1	protein-coding
chr17	55970184	55970863	intron (NM_001271875, intron 1 of 10)	intron (NM_001271875, intron 1 of 10)	10227	NM_001292025	404093	Hs.46679	NM_001271875	ENSG00000180891	CUEDC1	-	CUE domain containing 1	protein-coding
chr17	55991600	55991973	intron (NM_001271875, intron 1 of 10)	intron (NM_001271875, intron 1 of 10)	-11036	NM_001292025	404093	Hs.46679	NM_001271875	ENSG00000180891	CUEDC1	-	CUE domain containing 1	protein-coding
chr17	55977995	55979325	intron (NM_001271875, intron 1 of 10)	intron (NM_001271875, intron 1 of 10)	2090	NM_001292025	404093	Hs.46679	NM_001271875	ENSG00000180891	CUEDC1	-	CUE domain containing 1	protein-coding
chr17	56032873	56033347	promoter-TSS (NM_001271875)	promoter-TSS (NM_001271875)	-337	NM_001271875	404093	Hs.46679	NM_001271875	ENSG00000180891	CUEDC1	-	CUE domain containing 1	protein-coding
chr17	55979436	55979884	intron (NM_001271875, intron 1 of 10)	AluSx|SINE|Alu	1090	NM_001292025	404093	Hs.46679	NM_001271875	ENSG00000180891	CUEDC1	-	CUE domain containing 1	protein-coding
chr17	56025649	56026125	intron (NM_001271875, intron 1 of 10)	intron (NM_001271875, intron 1 of 10)	6886	NM_001271875	404093	Hs.46679	NM_001271875	ENSG00000180891	CUEDC1	-	CUE domain containing 1	protein-coding
chr10	44987895	44988657	Intergenic	HSMAR2|DNA|TcMar-Mariner	-107731	NM_000609	6387	Hs.522891	NM_000609	ENSG00000107562	CXCL12	IRH|PBSF|SCYB12|SDF1|TLSF|TPAR1	C-X-C motif chemokine ligand 12	protein-coding
chr10	45137316	45138201	Intergenic	L1M5|LINE|L1	-257213	NM_000609	6387	Hs.522891	NM_000609	ENSG00000107562	CXCL12	IRH|PBSF|SCYB12|SDF1|TLSF|TPAR1	C-X-C motif chemokine ligand 12	protein-coding
chr10	45114289	45114836	Intergenic	Intergenic	-234017	NM_000609	6387	Hs.522891	NM_000609	ENSG00000107562	CXCL12	IRH|PBSF|SCYB12|SDF1|TLSF|TPAR1	C-X-C motif chemokine ligand 12	protein-coding
chr10	45136185	45137018	Intergenic	L1M5|LINE|L1	-256056	NM_000609	6387	Hs.522891	NM_000609	ENSG00000107562	CXCL12	IRH|PBSF|SCYB12|SDF1|TLSF|TPAR1	C-X-C motif chemokine ligand 12	protein-coding
chr5	139037624	139038387	intron (NM_001317205, intron 1 of 2)	MIR3|SINE|MIR	-1135	NM_001317206	51523	Hs.189119	NM_016463	ENSG00000171604	CXXC5	CF5|HSPC195|RINF|WID	CXXC finger protein 5	protein-coding
chr5	139022382	139024317	Intergenic	Intergenic	-3535	NM_001317201	51523	Hs.189119	NM_016463	ENSG00000171604	CXXC5	CF5|HSPC195|RINF|WID	CXXC finger protein 5	protein-coding
chr5	139016598	139018450	Intergenic	CpG	-9360	NM_001317201	51523	Hs.189119	NM_016463	ENSG00000171604	CXXC5	CF5|HSPC195|RINF|WID	CXXC finger protein 5	protein-coding
chr5	139040304	139040870	intron (NM_001317207, intron 1 of 2)	intron (NM_001317207, intron 1 of 2)	1447	NM_001317207	51523	Hs.189119	NM_016463	ENSG00000171604	CXXC5	CF5|HSPC195|RINF|WID	CXXC finger protein 5	protein-coding
chr5	139030706	139031071	intron (NM_001317205, intron 1 of 2)	intron (NM_001317205, intron 1 of 2)	314	NM_001317205	51523	Hs.189119	NM_016463	ENSG00000171604	CXXC5	CF5|HSPC195|RINF|WID	CXXC finger protein 5	protein-coding
chr5	139088201	139089534	Intergenic	CpG	33839	NM_001317210	51523	Hs.189119	NM_016463	ENSG00000171604	CXXC5	CF5|HSPC195|RINF|WID	CXXC finger protein 5	protein-coding
chr5	139086982	139087907	Intergenic	Intergenic	32416	NM_001317210	51523	Hs.189119	NM_016463	ENSG00000171604	CXXC5	CF5|HSPC195|RINF|WID	CXXC finger protein 5	protein-coding
chr5	139035224	139035835	intron (NM_001317205, intron 1 of 2)	intron (NM_001317205, intron 1 of 2)	-3611	NM_001317206	51523	Hs.189119	NM_016463	ENSG00000171604	CXXC5	CF5|HSPC195|RINF|WID	CXXC finger protein 5	protein-coding
chr20	52803992	52804341	Intergenic	Intergenic	-13641	NM_001128915	1591	Hs.89663	NM_000782	ENSG00000019186	CYP24A1	CP24|CYP24|HCAI|HCINF1|P450-CC24	cytochrome P450 family 24 subfamily A member 1	protein-coding
chr20	52739862	52741082	Intergenic	Intergenic	50053	NM_000782	1591	Hs.89663	NM_000782	ENSG00000019186	CYP24A1	CP24|CYP24|HCAI|HCINF1|P450-CC24	cytochrome P450 family 24 subfamily A member 1	protein-coding
chr20	52743279	52744323	Intergenic	Intergenic	46724	NM_000782	1591	Hs.89663	NM_000782	ENSG00000019186	CYP24A1	CP24|CYP24|HCAI|HCINF1|P450-CC24	cytochrome P450 family 24 subfamily A member 1	protein-coding
chr20	52765110	52766290	Intergenic	Intergenic	24825	NM_000782	1591	Hs.89663	NM_000782	ENSG00000019186	CYP24A1	CP24|CYP24|HCAI|HCINF1|P450-CC24	cytochrome P450 family 24 subfamily A member 1	protein-coding
chr20	52763207	52763664	Intergenic	Intergenic	27090	NM_000782	1591	Hs.89663	NM_000782	ENSG00000019186	CYP24A1	CP24|CYP24|HCAI|HCINF1|P450-CC24	cytochrome P450 family 24 subfamily A member 1	protein-coding
chr2	72179941	72180458	Intergenic	Intergenic	194792	NM_001277742	56603	Hs.91546	NM_019885	ENSG00000003137	CYP26B1	CYP26A2|P450RAI-2|P450RAI2|RHFCA	cytochrome P450 family 26 subfamily B member 1	protein-coding
chr2	72500356	72500853	intron (NR_135773, intron 19 of 21)	L2c|LINE|L2	-125613	NM_019885	56603	Hs.91546	NM_019885	ENSG00000003137	CYP26B1	CYP26A2|P450RAI-2|P450RAI2|RHFCA	cytochrome P450 family 26 subfamily B member 1	protein-coding
chr2	72105766	72106092	Intergenic	Intergenic	269062	NM_001277742	56603	Hs.91546	NM_019885	ENSG00000003137	CYP26B1	CYP26A2|P450RAI-2|P450RAI2|RHFCA	cytochrome P450 family 26 subfamily B member 1	protein-coding
chr2	72217423	72217798	Intergenic	Intergenic	157381	NM_001277742	56603	Hs.91546	NM_019885	ENSG00000003137	CYP26B1	CYP26A2|P450RAI-2|P450RAI2|RHFCA	cytochrome P450 family 26 subfamily B member 1	protein-coding
chr19	41426338	41427940	Intergenic	Intergenic	-3031	NR_001278	1556	Hs.529117	NR_001278	ENSG00000256612	CYP2B7P	CYP2B|CYP2B7|CYP2B7P1	cytochrome P450 family 2 subfamily B member 7, pseudogene	pseudo
chr19	16045664	16046423	promoter-TSS (NM_001128932)	promoter-TSS (NM_001128932)	-367	NM_001128932	57834	Hs.187393	NM_021187	ENSG00000171903	CYP4F11	CYPIVF11	cytochrome P450 family 4 subfamily F member 11	protein-coding
chr19	15605893	15606287	Intergenic	L1MC5|LINE|L1	-13246	NM_173483	126410	Hs.156452	NM_173483	ENSG00000171954	CYP4F22	ARCI5|INLNE|LI3	cytochrome P450 family 4 subfamily F member 22	protein-coding
chr19	15622584	15622910	intron (NM_173483, intron 1 of 13)	intron (NM_173483, intron 1 of 13)	3411	NM_173483	126410	Hs.156452	NM_173483	ENSG00000171954	CYP4F22	ARCI5|INLNE|LI3	cytochrome P450 family 4 subfamily F member 22	protein-coding
chr15	64338153	64338498	intron (NM_014326, intron 1 of 11)	CpG	359	NM_001363730	23604	Hs.237886	NM_014326	ENSG00000035664	DAPK2	DRP-1|DRP1	death associated protein kinase 2	protein-coding
chr14	100603379	100604136	intron (NM_016337, intron 9 of 13)	intron (NM_016337, intron 9 of 13)	22225	NM_206918	123099	Hs.159643	NM_206918	ENSG00000168350	DEGS2	C14orf66|DES2|FADS8	delta 4-desaturase, sphingolipid 2	protein-coding
chr14	100622120	100622926	intron (NM_206918, intron 1 of 2)	MIR3|SINE|MIR	3459	NM_206918	123099	Hs.159643	NM_206918	ENSG00000168350	DEGS2	C14orf66|DES2|FADS8	delta 4-desaturase, sphingolipid 2	protein-coding
chr14	100608685	100609420	intron (NM_016337, intron 13 of 13)	intron (NM_016337, intron 13 of 13)	16930	NM_206918	123099	Hs.159643	NM_206918	ENSG00000168350	DEGS2	C14orf66|DES2|FADS8	delta 4-desaturase, sphingolipid 2	protein-coding
chr8	120994708	120995840	intron (NM_001283012, intron 2 of 6)	intron (NM_001283012, intron 2 of 6)	109312	NM_022783	64798	Hs.112981	NM_022783	ENSG00000155792	DEPTOR	DEP.6|DEPDC6	DEP domain containing MTOR interacting protein	protein-coding
chr14	24109575	24110457	intron (NM_182908, intron 4 of 8)	intron (NM_182908, intron 4 of 8)	4443	NM_182908	10202	Hs.272499	NM_005794	ENSG00000100867	DHRS2	HEP27|SDR25C1	dehydrogenase/reductase 2	protein-coding
chr14	24134388	24135146	Intergenic	Intergenic	29194	NM_182908	10202	Hs.272499	NM_005794	ENSG00000100867	DHRS2	HEP27|SDR25C1	dehydrogenase/reductase 2	protein-coding
chr14	24116318	24116730	Intergenic	Intergenic	10951	NM_182908	10202	Hs.272499	NM_005794	ENSG00000100867	DHRS2	HEP27|SDR25C1	dehydrogenase/reductase 2	protein-coding
chr14	24259585	24259970	Intergenic	Intergenic	154204	NM_182908	10202	Hs.272499	NM_005794	ENSG00000100867	DHRS2	HEP27|SDR25C1	dehydrogenase/reductase 2	protein-coding
chr14	24163464	24164510	Intergenic	HERV3-int|LTR|ERV1	58414	NM_182908	10202	Hs.272499	NM_005794	ENSG00000100867	DHRS2	HEP27|SDR25C1	dehydrogenase/reductase 2	protein-coding
chr14	24073764	24074323	Intergenic	MER41B|LTR|ERV1	-25281	NM_001318835	10202	Hs.272499	NM_005794	ENSG00000100867	DHRS2	HEP27|SDR25C1	dehydrogenase/reductase 2	protein-coding
chr14	24150146	24150669	Intergenic	L1MCc|LINE|L1	44834	NM_182908	10202	Hs.272499	NM_005794	ENSG00000100867	DHRS2	HEP27|SDR25C1	dehydrogenase/reductase 2	protein-coding
chr14	24136741	24137300	Intergenic	LTR78|LTR|ERV1	31447	NM_182908	10202	Hs.272499	NM_005794	ENSG00000100867	DHRS2	HEP27|SDR25C1	dehydrogenase/reductase 2	protein-coding
chr14	24123198	24123628	Intergenic	MER90a|LTR|ERV1	17840	NM_182908	10202	Hs.272499	NM_005794	ENSG00000100867	DHRS2	HEP27|SDR25C1	dehydrogenase/reductase 2	protein-coding
chr14	24237354	24238151	Intergenic	Intergenic	132179	NM_182908	10202	Hs.272499	NM_005794	ENSG00000100867	DHRS2	HEP27|SDR25C1	dehydrogenase/reductase 2	protein-coding
chr14	24133766	24134180	Intergenic	Intergenic	28400	NM_182908	10202	Hs.272499	NM_005794	ENSG00000100867	DHRS2	HEP27|SDR25C1	dehydrogenase/reductase 2	protein-coding
chr14	24158809	24159526	Intergenic	L1P2|LINE|L1	53594	NM_182908	10202	Hs.272499	NM_005794	ENSG00000100867	DHRS2	HEP27|SDR25C1	dehydrogenase/reductase 2	protein-coding
chr1	54359540	54359934	promoter-TSS (NM_000792)	promoter-TSS (NM_000792)	-123	NM_001039715	1733	Hs.251415	NM_000792	ENSG00000211452	DIO1	5DI|TXDI1	iodothyronine deiodinase 1	protein-coding
chr1	54372792	54373466	intron (NM_001039715, intron 2 of 2)	intron (NM_001039715, intron 2 of 2)	13269	NR_136692	1733	Hs.251415	NM_000792	ENSG00000211452	DIO1	5DI|TXDI1	iodothyronine deiodinase 1	protein-coding
chr1	54384609	54385036	Intergenic	MLT1H|LTR|ERVL-MaLR	24962	NR_136692	1733	Hs.251415	NM_000792	ENSG00000211452	DIO1	5DI|TXDI1	iodothyronine deiodinase 1	protein-coding
chr8	13014300	13014959	intron (NM_182643, intron 5 of 17)	intron (NM_182643, intron 5 of 17)	-23831	NM_001348084	10395	Hs.134296	NM_006094	ENSG00000164741	DLC1	ARHGAP7|HP|STARD12|p122-RhoGAP	DLC1 Rho GTPase activating protein	protein-coding
chr8	13132620	13133826	intron (NM_182643, intron 5 of 17)	intron (NM_182643, intron 5 of 17)	807	NM_001316668	10395	Hs.134296	NM_006094	ENSG00000164741	DLC1	ARHGAP7|HP|STARD12|p122-RhoGAP	DLC1 Rho GTPase activating protein	protein-coding
chr8	12973575	12974090	promoter-TSS (NM_001164271)	promoter-TSS (NM_001164271)	-79	NM_001164271	10395	Hs.134296	NM_006094	ENSG00000164741	DLC1	ARHGAP7|HP|STARD12|p122-RhoGAP	DLC1 Rho GTPase activating protein	protein-coding
chr8	13133977	13134646	promoter-TSS (NM_001316668)	promoter-TSS (NM_001316668)	-18	NM_001348083	10395	Hs.134296	NM_006094	ENSG00000164741	DLC1	ARHGAP7|HP|STARD12|p122-RhoGAP	DLC1 Rho GTPase activating protein	protein-coding
chr8	12979853	12980466	intron (NM_182643, intron 5 of 17)	intron (NM_182643, intron 5 of 17)	-6406	NM_001164271	10395	Hs.134296	NM_006094	ENSG00000164741	DLC1	ARHGAP7|HP|STARD12|p122-RhoGAP	DLC1 Rho GTPase activating protein	protein-coding
chr17	48074287	48074672	Intergenic	CpG	-1891	NM_005220	1747	Hs.134194	NM_005220	ENSG00000064195	DLX3	AI4|TDO	distal-less homeobox 3	protein-coding
chr9	1049957	1050883	promoter-TSS (NM_181872)	promoter-TSS (NM_181872)	63	NM_001370533	10655	Hs.59506	NM_006557	ENSG00000173253	DMRT2	-	doublesex and mab-3 related transcription factor 2	protein-coding
chr9	1264408	1264777	Intergenic	L3|LINE|CR1	213105	NR_163472	10655	Hs.59506	NM_006557	ENSG00000173253	DMRT2	-	doublesex and mab-3 related transcription factor 2	protein-coding
chr9	1336462	1337821	Intergenic	Intergenic	285654	NR_163472	10655	Hs.59506	NM_006557	ENSG00000173253	DMRT2	-	doublesex and mab-3 related transcription factor 2	protein-coding
chr9	1198037	1198763	Intergenic	MER102c|DNA|hAT-Charlie	146913	NR_163472	10655	Hs.59506	NM_006557	ENSG00000173253	DMRT2	-	doublesex and mab-3 related transcription factor 2	protein-coding
chr9	1056649	1057011	TTS (NM_001370531)	TTS (NM_001370531)	5343	NR_163472	10655	Hs.59506	NM_006557	ENSG00000173253	DMRT2	-	doublesex and mab-3 related transcription factor 2	protein-coding
chr10	101765550	101766410	intron (NM_015221, intron 1 of 16)	intron (NM_015221, intron 1 of 16)	3724	NM_015221	23268	Hs.500771	NM_015221	ENSG00000107554	DNMBP	ARHGEF36|CTRCT48|TUBA	dynamin binding protein	protein-coding
chr10	101794998	101795792	Intergenic	MER4A|LTR|ERV1	-25691	NM_015221	23268	Hs.500771	NM_015221	ENSG00000107554	DNMBP	ARHGEF36|CTRCT48|TUBA	dynamin binding protein	protein-coding
chr10	101764315	101764808	intron (NM_015221, intron 1 of 16)	L1ME5|LINE|L1	5143	NM_015221	23268	Hs.500771	NM_015221	ENSG00000107554	DNMBP	ARHGEF36|CTRCT48|TUBA	dynamin binding protein	protein-coding
chr10	101802978	101803627	intron (NM_001308, intron 8 of 8)	intron (NM_001308, intron 8 of 8)	-33598	NM_015221	23268	Hs.500771	NM_015221	ENSG00000107554	DNMBP	ARHGEF36|CTRCT48|TUBA	dynamin binding protein	protein-coding
chr10	101725934	101726509	intron (NM_015221, intron 3 of 16)	intron (NM_015221, intron 3 of 16)	-35557	NM_001318326	23268	Hs.500771	NM_015221	ENSG00000107554	DNMBP	ARHGEF36|CTRCT48|TUBA	dynamin binding protein	protein-coding
chr10	101756728	101757310	intron (NM_015221, intron 1 of 16)	intron (NM_015221, intron 1 of 16)	12685	NM_015221	23268	Hs.500771	NM_015221	ENSG00000107554	DNMBP	ARHGEF36|CTRCT48|TUBA	dynamin binding protein	protein-coding
chr10	101767708	101768327	intron (NM_015221, intron 1 of 16)	intron (NM_015221, intron 1 of 16)	1687	NM_015221	23268	Hs.500771	NM_015221	ENSG00000107554	DNMBP	ARHGEF36|CTRCT48|TUBA	dynamin binding protein	protein-coding
chr4	3464688	3465750	intron (NM_001301071, intron 1 of 9)	CpG	186	NM_001164673	285489	Hs.122110	NM_173660	ENSG00000175920	DOK7	C4orf25|CMS10|CMS1B|FADS3	docking protein 7	protein-coding
chr4	3476444	3476750	intron (NM_001301071, intron 3 of 9)	AluJb|SINE|Alu	-9674	NM_001256896	285489	Hs.122110	NM_173660	ENSG00000175920	DOK7	C4orf25|CMS10|CMS1B|FADS3	docking protein 7	protein-coding
chr4	3468439	3469132	intron (NM_001363811, intron 2 of 7)	intron (NM_001363811, intron 2 of 7)	3752	NM_001164673	285489	Hs.122110	NM_173660	ENSG00000175920	DOK7	C4orf25|CMS10|CMS1B|FADS3	docking protein 7	protein-coding
chr4	3462672	3463902	Intergenic	Intergenic	-1746	NM_001363811	285489	Hs.122110	NM_173660	ENSG00000175920	DOK7	C4orf25|CMS10|CMS1B|FADS3	docking protein 7	protein-coding
chr4	3486201	3487406	intron (NM_001256896, intron 1 of 3)	intron (NM_001256896, intron 1 of 3)	532	NM_001256896	285489	Hs.122110	NM_173660	ENSG00000175920	DOK7	C4orf25|CMS10|CMS1B|FADS3	docking protein 7	protein-coding
chr21	37574461	37574829	intron (NM_005128, intron 4 of 36)	intron (NM_005128, intron 4 of 36)	37806	NM_005128	9980	Hs.204575	NM_005128	ENSG00000142197	DOP1B	21orf5|C21orf5|DOPEY2	DOP1 leucine zipper like protein B	protein-coding
chr21	37560248	37561100	intron (NM_005128, intron 2 of 36)	intron (NM_005128, intron 2 of 36)	23835	NM_005128	9980	Hs.204575	NM_005128	ENSG00000142197	DOP1B	21orf5|C21orf5|DOPEY2	DOP1 leucine zipper like protein B	protein-coding
chr21	37570209	37570688	intron (NM_005128, intron 2 of 36)	AluSc8|SINE|Alu	33609	NM_005128	9980	Hs.204575	NM_005128	ENSG00000142197	DOP1B	21orf5|C21orf5|DOPEY2	DOP1 leucine zipper like protein B	protein-coding
chr21	37566334	37566879	intron (NM_005128, intron 2 of 36)	intron (NM_005128, intron 2 of 36)	29767	NM_005128	9980	Hs.204575	NM_005128	ENSG00000142197	DOP1B	21orf5|C21orf5|DOPEY2	DOP1 leucine zipper like protein B	protein-coding
chr21	37565470	37566036	intron (NM_005128, intron 2 of 36)	MER39|LTR|ERV1	28914	NM_005128	9980	Hs.204575	NM_005128	ENSG00000142197	DOP1B	21orf5|C21orf5|DOPEY2	DOP1 leucine zipper like protein B	protein-coding
chr21	37585196	37585590	intron (NM_005128, intron 7 of 36)	intron (NM_005128, intron 7 of 36)	48554	NM_005128	9980	Hs.204575	NM_005128	ENSG00000142197	DOP1B	21orf5|C21orf5|DOPEY2	DOP1 leucine zipper like protein B	protein-coding
chr21	37607330	37608015	intron (NM_005128, intron 15 of 36)	intron (NM_005128, intron 15 of 36)	70833	NM_005128	9980	Hs.204575	NM_005128	ENSG00000142197	DOP1B	21orf5|C21orf5|DOPEY2	DOP1 leucine zipper like protein B	protein-coding
chr21	37536432	37537051	promoter-TSS (NM_005128)	promoter-TSS (NM_005128)	-98	NM_005128	9980	Hs.204575	NM_005128	ENSG00000142197	DOP1B	21orf5|C21orf5|DOPEY2	DOP1 leucine zipper like protein B	protein-coding
chr21	37606420	37606758	intron (NM_005128, intron 15 of 36)	intron (NM_005128, intron 15 of 36)	69750	NM_005128	9980	Hs.204575	NM_005128	ENSG00000142197	DOP1B	21orf5|C21orf5|DOPEY2	DOP1 leucine zipper like protein B	protein-coding
chr21	37571343	37571728	exon (NM_001320714, exon 3 of 37)	exon (NM_001320714, exon 3 of 37)	34696	NM_005128	9980	Hs.204575	NM_005128	ENSG00000142197	DOP1B	21orf5|C21orf5|DOPEY2	DOP1 leucine zipper like protein B	protein-coding
chr1	21581067	21581525	intron (NM_001113347, intron 6 of 16)	intron (NM_001113347, intron 6 of 16)	24812	NM_001113347	1889	Hs.195080	NM_001397	ENSG00000117298	ECE1	ECE	endothelin converting enzyme 1	protein-coding
chr1	21578200	21578930	intron (NM_001113347, intron 6 of 16)	intron (NM_001113347, intron 6 of 16)	27543	NM_001113347	1889	Hs.195080	NM_001397	ENSG00000117298	ECE1	ECE	endothelin converting enzyme 1	protein-coding
chr1	21594746	21595433	intron (NM_001113347, intron 2 of 16)	intron (NM_001113347, intron 2 of 16)	11019	NM_001113347	1889	Hs.195080	NM_001397	ENSG00000117298	ECE1	ECE	endothelin converting enzyme 1	protein-coding
chr1	21704643	21705122	Intergenic	L1M5|LINE|L1	-32885	NM_001113348	1889	Hs.195080	NM_001397	ENSG00000117298	ECE1	ECE	endothelin converting enzyme 1	protein-coding
chr1	21602787	21603672	intron (NM_001113347, intron 1 of 16)	AluSx|SINE|Alu	2879	NM_001113347	1889	Hs.195080	NM_001397	ENSG00000117298	ECE1	ECE	endothelin converting enzyme 1	protein-coding
chr1	21569272	21569896	intron (NM_001113347, intron 8 of 16)	MIRb|SINE|MIR	36524	NM_001113347	1889	Hs.195080	NM_001397	ENSG00000117298	ECE1	ECE	endothelin converting enzyme 1	protein-coding
chr1	21650856	21651526	intron (NM_001113348, intron 1 of 18)	intron (NM_001113348, intron 1 of 18)	20806	NM_001113348	1889	Hs.195080	NM_001397	ENSG00000117298	ECE1	ECE	endothelin converting enzyme 1	protein-coding
chr1	21567991	21568687	intron (NM_001113347, intron 8 of 16)	intron (NM_001113347, intron 8 of 16)	37769	NM_001113347	1889	Hs.195080	NM_001397	ENSG00000117298	ECE1	ECE	endothelin converting enzyme 1	protein-coding
chr7	36272535	36272969	intron (NM_030636, intron 2 of 7)	intron (NM_030636, intron 2 of 7)	79889	NM_030636	80820	Hs.487994	NM_030636	ENSG00000122547	EEPD1	HSPC107	endonuclease/exonuclease/phosphatase family domain containing 1	protein-coding
chr7	36256945	36257323	intron (NM_030636, intron 2 of 7)	MER41B|LTR|ERV1	64271	NM_030636	80820	Hs.487994	NM_030636	ENSG00000122547	EEPD1	HSPC107	endonuclease/exonuclease/phosphatase family domain containing 1	protein-coding
chr7	36203552	36204271	intron (NM_030636, intron 2 of 7)	Tigger13a|DNA|TcMar-Tigger	11048	NM_030636	80820	Hs.487994	NM_030636	ENSG00000122547	EEPD1	HSPC107	endonuclease/exonuclease/phosphatase family domain containing 1	protein-coding
chr8	22598968	22599287	intron (NM_001363233, intron 4 of 6)	intron (NM_001363233, intron 4 of 6)	-48134	NM_004430	1960	Hs.534313	NM_004430	ENSG00000179388	EGR3	EGR-3|PILOT	early growth response 3	protein-coding
chr8	22600928	22602719	intron (NM_001363233, intron 4 of 6)	intron (NM_001363233, intron 4 of 6)	-50830	NM_004430	1960	Hs.534313	NM_004430	ENSG00000179388	EGR3	EGR-3|PILOT	early growth response 3	protein-coding
chr8	22605641	22606265	intron (NM_001363233, intron 4 of 6)	intron (NM_001363233, intron 4 of 6)	-54960	NM_004430	1960	Hs.534313	NM_004430	ENSG00000179388	EGR3	EGR-3|PILOT	early growth response 3	protein-coding
chr8	22596384	22597226	intron (NM_001363233, intron 4 of 6)	intron (NM_001363233, intron 4 of 6)	-45812	NM_004430	1960	Hs.534313	NM_004430	ENSG00000179388	EGR3	EGR-3|PILOT	early growth response 3	protein-coding
chr8	22592279	22592916	intron (NM_001363233, intron 4 of 6)	intron (NM_001363233, intron 4 of 6)	-41604	NM_004430	1960	Hs.534313	NM_004430	ENSG00000179388	EGR3	EGR-3|PILOT	early growth response 3	protein-coding
chr13	41567694	41568883	intron (NM_001370329, intron 1 of 9)	intron (NM_001370329, intron 1 of 9)	-11253	NM_001370331	1997	Hs.135646	NM_172373	ENSG00000120690	ELF1	EFTUD1|RIA1	E74 like ETS transcription factor 1	protein-coding
chr13	41590043	41590912	intron (NM_001370332, intron 1 of 10)	intron (NM_001370332, intron 1 of 10)	2975	NM_172373	1997	Hs.135646	NM_172373	ENSG00000120690	ELF1	EFTUD1|RIA1	E74 like ETS transcription factor 1	protein-coding
chr13	41591145	41592265	intron (NM_001370332, intron 1 of 10)	intron (NM_001370332, intron 1 of 10)	1747	NM_172373	1997	Hs.135646	NM_172373	ENSG00000120690	ELF1	EFTUD1|RIA1	E74 like ETS transcription factor 1	protein-coding
chr13	41549196	41549531	intron (NM_001370329, intron 2 of 9)	intron (NM_001370329, intron 2 of 9)	7055	NM_001145353	1997	Hs.135646	NM_172373	ENSG00000120690	ELF1	EFTUD1|RIA1	E74 like ETS transcription factor 1	protein-coding
chr13	41599485	41600096	intron (NM_001370329, intron 1 of 9)	L2a|LINE|L2	-6338	NM_001370332	1997	Hs.135646	NM_172373	ENSG00000120690	ELF1	EFTUD1|RIA1	E74 like ETS transcription factor 1	protein-coding
chr13	41628580	41628944	intron (NM_001370329, intron 1 of 9)	intron (NM_001370329, intron 1 of 9)	6760	NM_001370330	1997	Hs.135646	NM_172373	ENSG00000120690	ELF1	EFTUD1|RIA1	E74 like ETS transcription factor 1	protein-coding
chr13	41626557	41627090	intron (NM_001370329, intron 1 of 9)	FRAM|SINE|Alu	8699	NM_001370330	1997	Hs.135646	NM_172373	ENSG00000120690	ELF1	EFTUD1|RIA1	E74 like ETS transcription factor 1	protein-coding
chr1	202003779	202004664	Intergenic	Intergenic	24506	NM_001114309	1999	Hs.603657	NM_004433	ENSG00000163435	ELF3	EPR-1|ERT|ESE-1|ESX	E74 like ETS transcription factor 3	protein-coding
chr1	202025943	202026803	Intergenic	Intergenic	46658	NM_001114309	1999	Hs.603657	NM_004433	ENSG00000163435	ELF3	EPR-1|ERT|ESE-1|ESX	E74 like ETS transcription factor 3	protein-coding
chr1	202032276	202032668	Intergenic	L2a|LINE|L2	52757	NM_001114309	1999	Hs.603657	NM_004433	ENSG00000163435	ELF3	EPR-1|ERT|ESE-1|ESX	E74 like ETS transcription factor 3	protein-coding
chr1	201992120	201992674	Intergenic	Intergenic	12682	NM_001114309	1999	Hs.603657	NM_004433	ENSG00000163435	ELF3	EPR-1|ERT|ESE-1|ESX	E74 like ETS transcription factor 3	protein-coding
chr1	202027071	202028275	Intergenic	Intergenic	47958	NM_001114309	1999	Hs.603657	NM_004433	ENSG00000163435	ELF3	EPR-1|ERT|ESE-1|ESX	E74 like ETS transcription factor 3	protein-coding
chr1	201985264	201985647	3' UTR (NM_004433, exon 9 of 9)	3' UTR (NM_004433, exon 9 of 9)	5740	NM_001114309	1999	Hs.603657	NM_004433	ENSG00000163435	ELF3	EPR-1|ERT|ESE-1|ESX	E74 like ETS transcription factor 3	protein-coding
chr1	202015213	202016641	Intergenic	Intergenic	36212	NM_001114309	1999	Hs.603657	NM_004433	ENSG00000163435	ELF3	EPR-1|ERT|ESE-1|ESX	E74 like ETS transcription factor 3	protein-coding
chr1	201986802	201988621	Intergenic	Intergenic	7996	NM_001114309	1999	Hs.603657	NM_004433	ENSG00000163435	ELF3	EPR-1|ERT|ESE-1|ESX	E74 like ETS transcription factor 3	protein-coding
chr1	201977125	201977740	intron (NR_146472, intron 1 of 1)	intron (NR_146472, intron 1 of 1)	2049	NR_146472	102723465	Hs.661033	NR_146472		ELF3-AS1	SCAT7	ELF3 antisense RNA 1	ncRNA
chr6	11053603	11054285	intron (NR_038964, intron 3 of 4)	intron (NR_038964, intron 3 of 4)	9020	NR_038962	100506409	Hs.43818	NR_038962		ELOVL2-AS1	-	ELOVL2 antisense RNA 1	ncRNA
chr6	11055180	11056249	intron (NR_038964, intron 3 of 4)	intron (NR_038964, intron 3 of 4)	10790	NR_038962	100506409	Hs.43818	NR_038962		ELOVL2-AS1	-	ELOVL2 antisense RNA 1	ncRNA
chr6	11046477	11047697	intron (NR_038962, intron 1 of 2)	intron (NR_038962, intron 1 of 2)	2163	NR_038962	100506409	Hs.43818	NR_038962		ELOVL2-AS1	-	ELOVL2 antisense RNA 1	ncRNA
chr6	11067226	11068188	intron (NR_038964, intron 3 of 4)	intron (NR_038964, intron 3 of 4)	22783	NR_038962	100506409	Hs.43818	NR_038962		ELOVL2-AS1	-	ELOVL2 antisense RNA 1	ncRNA
chr6	11045769	11046238	intron (NR_038962, intron 1 of 2)	intron (NR_038962, intron 1 of 2)	1079	NR_038962	100506409	Hs.43818	NR_038962		ELOVL2-AS1	-	ELOVL2 antisense RNA 1	ncRNA
chr2	73212758	73213862	intron (NM_001330411, intron 11 of 14)	intron (NM_001330411, intron 11 of 14)	68662	NM_004097	2016	Hs.516090	NM_004097	ENSG00000135638	EMX1	-	empty spiracles homeobox 1	protein-coding
chr8	120653726	120654433	intron (NM_001330600, intron 1 of 25)	LTR53|LTR|ERVL	-3000	NM_001040092	5168	Hs.190977	NM_006209	ENSG00000136960	ENPP2	ATX|ATX-X|AUTOTAXIN|LysoPLD|NPP2|PD-IALPHA|PDNP2	ectonucleotide pyrophosphatase/phosphodiesterase 2	protein-coding
chr8	120667159	120667824	intron (NM_001330600, intron 1 of 25)	intron (NM_001330600, intron 1 of 25)	-16412	NM_001040092	5168	Hs.190977	NM_006209	ENSG00000136960	ENPP2	ATX|ATX-X|AUTOTAXIN|LysoPLD|NPP2|PD-IALPHA|PDNP2	ectonucleotide pyrophosphatase/phosphodiesterase 2	protein-coding
chr8	120638224	120638582	intron (NM_001330600, intron 3 of 25)	AluJr|SINE|Alu	12676	NM_001130863	5168	Hs.190977	NM_006209	ENSG00000136960	ENPP2	ATX|ATX-X|AUTOTAXIN|LysoPLD|NPP2|PD-IALPHA|PDNP2	ectonucleotide pyrophosphatase/phosphodiesterase 2	protein-coding
chr8	120626636	120627589	intron (NM_001330600, intron 8 of 25)	intron (NM_001330600, intron 8 of 25)	-21864	NR_045555	5168	Hs.190977	NM_006209	ENSG00000136960	ENPP2	ATX|ATX-X|AUTOTAXIN|LysoPLD|NPP2|PD-IALPHA|PDNP2	ectonucleotide pyrophosphatase/phosphodiesterase 2	protein-coding
chr8	120658462	120658780	intron (NM_001330600, intron 1 of 25)	MER5A|DNA|hAT-Charlie	-7542	NM_001040092	5168	Hs.190977	NM_006209	ENSG00000136960	ENPP2	ATX|ATX-X|AUTOTAXIN|LysoPLD|NPP2|PD-IALPHA|PDNP2	ectonucleotide pyrophosphatase/phosphodiesterase 2	protein-coding
chr8	120734282	120734695	Intergenic	Intergenic	-48858	NM_001330600	5168	Hs.190977	NM_006209	ENSG00000136960	ENPP2	ATX|ATX-X|AUTOTAXIN|LysoPLD|NPP2|PD-IALPHA|PDNP2	ectonucleotide pyrophosphatase/phosphodiesterase 2	protein-coding
chr3	40437620	40438363	intron (NR_040100, intron 3 of 3)	intron (NR_040100, intron 3 of 3)	9316	NM_001291961	956	Hs.441145	NM_001248	ENSG00000168032	ENTPD3	CD39L3|HB6|NTPDase-3	ectonucleoside triphosphate diphosphohydrolase 3	protein-coding
chr3	40459232	40460226	intron (NM_001248, intron 7 of 10)	intron (NM_001248, intron 7 of 10)	31054	NM_001291961	956	Hs.441145	NM_001248	ENSG00000168032	ENTPD3	CD39L3|HB6|NTPDase-3	ectonucleoside triphosphate diphosphohydrolase 3	protein-coding
chr9	140339975	140340401	Intergenic	Intergenic	-4287	NM_001033113	377841	Hs.512562	NM_198585	ENSG00000188833	ENTPD8	E-NTPDase|GLSR2492|NTPDase-8|UNQ2492	ectonucleoside triphosphate diphosphohydrolase 8	protein-coding
chr20	34679540	34679890	promoter-TSS (NM_001258329)	promoter-TSS (NM_001258329)	379	NM_001258331	2036	Hs.437422	NM_012156	ENSG00000088367	EPB41L1	4.1N|MRD11	erythrocyte membrane protein band 4.1 like 1	protein-coding
chr20	34670141	34670797	Intergenic	MLT2B1|LTR|ERVL	-8867	NM_001258331	2036	Hs.437422	NM_012156	ENSG00000088367	EPB41L1	4.1N|MRD11	erythrocyte membrane protein band 4.1 like 1	protein-coding
chr20	34737394	34737865	intron (NR_147703, intron 3 of 3)	L2c|LINE|L2	-5033	NM_012156	2036	Hs.437422	NM_012156	ENSG00000088367	EPB41L1	4.1N|MRD11	erythrocyte membrane protein band 4.1 like 1	protein-coding
chr20	34674674	34675242	Intergenic	Intergenic	-4378	NM_001258331	2036	Hs.437422	NM_012156	ENSG00000088367	EPB41L1	4.1N|MRD11	erythrocyte membrane protein band 4.1 like 1	protein-coding
chr20	34670952	34671720	Intergenic	MER41A|LTR|ERV1	-8000	NM_001258331	2036	Hs.437422	NM_012156	ENSG00000088367	EPB41L1	4.1N|MRD11	erythrocyte membrane protein band 4.1 like 1	protein-coding
chr20	34673422	34674071	Intergenic	Intergenic	-5590	NM_001258331	2036	Hs.437422	NM_012156	ENSG00000088367	EPB41L1	4.1N|MRD11	erythrocyte membrane protein band 4.1 like 1	protein-coding
chr1	17039834	17040247	intron (NR_026567, intron 1 of 10)	intron (NR_026567, intron 1 of 10)	6612	NR_026567	284729	Hs.548239	NR_026567	ENSG00000268869	ESPNP	dJ1182A14.1	espin pseudogene	pseudo
chr1	17035197	17035623	intron (NR_026567, intron 1 of 10)	L2b|LINE|L2	11242	NR_026567	284729	Hs.548239	NR_026567	ENSG00000268869	ESPNP	dJ1182A14.1	espin pseudogene	pseudo
chr9	130740864	130741317	intron (NM_001035254, intron 1 of 10)	AluSz|SINE|Alu	2178	NM_001035254	399665	Hs.535972	NM_203305	ENSG00000167106	FAM102A	C9orf132|EEIG1|SYM-3A|bA203J24.7	family with sequence similarity 102 member A	protein-coding
chr9	130768338	130769463	Intergenic	AluJb|SINE|Alu	-25632	NM_001035254	399665	Hs.535972	NM_203305	ENSG00000167106	FAM102A	C9orf132|EEIG1|SYM-3A|bA203J24.7	family with sequence similarity 102 member A	protein-coding
chr9	130749361	130749931	Intergenic	Intergenic	-6378	NM_001035254	399665	Hs.535972	NM_203305	ENSG00000167106	FAM102A	C9orf132|EEIG1|SYM-3A|bA203J24.7	family with sequence similarity 102 member A	protein-coding
chr9	130767320	130767619	Intergenic	AluSz|SINE|Alu	-24201	NM_001035254	399665	Hs.535972	NM_203305	ENSG00000167106	FAM102A	C9orf132|EEIG1|SYM-3A|bA203J24.7	family with sequence similarity 102 member A	protein-coding
chr9	130784317	130785079	Intergenic	Intergenic	-41430	NM_001035254	399665	Hs.535972	NM_203305	ENSG00000167106	FAM102A	C9orf132|EEIG1|SYM-3A|bA203J24.7	family with sequence similarity 102 member A	protein-coding
chr9	130770465	130770986	Intergenic	MLT1D|LTR|ERVL-MaLR	-27457	NM_001035254	399665	Hs.535972	NM_203305	ENSG00000167106	FAM102A	C9orf132|EEIG1|SYM-3A|bA203J24.7	family with sequence similarity 102 member A	protein-coding
chr9	130731813	130732293	intron (NM_001035254, intron 1 of 10)	intron (NM_001035254, intron 1 of 10)	11215	NM_001035254	399665	Hs.535972	NM_203305	ENSG00000167106	FAM102A	C9orf132|EEIG1|SYM-3A|bA203J24.7	family with sequence similarity 102 member A	protein-coding
chr9	130717386	130718515	intron (NM_001035254, intron 1 of 10)	L2c|LINE|L2	-4957	NM_203305	399665	Hs.535972	NM_203305	ENSG00000167106	FAM102A	C9orf132|EEIG1|SYM-3A|bA203J24.7	family with sequence similarity 102 member A	protein-coding
chr9	130785719	130786810	Intergenic	L1ME3C|LINE|L1	-42996	NM_001035254	399665	Hs.535972	NM_203305	ENSG00000167106	FAM102A	C9orf132|EEIG1|SYM-3A|bA203J24.7	family with sequence similarity 102 member A	protein-coding
chr9	130763845	130764351	Intergenic	Intergenic	-20830	NM_001035254	399665	Hs.535972	NM_203305	ENSG00000167106	FAM102A	C9orf132|EEIG1|SYM-3A|bA203J24.7	family with sequence similarity 102 member A	protein-coding
chr1	16421866	16422217	Intergenic	Intergenic	-21895	NM_182623	348487	Hs.126825	NM_182623	ENSG00000185519	FAM131C	C1orf117	family with sequence similarity 131 member C	protein-coding
chr2	97630126	97631040	intron (NM_001122646, intron 5 of 16)	intron (NM_001122646, intron 5 of 16)	21734	NM_001122646	51252	Hs.107922	NM_016490	ENSG00000168754	FAM178B	-	family with sequence similarity 178 member B	protein-coding
chr2	97549111	97549458	intron (NM_001122646, intron 14 of 16)	intron (NM_001122646, intron 14 of 16)	11615	NM_001172667	51252	Hs.107922	NM_016490	ENSG00000168754	FAM178B	-	family with sequence similarity 178 member B	protein-coding
chr2	97554124	97554593	intron (NM_001122646, intron 14 of 16)	intron (NM_001122646, intron 14 of 16)	6541	NM_001172667	51252	Hs.107922	NM_016490	ENSG00000168754	FAM178B	-	family with sequence similarity 178 member B	protein-coding
chr9	72004401	72005116	intron (NM_001127608, intron 10 of 10)	intron (NM_001127608, intron 10 of 10)	60517	NM_004816	9413	Hs.118003	NM_004816	ENSG00000135063	FAM189A2	C9orf61|X123	family with sequence similarity 189 member A2	protein-coding
chr9	71998828	71999857	intron (NM_001127608, intron 8 of 10)	intron (NM_001127608, intron 8 of 10)	55101	NM_004816	9413	Hs.118003	NM_004816	ENSG00000135063	FAM189A2	C9orf61|X123	family with sequence similarity 189 member A2	protein-coding
chr9	72000372	72001030	intron (NM_001127608, intron 8 of 10)	(T)n|Simple_repeat|Simple_repeat	56460	NM_004816	9413	Hs.118003	NM_004816	ENSG00000135063	FAM189A2	C9orf61|X123	family with sequence similarity 189 member A2	protein-coding
chr9	71955020	71955609	intron (NM_001127608, intron 2 of 10)	intron (NM_001127608, intron 2 of 10)	11073	NM_004816	9413	Hs.118003	NM_004816	ENSG00000135063	FAM189A2	C9orf61|X123	family with sequence similarity 189 member A2	protein-coding
chr9	71930673	71931005	Intergenic	MLT1M|LTR|ERVL-MaLR	-8649	NM_001127608	9413	Hs.118003	NM_004816	ENSG00000135063	FAM189A2	C9orf61|X123	family with sequence similarity 189 member A2	protein-coding
chr10	49210245	49210620	Intergenic	Intergenic	-2607	NM_001137548	644054	Hs.99249	NM_001137548	ENSG00000276430	FAM25C	bA164N7.4	family with sequence similarity 25 member C	protein-coding
chr21	42693898	42694858	intron (NM_206964, intron 1 of 6)	L2a|LINE|L2	5650	NM_206964	54097	Hs.473877	NM_058186	ENSG00000183844	FAM3B	2-21|C21orf11|C21orf76|ORF9|PANDER|PRED44	family with sequence similarity 3 member B	protein-coding
chr3	194402957	194403396	Intergenic	L2a|LINE|L2	-3436	NM_153690	131583	Hs.435080	NM_153690	ENSG00000185112	FAM43A	-	family with sequence similarity 43 member A	protein-coding
chr13	98702229	98702593	Intergenic	Intergenic	-92432	NM_001286839	10160	Hs.403917	NM_005766	ENSG00000152767	FARP1	CDEP|FARP1-IT1|PLEKHC2|PPP1R75	FERM, ARH/RhoGEF and pleckstrin domain protein 1	protein-coding
chr13	98700574	98700991	Intergenic	Intergenic	-94061	NM_001286839	10160	Hs.403917	NM_005766	ENSG00000152767	FARP1	CDEP|FARP1-IT1|PLEKHC2|PPP1R75	FERM, ARH/RhoGEF and pleckstrin domain protein 1	protein-coding
chr4	126052975	126053743	Intergenic	ERVL-E-int|LTR|ERVL	-184208	NM_001291285	79633	Hs.563205	NM_024582	ENSG00000196159	FAT4	CDHF14|CDHR11|FAT-J|FATJ|HKLLS2|NBLA00548|VMLDS2	FAT atypical cadherin 4	protein-coding
chr4	125994109	125994637	Intergenic	L1PB1|LINE|L1	-243194	NM_001291285	79633	Hs.563205	NM_024582	ENSG00000196159	FAT4	CDHF14|CDHR11|FAT-J|FATJ|HKLLS2|NBLA00548|VMLDS2	FAT atypical cadherin 4	protein-coding
chr4	125961681	125962102	Intergenic	MER41A|LTR|ERV1	-275676	NM_001291285	79633	Hs.563205	NM_024582	ENSG00000196159	FAT4	CDHF14|CDHR11|FAT-J|FATJ|HKLLS2|NBLA00548|VMLDS2	FAT atypical cadherin 4	protein-coding
chr4	126259588	126260439	intron (NM_024582, intron 1 of 16)	intron (NM_024582, intron 1 of 16)	22446	NM_001291303	79633	Hs.563205	NM_024582	ENSG00000196159	FAT4	CDHF14|CDHR11|FAT-J|FATJ|HKLLS2|NBLA00548|VMLDS2	FAT atypical cadherin 4	protein-coding
chr4	125952088	125952720	Intergenic	HERVL40-int|LTR|ERVL	-285163	NM_001291285	79633	Hs.563205	NM_024582	ENSG00000196159	FAT4	CDHF14|CDHR11|FAT-J|FATJ|HKLLS2|NBLA00548|VMLDS2	FAT atypical cadherin 4	protein-coding
chr4	126017596	126018343	Intergenic	Intergenic	-219598	NM_001291285	79633	Hs.563205	NM_024582	ENSG00000196159	FAT4	CDHF14|CDHR11|FAT-J|FATJ|HKLLS2|NBLA00548|VMLDS2	FAT atypical cadherin 4	protein-coding
chr4	126310734	126311206	intron (NM_024582, intron 1 of 16)	intron (NM_024582, intron 1 of 16)	73403	NM_001291303	79633	Hs.563205	NM_024582	ENSG00000196159	FAT4	CDHF14|CDHR11|FAT-J|FATJ|HKLLS2|NBLA00548|VMLDS2	FAT atypical cadherin 4	protein-coding
chr5	154224156	154224875	intron (NM_032385, intron 1 of 8)	intron (NM_032385, intron 1 of 8)	5648	NM_032385	10826	Hs.519694	NM_016348	ENSG00000170271	FAXDC2	C5orf4	fatty acid hydroxylase domain containing 2	protein-coding
chr5	154222430	154223093	intron (NM_032385, intron 1 of 8)	intron (NM_032385, intron 1 of 8)	7402	NM_032385	10826	Hs.519694	NM_016348	ENSG00000170271	FAXDC2	C5orf4	fatty acid hydroxylase domain containing 2	protein-coding
chr3	14877505	14877893	intron (NM_152536, intron 1 of 19)	intron (NM_152536, intron 1 of 19)	17230	NM_152536	152273	Hs.412406	NM_152536	ENSG00000154783	FGD5	ZFYVE23	FYVE, RhoGEF and PH domain containing 5	protein-coding
chr3	14903226	14903591	intron (NM_152536, intron 1 of 19)	L2|LINE|L2	42939	NM_152536	152273	Hs.412406	NM_152536	ENSG00000154783	FGD5	ZFYVE23	FYVE, RhoGEF and PH domain containing 5	protein-coding
chr3	14880758	14881111	intron (NM_152536, intron 1 of 19)	intron (NM_152536, intron 1 of 19)	20465	NM_152536	152273	Hs.412406	NM_152536	ENSG00000154783	FGD5	ZFYVE23	FYVE, RhoGEF and PH domain containing 5	protein-coding
chr3	14867850	14868205	intron (NM_152536, intron 1 of 19)	MIR|SINE|MIR	7558	NM_152536	152273	Hs.412406	NM_152536	ENSG00000154783	FGD5	ZFYVE23	FYVE, RhoGEF and PH domain containing 5	protein-coding
chr10	123302115	123302679	intron (NR_073009, intron 3 of 16)	intron (NR_073009, intron 3 of 16)	-11569	NM_001320654	2263	Hs.533683	NM_000141	ENSG00000066468	FGFR2	BBDS|BEK|BFR-1|CD332|CEK3|CFD1|ECT1|JWS|K-SAM|KGFR|TK14|TK25	fibroblast growth factor receptor 2	protein-coding
chr10	123273842	123274437	intron (NM_001144917, intron 7 of 15)	intron (NM_001144917, intron 7 of 15)	16689	NM_001320654	2263	Hs.533683	NM_000141	ENSG00000066468	FGFR2	BBDS|BEK|BFR-1|CD332|CEK3|CFD1|ECT1|JWS|K-SAM|KGFR|TK14|TK25	fibroblast growth factor receptor 2	protein-coding
chr10	123271272	123272155	intron (NM_001144917, intron 7 of 15)	intron (NM_001144917, intron 7 of 15)	19115	NM_001320654	2263	Hs.533683	NM_000141	ENSG00000066468	FGFR2	BBDS|BEK|BFR-1|CD332|CEK3|CFD1|ECT1|JWS|K-SAM|KGFR|TK14|TK25	fibroblast growth factor receptor 2	protein-coding
chr10	123340481	123340806	intron (NM_001320658, intron 2 of 17)	intron (NM_001320658, intron 2 of 17)	12838	NM_001144913	2263	Hs.533683	NM_000141	ENSG00000066468	FGFR2	BBDS|BEK|BFR-1|CD332|CEK3|CFD1|ECT1|JWS|K-SAM|KGFR|TK14|TK25	fibroblast growth factor receptor 2	protein-coding
chr10	123370104	123370616	Intergenic	Intergenic	-12388	NM_000141	2263	Hs.533683	NM_000141	ENSG00000066468	FGFR2	BBDS|BEK|BFR-1|CD332|CEK3|CFD1|ECT1|JWS|K-SAM|KGFR|TK14|TK25	fibroblast growth factor receptor 2	protein-coding
chr10	123261096	123261914	intron (NR_073009, intron 9 of 16)	intron (NR_073009, intron 9 of 16)	29323	NM_001320654	2263	Hs.533683	NM_000141	ENSG00000066468	FGFR2	BBDS|BEK|BFR-1|CD332|CEK3|CFD1|ECT1|JWS|K-SAM|KGFR|TK14|TK25	fibroblast growth factor receptor 2	protein-coding
chr10	123339306	123339687	intron (NM_001320658, intron 2 of 17)	intron (NM_001320658, intron 2 of 17)	13985	NM_001144913	2263	Hs.533683	NM_000141	ENSG00000066468	FGFR2	BBDS|BEK|BFR-1|CD332|CEK3|CFD1|ECT1|JWS|K-SAM|KGFR|TK14|TK25	fibroblast growth factor receptor 2	protein-coding
chr10	123315723	123316374	intron (NR_073009, intron 2 of 16)	MIR3|SINE|MIR	-25220	NM_001320654	2263	Hs.533683	NM_000141	ENSG00000066468	FGFR2	BBDS|BEK|BFR-1|CD332|CEK3|CFD1|ECT1|JWS|K-SAM|KGFR|TK14|TK25	fibroblast growth factor receptor 2	protein-coding
chr10	123349180	123350183	intron (NM_001320658, intron 2 of 17)	intron (NM_001320658, intron 2 of 17)	3800	NM_001144913	2263	Hs.533683	NM_000141	ENSG00000066468	FGFR2	BBDS|BEK|BFR-1|CD332|CEK3|CFD1|ECT1|JWS|K-SAM|KGFR|TK14|TK25	fibroblast growth factor receptor 2	protein-coding
chr10	123268841	123270405	intron (NM_001144917, intron 7 of 15)	intron (NM_001144917, intron 7 of 15)	21205	NM_001320654	2263	Hs.533683	NM_000141	ENSG00000066468	FGFR2	BBDS|BEK|BFR-1|CD332|CEK3|CFD1|ECT1|JWS|K-SAM|KGFR|TK14|TK25	fibroblast growth factor receptor 2	protein-coding
chr10	123126015	123126428	Intergenic	MIRb|SINE|MIR	164607	NM_001320654	2263	Hs.533683	NM_000141	ENSG00000066468	FGFR2	BBDS|BEK|BFR-1|CD332|CEK3|CFD1|ECT1|JWS|K-SAM|KGFR|TK14|TK25	fibroblast growth factor receptor 2	protein-coding
chr10	123255269	123255896	intron (NR_073009, intron 12 of 16)	intron (NR_073009, intron 12 of 16)	35246	NM_001320654	2263	Hs.533683	NM_000141	ENSG00000066468	FGFR2	BBDS|BEK|BFR-1|CD332|CEK3|CFD1|ECT1|JWS|K-SAM|KGFR|TK14|TK25	fibroblast growth factor receptor 2	protein-coding
chr10	123314343	123314955	intron (NR_073009, intron 2 of 16)	AluSq2|SINE|Alu	-23821	NM_001320654	2263	Hs.533683	NM_000141	ENSG00000066468	FGFR2	BBDS|BEK|BFR-1|CD332|CEK3|CFD1|ECT1|JWS|K-SAM|KGFR|TK14|TK25	fibroblast growth factor receptor 2	protein-coding
chr10	123029882	123030240	Intergenic	Intergenic	260767	NM_001320654	2263	Hs.533683	NM_000141	ENSG00000066468	FGFR2	BBDS|BEK|BFR-1|CD332|CEK3|CFD1|ECT1|JWS|K-SAM|KGFR|TK14|TK25	fibroblast growth factor receptor 2	protein-coding
chr10	123312940	123313810	intron (NR_073009, intron 2 of 16)	intron (NR_073009, intron 2 of 16)	-22547	NM_001320654	2263	Hs.533683	NM_000141	ENSG00000066468	FGFR2	BBDS|BEK|BFR-1|CD332|CEK3|CFD1|ECT1|JWS|K-SAM|KGFR|TK14|TK25	fibroblast growth factor receptor 2	protein-coding
chr10	123256544	123256917	intron (NR_073009, intron 11 of 16)	intron (NR_073009, intron 11 of 16)	34098	NM_001320654	2263	Hs.533683	NM_000141	ENSG00000066468	FGFR2	BBDS|BEK|BFR-1|CD332|CEK3|CFD1|ECT1|JWS|K-SAM|KGFR|TK14|TK25	fibroblast growth factor receptor 2	protein-coding
chr10	123005245	123005874	Intergenic	Intergenic	285269	NM_001320654	2263	Hs.533683	NM_000141	ENSG00000066468	FGFR2	BBDS|BEK|BFR-1|CD332|CEK3|CFD1|ECT1|JWS|K-SAM|KGFR|TK14|TK25	fibroblast growth factor receptor 2	protein-coding
chr2	106138789	106140322	Intergenic	AluSz6|SINE|Alu	-84585	NM_001318897	2274	Hs.443687	NM_001450	ENSG00000115641	FHL2	AAG11|DRAL|FHL-2|SLIM-3|SLIM3	four and a half LIM domains 2	protein-coding
chr2	105994295	105994679	5' UTR (NM_001318899, exon 4 of 8)	5' UTR (NM_001318899, exon 4 of 8)	21021	NM_001039492	2274	Hs.443687	NM_001450	ENSG00000115641	FHL2	AAG11|DRAL|FHL-2|SLIM-3|SLIM3	four and a half LIM domains 2	protein-coding
chr2	106020433	106020854	intron (NM_201557, intron 1 of 5)	intron (NM_201557, intron 1 of 5)	-4519	NM_001318894	2274	Hs.443687	NM_001450	ENSG00000115641	FHL2	AAG11|DRAL|FHL-2|SLIM-3|SLIM3	four and a half LIM domains 2	protein-coding
chr2	106071975	106072534	Intergenic	Intergenic	-17284	NM_001318897	2274	Hs.443687	NM_001450	ENSG00000115641	FHL2	AAG11|DRAL|FHL-2|SLIM-3|SLIM3	four and a half LIM domains 2	protein-coding
chr2	106007444	106008202	intron (NM_201555, intron 2 of 7)	L2c|LINE|L2	7685	NM_001039492	2274	Hs.443687	NM_001450	ENSG00000115641	FHL2	AAG11|DRAL|FHL-2|SLIM-3|SLIM3	four and a half LIM domains 2	protein-coding
chr2	106068003	106068491	Intergenic	MLT2B4|LTR|ERVL	-13277	NM_001318897	2274	Hs.443687	NM_001450	ENSG00000115641	FHL2	AAG11|DRAL|FHL-2|SLIM-3|SLIM3	four and a half LIM domains 2	protein-coding
chr2	106089525	106090290	Intergenic	Intergenic	-34937	NM_001318897	2274	Hs.443687	NM_001450	ENSG00000115641	FHL2	AAG11|DRAL|FHL-2|SLIM-3|SLIM3	four and a half LIM domains 2	protein-coding
chr2	106076368	106076966	Intergenic	Intergenic	-21697	NM_001318897	2274	Hs.443687	NM_001450	ENSG00000115641	FHL2	AAG11|DRAL|FHL-2|SLIM-3|SLIM3	four and a half LIM domains 2	protein-coding
chr2	106003565	106004029	intron (NM_201557, intron 1 of 5)	intron (NM_201557, intron 1 of 5)	11711	NM_001039492	2274	Hs.443687	NM_001450	ENSG00000115641	FHL2	AAG11|DRAL|FHL-2|SLIM-3|SLIM3	four and a half LIM domains 2	protein-coding
chr2	106047806	106048146	intron (NM_201557, intron 1 of 5)	L2a|LINE|L2	6994	NM_201557	2274	Hs.443687	NM_001450	ENSG00000115641	FHL2	AAG11|DRAL|FHL-2|SLIM-3|SLIM3	four and a half LIM domains 2	protein-coding
chr3	58051379	58051755	intron (NM_001164317, intron 1 of 46)	intron (NM_001164317, intron 1 of 46)	57418	NM_001164318	2317	Hs.476448	NM_001457	ENSG00000136068	FLNB	ABP-278|ABP-280|AOI|FH1|FLN-B|FLN1L|LRS1|SCT|TABP|TAP	filamin B	protein-coding
chr3	58045286	58045662	intron (NM_001164317, intron 1 of 46)	intron (NM_001164317, intron 1 of 46)	51325	NM_001164318	2317	Hs.476448	NM_001457	ENSG00000136068	FLNB	ABP-278|ABP-280|AOI|FH1|FLN-B|FLN1L|LRS1|SCT|TABP|TAP	filamin B	protein-coding
chr3	57937156	57937540	Intergenic	Intergenic	-56801	NM_001164319	2317	Hs.476448	NM_001457	ENSG00000136068	FLNB	ABP-278|ABP-280|AOI|FH1|FLN-B|FLN1L|LRS1|SCT|TABP|TAP	filamin B	protein-coding
chr3	58011518	58011814	intron (NM_001164317, intron 1 of 46)	AluSz|SINE|Alu	17517	NM_001164318	2317	Hs.476448	NM_001457	ENSG00000136068	FLNB	ABP-278|ABP-280|AOI|FH1|FLN-B|FLN1L|LRS1|SCT|TABP|TAP	filamin B	protein-coding
chr3	58023243	58023723	intron (NM_001164317, intron 1 of 46)	MER113|DNA|hAT-Charlie	29334	NM_001164318	2317	Hs.476448	NM_001457	ENSG00000136068	FLNB	ABP-278|ABP-280|AOI|FH1|FLN-B|FLN1L|LRS1|SCT|TABP|TAP	filamin B	protein-coding
chr3	58025707	58026361	intron (NM_001164317, intron 1 of 46)	intron (NM_001164317, intron 1 of 46)	31885	NM_001164318	2317	Hs.476448	NM_001457	ENSG00000136068	FLNB	ABP-278|ABP-280|AOI|FH1|FLN-B|FLN1L|LRS1|SCT|TABP|TAP	filamin B	protein-coding
chr3	58027259	58027642	intron (NM_001164317, intron 1 of 46)	intron (NM_001164317, intron 1 of 46)	33301	NM_001164318	2317	Hs.476448	NM_001457	ENSG00000136068	FLNB	ABP-278|ABP-280|AOI|FH1|FLN-B|FLN1L|LRS1|SCT|TABP|TAP	filamin B	protein-coding
chr3	58038100	58038640	intron (NM_001164317, intron 1 of 46)	intron (NM_001164317, intron 1 of 46)	44221	NM_001164318	2317	Hs.476448	NM_001457	ENSG00000136068	FLNB	ABP-278|ABP-280|AOI|FH1|FLN-B|FLN1L|LRS1|SCT|TABP|TAP	filamin B	protein-coding
chr14	76028329	76028879	Intergenic	Intergenic	-16359	NM_017791	55640	Hs.509966	NM_017791	ENSG00000119686	FLVCR2	C14orf58|CCT|EPV|FLVCRL14q|MFSD7C|PVHH|SLC49A2	feline leukemia virus subgroup C cellular receptor family member 2	protein-coding
chr14	76027102	76027474	Intergenic	MIRb|SINE|MIR	-17675	NM_017791	55640	Hs.509966	NM_017791	ENSG00000119686	FLVCR2	C14orf58|CCT|EPV|FLVCRL14q|MFSD7C|PVHH|SLC49A2	feline leukemia virus subgroup C cellular receptor family member 2	protein-coding
chr14	76038512	76038890	Intergenic	Intergenic	-6262	NM_017791	55640	Hs.509966	NM_017791	ENSG00000119686	FLVCR2	C14orf58|CCT|EPV|FLVCRL14q|MFSD7C|PVHH|SLC49A2	feline leukemia virus subgroup C cellular receptor family member 2	protein-coding
chr14	76032590	76033110	Intergenic	Intergenic	-12113	NM_017791	55640	Hs.509966	NM_017791	ENSG00000119686	FLVCR2	C14orf58|CCT|EPV|FLVCRL14q|MFSD7C|PVHH|SLC49A2	feline leukemia virus subgroup C cellular receptor family member 2	protein-coding
chr15	33409713	33410345	intron (NM_001277313, intron 4 of 20)	intron (NM_001277313, intron 4 of 20)	-49654	NM_001103184	342184	Hs.657649	NM_198500	ENSG00000248905	FMN1	FMN|LD	formin 1	protein-coding
chr15	33359755	33361605	promoter-TSS (NM_001103184)	promoter-TSS (NM_001103184)	-305	NM_001103184	342184	Hs.657649	NM_198500	ENSG00000248905	FMN1	FMN|LD	formin 1	protein-coding
chr15	33494035	33494315	Intergenic	Intergenic	-7241	NM_001277313	342184	Hs.657649	NM_198500	ENSG00000248905	FMN1	FMN|LD	formin 1	protein-coding
chr15	33375695	33376274	intron (NM_001277313, intron 5 of 20)	MER41B|LTR|ERV1	-15609	NM_001103184	342184	Hs.657649	NM_198500	ENSG00000248905	FMN1	FMN|LD	formin 1	protein-coding
chr14	75722645	75723201	Intergenic	Intergenic	-22608	NM_005252	2353	Hs.25647	NM_005252	ENSG00000170345	FOS	AP-1|C-FOS|p55	Fos proto-oncogene, AP-1 transcription factor subunit	protein-coding
chr14	75721606	75722199	Intergenic	Intergenic	-23629	NM_005252	2353	Hs.25647	NM_005252	ENSG00000170345	FOS	AP-1|C-FOS|p55	Fos proto-oncogene, AP-1 transcription factor subunit	protein-coding
chr14	75741854	75742374	Intergenic	Intergenic	-3417	NM_005252	2353	Hs.25647	NM_005252	ENSG00000170345	FOS	AP-1|C-FOS|p55	Fos proto-oncogene, AP-1 transcription factor subunit	protein-coding
chr14	75718898	75719490	Intergenic	Intergenic	-26337	NM_005252	2353	Hs.25647	NM_005252	ENSG00000170345	FOS	AP-1|C-FOS|p55	Fos proto-oncogene, AP-1 transcription factor subunit	protein-coding
chr14	75743959	75744363	Intergenic	CpG	-1370	NM_005252	2353	Hs.25647	NM_005252	ENSG00000170345	FOS	AP-1|C-FOS|p55	Fos proto-oncogene, AP-1 transcription factor subunit	protein-coding
chr14	75725047	75725744	Intergenic	Intergenic	-20136	NM_005252	2353	Hs.25647	NM_005252	ENSG00000170345	FOS	AP-1|C-FOS|p55	Fos proto-oncogene, AP-1 transcription factor subunit	protein-coding
chr14	75726387	75727855	Intergenic	Intergenic	-18410	NM_005252	2353	Hs.25647	NM_005252	ENSG00000170345	FOS	AP-1|C-FOS|p55	Fos proto-oncogene, AP-1 transcription factor subunit	protein-coding
chr14	75730387	75731112	Intergenic	Intergenic	-14782	NM_005252	2353	Hs.25647	NM_005252	ENSG00000170345	FOS	AP-1|C-FOS|p55	Fos proto-oncogene, AP-1 transcription factor subunit	protein-coding
chr14	75720894	75721413	Intergenic	Intergenic	-24378	NM_005252	2353	Hs.25647	NM_005252	ENSG00000170345	FOS	AP-1|C-FOS|p55	Fos proto-oncogene, AP-1 transcription factor subunit	protein-coding
chr14	75749788	75750320	Intergenic	Intergenic	4523	NM_005252	2353	Hs.25647	NM_005252	ENSG00000170345	FOS	AP-1|C-FOS|p55	Fos proto-oncogene, AP-1 transcription factor subunit	protein-coding
chr2	28583821	28584237	Intergenic	Intergenic	-31696	NM_005253	2355	Hs.220971	NM_005253	ENSG00000075426	FOSL2	FRA2	FOS like 2, AP-1 transcription factor subunit	protein-coding
chr2	28609828	28610290	intron (NR_103831, intron 1 of 1)	intron (NR_103831, intron 1 of 1)	-5666	NM_005253	2355	Hs.220971	NM_005253	ENSG00000075426	FOSL2	FRA2	FOS like 2, AP-1 transcription factor subunit	protein-coding
chr2	28578430	28578761	Intergenic	Intergenic	-37130	NM_005253	2355	Hs.220971	NM_005253	ENSG00000075426	FOSL2	FRA2	FOS like 2, AP-1 transcription factor subunit	protein-coding
chr2	28582034	28582576	Intergenic	Intergenic	-33420	NM_005253	2355	Hs.220971	NM_005253	ENSG00000075426	FOSL2	FRA2	FOS like 2, AP-1 transcription factor subunit	protein-coding
chr2	28599850	28601114	Intergenic	Intergenic	-15243	NM_005253	2355	Hs.220971	NM_005253	ENSG00000075426	FOSL2	FRA2	FOS like 2, AP-1 transcription factor subunit	protein-coding
chr6	1832820	1833415	intron (NM_001253846, intron 7 of 10)	intron (NM_001253846, intron 7 of 10)	222967	NM_001453	2296	Hs.348883	NM_001453	ENSG00000054598	FOXC1	ARA|ASGD3|FKHL7|FREAC-3|FREAC3|IGDA|IHG1|IRID1|RIEG3	forkhead box C1	protein-coding
chr6	1670809	1671162	intron (NM_001253846, intron 9 of 10)	intron (NM_001253846, intron 9 of 10)	60835	NM_001453	2296	Hs.348883	NM_001453	ENSG00000054598	FOXC1	ARA|ASGD3|FKHL7|FREAC-3|FREAC3|IGDA|IHG1|IRID1|RIEG3	forkhead box C1	protein-coding
chr6	1817723	1818076	intron (NM_001253846, intron 7 of 10)	intron (NM_001253846, intron 7 of 10)	207749	NM_001453	2296	Hs.348883	NM_001453	ENSG00000054598	FOXC1	ARA|ASGD3|FKHL7|FREAC-3|FREAC3|IGDA|IHG1|IRID1|RIEG3	forkhead box C1	protein-coding
chr6	1838722	1839312	intron (NM_001253846, intron 7 of 10)	intron (NM_001253846, intron 7 of 10)	228867	NM_001453	2296	Hs.348883	NM_001453	ENSG00000054598	FOXC1	ARA|ASGD3|FKHL7|FREAC-3|FREAC3|IGDA|IHG1|IRID1|RIEG3	forkhead box C1	protein-coding
chr6	1613064	1614316	3' UTR (NM_001453, exon 1 of 1)	3' UTR (NM_001453, exon 1 of 1)	3540	NM_001453	2296	Hs.348883	NM_001453	ENSG00000054598	FOXC1	ARA|ASGD3|FKHL7|FREAC-3|FREAC3|IGDA|IHG1|IRID1|RIEG3	forkhead box C1	protein-coding
chr6	1679839	1680366	intron (NM_001253846, intron 9 of 10)	intron (NM_001253846, intron 9 of 10)	69952	NM_001453	2296	Hs.348883	NM_001453	ENSG00000054598	FOXC1	ARA|ASGD3|FKHL7|FREAC-3|FREAC3|IGDA|IHG1|IRID1|RIEG3	forkhead box C1	protein-coding
chr6	1641029	1642104	intron (NM_001253846, intron 9 of 10)	intron (NM_001253846, intron 9 of 10)	31416	NM_001453	2296	Hs.348883	NM_001453	ENSG00000054598	FOXC1	ARA|ASGD3|FKHL7|FREAC-3|FREAC3|IGDA|IHG1|IRID1|RIEG3	forkhead box C1	protein-coding
chr6	1767637	1768730	intron (NM_001253846, intron 7 of 10)	intron (NM_001253846, intron 7 of 10)	158033	NM_001453	2296	Hs.348883	NM_001453	ENSG00000054598	FOXC1	ARA|ASGD3|FKHL7|FREAC-3|FREAC3|IGDA|IHG1|IRID1|RIEG3	forkhead box C1	protein-coding
chr7	4722667	4724188	intron (NM_001037165, intron 1 of 8)	intron (NM_001037165, intron 1 of 8)	1501	NM_001037165	221937	Hs.487393	NM_001037165	ENSG00000164916	FOXK1	FOXK1L	forkhead box K1	protein-coding
chr7	4660314	4660714	Intergenic	AluSx1|SINE|Alu	-61412	NM_001037165	221937	Hs.487393	NM_001037165	ENSG00000164916	FOXK1	FOXK1L	forkhead box K1	protein-coding
chr7	4577307	4577780	Intergenic	MIR|SINE|MIR	-144383	NM_001037165	221937	Hs.487393	NM_001037165	ENSG00000164916	FOXK1	FOXK1L	forkhead box K1	protein-coding
chr17	26863625	26864711	exon (NM_003593, exon 8 of 8)	exon (NM_003593, exon 8 of 8)	13209	NM_003593	8456	Hs.58611	NM_003593	ENSG00000109101	FOXN1	FKHL20|RONU|WHN	forkhead box N1	protein-coding
chr17	26824511	26825688	TTS (NM_001346684)	TTS (NM_001346684)	-8267	NM_001369369	8456	Hs.58611	NM_003593	ENSG00000109101	FOXN1	FKHL20|RONU|WHN	forkhead box N1	protein-coding
chr17	26826735	26827403	Intergenic	Intergenic	-6297	NM_001369369	8456	Hs.58611	NM_003593	ENSG00000109101	FOXN1	FKHL20|RONU|WHN	forkhead box N1	protein-coding
chr17	26852083	26852869	intron (NM_001369369, intron 3 of 8)	intron (NM_001369369, intron 3 of 8)	1517	NM_003593	8456	Hs.58611	NM_003593	ENSG00000109101	FOXN1	FKHL20|RONU|WHN	forkhead box N1	protein-coding
chr17	26853092	26853577	intron (NM_001369369, intron 3 of 8)	intron (NM_001369369, intron 3 of 8)	2375	NM_003593	8456	Hs.58611	NM_003593	ENSG00000109101	FOXN1	FKHL20|RONU|WHN	forkhead box N1	protein-coding
chr17	26862365	26863199	intron (NM_001369369, intron 8 of 8)	intron (NM_001369369, intron 8 of 8)	11823	NM_003593	8456	Hs.58611	NM_003593	ENSG00000109101	FOXN1	FKHL20|RONU|WHN	forkhead box N1	protein-coding
chr17	26859767	26860335	intron (NM_001369369, intron 6 of 8)	intron (NM_001369369, intron 6 of 8)	9092	NM_003593	8456	Hs.58611	NM_003593	ENSG00000109101	FOXN1	FKHL20|RONU|WHN	forkhead box N1	protein-coding
chr11	78104116	78104413	intron (NM_080491, intron 1 of 9)	intron (NM_080491, intron 1 of 9)	24602	NM_080491	9846	Hs.429434	NM_012296	ENSG00000033327	GAB2	-	GRB2 associated binding protein 2	protein-coding
chr11	77979220	77979643	intron (NM_080491, intron 2 of 9)	intron (NM_080491, intron 2 of 9)	73495	NM_012296	9846	Hs.429434	NM_012296	ENSG00000033327	GAB2	-	GRB2 associated binding protein 2	protein-coding
chr11	78131898	78132474	Intergenic	Intergenic	-3320	NM_080491	9846	Hs.429434	NM_012296	ENSG00000033327	GAB2	-	GRB2 associated binding protein 2	protein-coding
chr11	78022870	78023391	intron (NM_080491, intron 1 of 9)	intron (NM_080491, intron 1 of 9)	29796	NM_012296	9846	Hs.429434	NM_012296	ENSG00000033327	GAB2	-	GRB2 associated binding protein 2	protein-coding
chr11	78076210	78076644	intron (NM_080491, intron 1 of 9)	intron (NM_080491, intron 1 of 9)	-23501	NM_012296	9846	Hs.429434	NM_012296	ENSG00000033327	GAB2	-	GRB2 associated binding protein 2	protein-coding
chr11	78107514	78108025	intron (NM_080491, intron 1 of 9)	AluSp|SINE|Alu	21097	NM_080491	9846	Hs.429434	NM_012296	ENSG00000033327	GAB2	-	GRB2 associated binding protein 2	protein-coding
chr19	2528737	2529891	intron (NM_052847, intron 3 of 4)	AluSx|SINE|Alu	53189	NM_015675	4616	Hs.110571	NM_015675	ENSG00000099860	GADD45B	GADD45BETA|MYD118	growth arrest and DNA damage inducible beta	protein-coding
chr19	2524767	2525577	intron (NM_052847, intron 3 of 4)	CpG	49047	NM_015675	4616	Hs.110571	NM_015675	ENSG00000099860	GADD45B	GADD45BETA|MYD118	growth arrest and DNA damage inducible beta	protein-coding
chr19	2520050	2520493	intron (NM_052847, intron 4 of 4)	intron (NM_052847, intron 4 of 4)	44146	NM_015675	4616	Hs.110571	NM_015675	ENSG00000099860	GADD45B	GADD45BETA|MYD118	growth arrest and DNA damage inducible beta	protein-coding
chr19	2491184	2491930	Intergenic	Intergenic	15432	NM_015675	4616	Hs.110571	NM_015675	ENSG00000099860	GADD45B	GADD45BETA|MYD118	growth arrest and DNA damage inducible beta	protein-coding
chr19	2535302	2536010	intron (NM_052847, intron 3 of 4)	intron (NM_052847, intron 3 of 4)	59531	NM_015675	4616	Hs.110571	NM_015675	ENSG00000099860	GADD45B	GADD45BETA|MYD118	growth arrest and DNA damage inducible beta	protein-coding
chr19	2489245	2489732	Intergenic	CpG	13363	NM_015675	4616	Hs.110571	NM_015675	ENSG00000099860	GADD45B	GADD45BETA|MYD118	growth arrest and DNA damage inducible beta	protein-coding
chr19	2540693	2541117	intron (NM_052847, intron 3 of 4)	intron (NM_052847, intron 3 of 4)	64780	NM_015675	4616	Hs.110571	NM_015675	ENSG00000099860	GADD45B	GADD45BETA|MYD118	growth arrest and DNA damage inducible beta	protein-coding
chr9	92220465	92220761	exon (NM_006705, exon 3 of 4)	exon (NM_006705, exon 3 of 4)	686	NM_006705	10912	Hs.9701	NM_006705	ENSG00000130222	GADD45G	CR6|DDIT2|GADD45gamma|GRP17	growth arrest and DNA damage inducible gamma	protein-coding
chr14	69769689	69770162	intron (NM_020692, intron 1 of 15)	intron (NM_020692, intron 1 of 15)	43050	NM_001168368	57452	Hs.21035	NM_020692	ENSG00000100626	GALNT16	GALNACT16|GALNTL1|GalNAc-T16	polypeptide N-acetylgalactosaminyltransferase 16	protein-coding
chr15	57891705	57892022	intron (NM_001018100, intron 1 of 12)	intron (NM_001018100, intron 1 of 12)	7761	NR_104367	145781	Hs.437256	NM_001018090	ENSG00000137878	GCOM1	GRINL1A|Gcom2|MYZAP|MYZAP-POLR2M|gcom	GRINL1A complex locus 1	protein-coding
chr15	57889613	57890240	intron (NM_001018100, intron 1 of 12)	MER58D|DNA|hAT-Charlie	5824	NR_104367	145781	Hs.437256	NM_001018090	ENSG00000137878	GCOM1	GRINL1A|Gcom2|MYZAP|MYZAP-POLR2M|gcom	GRINL1A complex locus 1	protein-coding
chr15	57887421	57888161	intron (NM_001018100, intron 1 of 12)	intron (NM_001018100, intron 1 of 12)	3689	NR_104367	145781	Hs.437256	NM_001018090	ENSG00000137878	GCOM1	GRINL1A|Gcom2|MYZAP|MYZAP-POLR2M|gcom	GRINL1A complex locus 1	protein-coding
chr15	57892107	57892815	intron (NM_001018100, intron 1 of 12)	intron (NM_001018100, intron 1 of 12)	8359	NR_104367	145781	Hs.437256	NM_001018090	ENSG00000137878	GCOM1	GRINL1A|Gcom2|MYZAP|MYZAP-POLR2M|gcom	GRINL1A complex locus 1	protein-coding
chr9	6581438	6582088	intron (NM_000170, intron 15 of 24)	intron (NM_000170, intron 15 of 24)	63929	NM_000170	2731	Hs.584238	NM_000170	ENSG00000178445	GLDC	GCE|GCSP|HYGN1	glycine decarboxylase	protein-coding
chr9	6664372	6665285	Intergenic	Intergenic	-19136	NM_000170	2731	Hs.584238	NM_000170	ENSG00000178445	GLDC	GCE|GCSP|HYGN1	glycine decarboxylase	protein-coding
chr9	80165420	80165871	intron (NM_004297, intron 1 of 6)	intron (NM_004297, intron 1 of 6)	97593	NM_004297	9630	Hs.657795	NM_004297	ENSG00000156049	GNA14	-	G protein subunit alpha 14	protein-coding
chr9	80211363	80212547	intron (NM_004297, intron 1 of 6)	MER4A1|LTR|ERV1	51283	NM_004297	9630	Hs.657795	NM_004297	ENSG00000156049	GNA14	-	G protein subunit alpha 14	protein-coding
chr9	80350000	80351004	intron (NM_002072, intron 5 of 6)	intron (NM_002072, intron 5 of 6)	-87264	NM_004297	9630	Hs.657795	NM_004297	ENSG00000156049	GNA14	-	G protein subunit alpha 14	protein-coding
chr9	80278199	80279292	Intergenic	Intergenic	-15507	NM_004297	9630	Hs.657795	NM_004297	ENSG00000156049	GNA14	-	G protein subunit alpha 14	protein-coding
chr9	80199795	80200113	intron (NM_004297, intron 1 of 6)	MER41A|LTR|ERV1	63284	NM_004297	9630	Hs.657795	NM_004297	ENSG00000156049	GNA14	-	G protein subunit alpha 14	protein-coding
chr9	80192171	80192647	intron (NM_004297, intron 1 of 6)	intron (NM_004297, intron 1 of 6)	70829	NM_004297	9630	Hs.657795	NM_004297	ENSG00000156049	GNA14	-	G protein subunit alpha 14	protein-coding
chr9	80220181	80220574	intron (NM_004297, intron 1 of 6)	MER34|LTR|ERV1	42861	NM_004297	9630	Hs.657795	NM_004297	ENSG00000156049	GNA14	-	G protein subunit alpha 14	protein-coding
chr9	80203411	80204990	intron (NM_004297, intron 1 of 6)	intron (NM_004297, intron 1 of 6)	59038	NM_004297	9630	Hs.657795	NM_004297	ENSG00000156049	GNA14	-	G protein subunit alpha 14	protein-coding
chr9	80354540	80355425	intron (NM_002072, intron 5 of 6)	intron (NM_002072, intron 5 of 6)	-91744	NM_004297	9630	Hs.657795	NM_004297	ENSG00000156049	GNA14	-	G protein subunit alpha 14	protein-coding
chr14	91746266	91747067	intron (NM_001080414, intron 27 of 29)	intron (NM_001080414, intron 27 of 29)	-26442	NM_001348437	8111	Hs.8882	NM_003485	ENSG00000119714	GPR68	AI2A6|GPR12A|OGR1	G protein-coupled receptor 68	protein-coding
chr14	91665074	91665365	intron (NM_001102368, intron 10 of 13)	MIR|SINE|MIR	45829	NM_001177676	8111	Hs.8882	NM_003485	ENSG00000119714	GPR68	AI2A6|GPR12A|OGR1	G protein-coupled receptor 68	protein-coding
chr14	91686551	91686946	intron (NM_001102368, intron 13 of 13)	(CAT)n|Simple_repeat|Simple_repeat	24300	NM_001177676	8111	Hs.8882	NM_003485	ENSG00000119714	GPR68	AI2A6|GPR12A|OGR1	G protein-coupled receptor 68	protein-coding
chr14	91792113	91793184	intron (NM_001080414, intron 10 of 29)	AluSx1|SINE|Alu	-72424	NM_001348437	8111	Hs.8882	NM_003485	ENSG00000119714	GPR68	AI2A6|GPR12A|OGR1	G protein-coupled receptor 68	protein-coding
chr14	91742469	91743837	intron (NM_001080414, intron 29 of 29)	intron (NM_001080414, intron 29 of 29)	-22929	NM_001348437	8111	Hs.8882	NM_003485	ENSG00000119714	GPR68	AI2A6|GPR12A|OGR1	G protein-coupled receptor 68	protein-coding
chr14	91798281	91798996	intron (NM_001080414, intron 10 of 29)	intron (NM_001080414, intron 10 of 29)	-78414	NM_001348437	8111	Hs.8882	NM_003485	ENSG00000119714	GPR68	AI2A6|GPR12A|OGR1	G protein-coupled receptor 68	protein-coding
chr14	91757293	91757884	intron (NM_001080414, intron 23 of 29)	intron (NM_001080414, intron 23 of 29)	-37364	NM_001348437	8111	Hs.8882	NM_003485	ENSG00000119714	GPR68	AI2A6|GPR12A|OGR1	G protein-coupled receptor 68	protein-coding
chr2	11723097	11723913	intron (NM_033090, intron 7 of 10)	intron (NM_033090, intron 7 of 10)	40693	NM_033090	9687	Hs.467733	NM_014668	ENSG00000196208	GREB1	-	growth regulating estrogen receptor binding 1	protein-coding
chr2	11670850	11671878	Intergenic	Intergenic	-2807	NM_014668	9687	Hs.467733	NM_014668	ENSG00000196208	GREB1	-	growth regulating estrogen receptor binding 1	protein-coding
chr2	11668087	11668510	Intergenic	Intergenic	-5873	NM_014668	9687	Hs.467733	NM_014668	ENSG00000196208	GREB1	-	growth regulating estrogen receptor binding 1	protein-coding
chr2	11641311	11641850	Intergenic	AluSx|SINE|Alu	-32591	NM_014668	9687	Hs.467733	NM_014668	ENSG00000196208	GREB1	-	growth regulating estrogen receptor binding 1	protein-coding
chr2	11708976	11709444	intron (NM_033090, intron 4 of 10)	intron (NM_033090, intron 4 of 10)	26398	NM_033090	9687	Hs.467733	NM_014668	ENSG00000196208	GREB1	-	growth regulating estrogen receptor binding 1	protein-coding
chr2	11698515	11699752	intron (NM_033090, intron 2 of 10)	intron (NM_033090, intron 2 of 10)	16321	NM_033090	9687	Hs.467733	NM_014668	ENSG00000196208	GREB1	-	growth regulating estrogen receptor binding 1	protein-coding
chr2	11675826	11676308	intron (NM_014668, intron 1 of 32)	intron (NM_014668, intron 1 of 32)	1896	NM_014668	9687	Hs.467733	NM_014668	ENSG00000196208	GREB1	-	growth regulating estrogen receptor binding 1	protein-coding
chr2	11664340	11665098	Intergenic	Intergenic	-9452	NM_014668	9687	Hs.467733	NM_014668	ENSG00000196208	GREB1	-	growth regulating estrogen receptor binding 1	protein-coding
chr2	11650143	11650627	Intergenic	Intergenic	-23786	NM_014668	9687	Hs.467733	NM_014668	ENSG00000196208	GREB1	-	growth regulating estrogen receptor binding 1	protein-coding
chr2	11673319	11673802	promoter-TSS (NM_014668)	promoter-TSS (NM_014668)	-611	NM_014668	9687	Hs.467733	NM_014668	ENSG00000196208	GREB1	-	growth regulating estrogen receptor binding 1	protein-coding
chr2	11652569	11653569	Intergenic	Intergenic	-21102	NM_014668	9687	Hs.467733	NM_014668	ENSG00000196208	GREB1	-	growth regulating estrogen receptor binding 1	protein-coding
chr2	11679354	11680333	promoter-TSS (NM_148903)	promoter-TSS (NM_148903)	-102	NM_148903	9687	Hs.467733	NM_014668	ENSG00000196208	GREB1	-	growth regulating estrogen receptor binding 1	protein-coding
chr2	11671966	11673089	Intergenic	Intergenic	-1644	NM_014668	9687	Hs.467733	NM_014668	ENSG00000196208	GREB1	-	growth regulating estrogen receptor binding 1	protein-coding
chr2	11643560	11644288	Intergenic	Intergenic	-30247	NM_014668	9687	Hs.467733	NM_014668	ENSG00000196208	GREB1	-	growth regulating estrogen receptor binding 1	protein-coding
chr2	11642441	11643174	Intergenic	Intergenic	-31364	NM_014668	9687	Hs.467733	NM_014668	ENSG00000196208	GREB1	-	growth regulating estrogen receptor binding 1	protein-coding
chr2	11655600	11655960	Intergenic	Intergenic	-18391	NM_014668	9687	Hs.467733	NM_014668	ENSG00000196208	GREB1	-	growth regulating estrogen receptor binding 1	protein-coding
chr2	11691016	11691602	intron (NM_033090, intron 1 of 10)	intron (NM_033090, intron 1 of 10)	8497	NM_033090	9687	Hs.467733	NM_014668	ENSG00000196208	GREB1	-	growth regulating estrogen receptor binding 1	protein-coding
chr1	37504109	37504720	Intergenic	Intergenic	-4298	NM_000831	2899	Hs.128848	NM_000831	ENSG00000163873	GRIK3	EAA5|GLR7|GLUR7|GluK3|GluR7a	glutamate ionotropic receptor kainate type subunit 3	protein-coding
chr11	120421844	120422263	intron (NM_014619, intron 1 of 20)	MER21A|LTR|ERVL	-13092	NM_001282470	2900	Hs.538738	NM_014619	ENSG00000149403	GRIK4	EAA1|GRIK|GluK4|KA1	glutamate ionotropic receptor kainate type subunit 4	protein-coding
chr11	120507818	120508334	intron (NM_001282470, intron 1 of 19)	intron (NM_001282470, intron 1 of 19)	72931	NM_001282473	2900	Hs.538738	NM_014619	ENSG00000149403	GRIK4	EAA1|GRIK|GluK4|KA1	glutamate ionotropic receptor kainate type subunit 4	protein-coding
chr11	120394323	120394946	intron (NM_014619, intron 1 of 20)	AluSc8|SINE|Alu	12179	NM_014619	2900	Hs.538738	NM_014619	ENSG00000149403	GRIK4	EAA1|GRIK|GluK4|KA1	glutamate ionotropic receptor kainate type subunit 4	protein-coding
chr17	72818438	72818813	intron (NM_001321264, intron 9 of 9)	intron (NM_001321264, intron 9 of 9)	37382	NR_103735	2905	Hs.436980	NM_000835	ENSG00000161509	GRIN2C	GluN2C|NMDAR2C|NR2C	glutamate ionotropic receptor NMDA type subunit 2C	protein-coding
chr16	85505126	85506073	Intergenic	MER20|DNA|hAT-Charlie	-139416	NM_001134473	23199	Hs.461647	NM_014615	ENSG00000131149	GSE1	CRHSP24|KIAA0182	Gse1 coiled-coil protein	protein-coding
chr16	85507868	85508311	Intergenic	Intergenic	-136926	NM_001134473	23199	Hs.461647	NM_014615	ENSG00000131149	GSE1	CRHSP24|KIAA0182	Gse1 coiled-coil protein	protein-coding
chr16	85554335	85555155	Intergenic	Intergenic	-90270	NM_001134473	23199	Hs.461647	NM_014615	ENSG00000131149	GSE1	CRHSP24|KIAA0182	Gse1 coiled-coil protein	protein-coding
chr16	85678536	85679223	intron (NM_014615, intron 2 of 15)	intron (NM_014615, intron 2 of 15)	31951	NM_014615	23199	Hs.461647	NM_014615	ENSG00000131149	GSE1	CRHSP24|KIAA0182	Gse1 coiled-coil protein	protein-coding
chr16	85525112	85526165	Intergenic	Intergenic	-119377	NM_001134473	23199	Hs.461647	NM_014615	ENSG00000131149	GSE1	CRHSP24|KIAA0182	Gse1 coiled-coil protein	protein-coding
chr16	85558085	85558671	Intergenic	Intergenic	-86637	NM_001134473	23199	Hs.461647	NM_014615	ENSG00000131149	GSE1	CRHSP24|KIAA0182	Gse1 coiled-coil protein	protein-coding
chr16	85580461	85580859	Intergenic	Intergenic	-64355	NM_001134473	23199	Hs.461647	NM_014615	ENSG00000131149	GSE1	CRHSP24|KIAA0182	Gse1 coiled-coil protein	protein-coding
chr16	85548383	85549235	Intergenic	Intergenic	-96206	NM_001134473	23199	Hs.461647	NM_014615	ENSG00000131149	GSE1	CRHSP24|KIAA0182	Gse1 coiled-coil protein	protein-coding
chr16	85499331	85500214	Intergenic	Intergenic	-145243	NM_001134473	23199	Hs.461647	NM_014615	ENSG00000131149	GSE1	CRHSP24|KIAA0182	Gse1 coiled-coil protein	protein-coding
chr16	85603937	85604715	Intergenic	Intergenic	-40689	NM_001134473	23199	Hs.461647	NM_014615	ENSG00000131149	GSE1	CRHSP24|KIAA0182	Gse1 coiled-coil protein	protein-coding
chr16	85508402	85509347	Intergenic	Intergenic	-136141	NM_001134473	23199	Hs.461647	NM_014615	ENSG00000131149	GSE1	CRHSP24|KIAA0182	Gse1 coiled-coil protein	protein-coding
chr16	85492383	85493048	Intergenic	Intergenic	-152300	NM_001134473	23199	Hs.461647	NM_014615	ENSG00000131149	GSE1	CRHSP24|KIAA0182	Gse1 coiled-coil protein	protein-coding
chr16	85506153	85506589	Intergenic	Intergenic	-138644	NM_001134473	23199	Hs.461647	NM_014615	ENSG00000131149	GSE1	CRHSP24|KIAA0182	Gse1 coiled-coil protein	protein-coding
chr16	85495529	85496336	Intergenic	Intergenic	-149083	NM_001134473	23199	Hs.461647	NM_014615	ENSG00000131149	GSE1	CRHSP24|KIAA0182	Gse1 coiled-coil protein	protein-coding
chr12	13288373	13289497	Intergenic	Intergenic	-32334	NM_001367363	83445	Hs.240053	NM_031289	ENSG00000111305	GSG1	-	germ cell associated 1	protein-coding
chr12	13254930	13255428	TTS (NM_001367366)	TTS (NM_001367366)	1422	NM_001080554	83445	Hs.240053	NM_031289	ENSG00000111305	GSG1	-	germ cell associated 1	protein-coding
chr16	27908791	27910134	intron (NM_001109763, intron 2 of 6)	intron (NM_001109763, intron 2 of 6)	-9984	NM_144675	146395	Hs.91910	NM_144675	ENSG00000169181	GSG1L	PRO19651	GSG1 like	protein-coding
chr16	28030370	28030691	intron (NM_001109763, intron 1 of 6)	MER41B|LTR|ERV1	44505	NM_001109763	146395	Hs.91910	NM_144675	ENSG00000169181	GSG1L	PRO19651	GSG1 like	protein-coding
chr16	27907613	27908246	intron (NM_001109763, intron 2 of 6)	MLT1D|LTR|ERVL-MaLR	-8451	NM_144675	146395	Hs.91910	NM_144675	ENSG00000169181	GSG1L	PRO19651	GSG1 like	protein-coding
chr2	43036154	43036491	Intergenic	Intergenic	-16599	NM_012205	23498	Hs.368805	NM_012205	ENSG00000162882	HAAO	3-HAO|HAO|VCRL1|h3HAO	3-hydroxyanthranilate 3,4-dioxygenase	protein-coding
chr2	43011683	43012305	intron (NM_012205, intron 2 of 9)	intron (NM_012205, intron 2 of 9)	7729	NM_012205	23498	Hs.368805	NM_012205	ENSG00000162882	HAAO	3-HAO|HAO|VCRL1|h3HAO	3-hydroxyanthranilate 3,4-dioxygenase	protein-coding
chr2	43009716	43010361	intron (NM_012205, intron 4 of 9)	MER4A1|LTR|ERV1	9685	NM_012205	23498	Hs.368805	NM_012205	ENSG00000162882	HAAO	3-HAO|HAO|VCRL1|h3HAO	3-hydroxyanthranilate 3,4-dioxygenase	protein-coding
chr2	43014126	43015262	intron (NM_012205, intron 2 of 9)	intron (NM_012205, intron 2 of 9)	5029	NM_012205	23498	Hs.368805	NM_012205	ENSG00000162882	HAAO	3-HAO|HAO|VCRL1|h3HAO	3-hydroxyanthranilate 3,4-dioxygenase	protein-coding
chr2	43015766	43016760	intron (NM_012205, intron 1 of 9)	intron (NM_012205, intron 1 of 9)	3460	NM_012205	23498	Hs.368805	NM_012205	ENSG00000162882	HAAO	3-HAO|HAO|VCRL1|h3HAO	3-hydroxyanthranilate 3,4-dioxygenase	protein-coding
chr2	43021663	43022055	Intergenic	Intergenic	-2136	NM_012205	23498	Hs.368805	NM_012205	ENSG00000162882	HAAO	3-HAO|HAO|VCRL1|h3HAO	3-hydroxyanthranilate 3,4-dioxygenase	protein-coding
chr20	61733603	61733994	promoter-TSS (NR_003245)	promoter-TSS (NR_003245)	-127	NR_003245	768097	Hs.635159	NR_003245	ENSG00000231133	HAR1B	HAR1R|LINC00065|NCRNA00065	highly accelerated region 1B	ncRNA
chr20	61745985	61746388	Intergenic	Intergenic	-12515	NR_003245	768097	Hs.635159	NR_003245	ENSG00000231133	HAR1B	HAR1R|LINC00065|NCRNA00065	highly accelerated region 1B	ncRNA
chr20	61737615	61737982	Intergenic	Intergenic	-4127	NR_003245	768097	Hs.635159	NR_003245	ENSG00000231133	HAR1B	HAR1R|LINC00065|NCRNA00065	highly accelerated region 1B	ncRNA
chr20	30628023	30629112	Intergenic	L2c|LINE|L2	-11478	NM_001172130	3055	Hs.655210	NM_002110	ENSG00000101336	HCK	JTK9|p59Hck|p61Hck	HCK proto-oncogene, Src family tyrosine kinase	protein-coding
chr3	13549197	13549702	Intergenic	Intergenic	27643	NM_001330636	79885	Hs.744132	NM_024827	ENSG00000163517	HDAC11	HD11	histone deacetylase 11	protein-coding
chr3	13555576	13556107	Intergenic	Intergenic	34035	NM_001330636	79885	Hs.744132	NM_024827	ENSG00000163517	HDAC11	HD11	histone deacetylase 11	protein-coding
chr3	124781021	124782587	Intergenic	Intergenic	-6963	NM_020733	57493	Hs.477420	NM_020733	ENSG00000173706	HEG1	HEG|MST112|MSTP112	heart development protein with EGF like domains 1	protein-coding
chr3	124798435	124799243	Intergenic	Intergenic	-23998	NM_020733	57493	Hs.477420	NM_020733	ENSG00000173706	HEG1	HEG|MST112|MSTP112	heart development protein with EGF like domains 1	protein-coding
chr3	124729296	124729880	intron (NM_020733, intron 6 of 16)	intron (NM_020733, intron 6 of 16)	45253	NM_020733	57493	Hs.477420	NM_020733	ENSG00000173706	HEG1	HEG|MST112|MSTP112	heart development protein with EGF like domains 1	protein-coding
chr3	124778580	124779124	Intergenic	Intergenic	-4011	NM_020733	57493	Hs.477420	NM_020733	ENSG00000173706	HEG1	HEG|MST112|MSTP112	heart development protein with EGF like domains 1	protein-coding
chr3	124722270	124722542	intron (NM_020733, intron 9 of 16)	MER77B|LTR|ERVL	52435	NM_020733	57493	Hs.477420	NM_020733	ENSG00000173706	HEG1	HEG|MST112|MSTP112	heart development protein with EGF like domains 1	protein-coding
chr3	193852181	193853046	Intergenic	CpG	-1324	NM_005524	3280	Hs.250666	NM_005524	ENSG00000114315	HES1	HES-1|HHL|HRY|bHLHb39	hes family bHLH transcription factor 1	protein-coding
chr3	193858923	193859340	Intergenic	CpG	5194	NM_005524	3280	Hs.250666	NM_005524	ENSG00000114315	HES1	HES-1|HHL|HRY|bHLHb39	hes family bHLH transcription factor 1	protein-coding
chr3	193876359	193877353	Intergenic	Intergenic	22919	NM_005524	3280	Hs.250666	NM_005524	ENSG00000114315	HES1	HES-1|HHL|HRY|bHLHb39	hes family bHLH transcription factor 1	protein-coding
chr3	193866026	193866586	Intergenic	Intergenic	12369	NM_005524	3280	Hs.250666	NM_005524	ENSG00000114315	HES1	HES-1|HHL|HRY|bHLHb39	hes family bHLH transcription factor 1	protein-coding
chr3	193855278	193855733	exon (NM_005524, exon 4 of 4)	exon (NM_005524, exon 4 of 4)	1568	NM_005524	3280	Hs.250666	NM_005524	ENSG00000114315	HES1	HES-1|HHL|HRY|bHLHb39	hes family bHLH transcription factor 1	protein-coding
chr3	193856860	193857674	TTS (NM_005524)	TTS (NM_005524)	3330	NM_005524	3280	Hs.250666	NM_005524	ENSG00000114315	HES1	HES-1|HHL|HRY|bHLHb39	hes family bHLH transcription factor 1	protein-coding
chr3	193859437	193860290	Intergenic	Intergenic	5926	NM_005524	3280	Hs.250666	NM_005524	ENSG00000114315	HES1	HES-1|HHL|HRY|bHLHb39	hes family bHLH transcription factor 1	protein-coding
chr3	193867933	193868735	Intergenic	Intergenic	14397	NM_005524	3280	Hs.250666	NM_005524	ENSG00000114315	HES1	HES-1|HHL|HRY|bHLHb39	hes family bHLH transcription factor 1	protein-coding
chr3	193877985	193878241	Intergenic	Intergenic	24176	NM_005524	3280	Hs.250666	NM_005524	ENSG00000114315	HES1	HES-1|HHL|HRY|bHLHb39	hes family bHLH transcription factor 1	protein-coding
chr6	126038415	126039699	non-coding (NR_038906, exon 4 of 4)	non-coding (NR_038906, exon 4 of 4)	-31721	NM_012259	23493	Hs.144287	NM_012259	ENSG00000135547	HEY2	CHF1|GRIDLOCK|GRL|HERP1|HESR2|HRT2|bHLHb32	hes related family bHLH transcription factor with YRPW motif 2	protein-coding
chr6	126063423	126063973	Intergenic	Intergenic	-7080	NM_012259	23493	Hs.144287	NM_012259	ENSG00000135547	HEY2	CHF1|GRIDLOCK|GRL|HERP1|HESR2|HRT2|bHLHb32	hes related family bHLH transcription factor with YRPW motif 2	protein-coding
chr6	32548865	32549330	intron (NM_001243965, intron 5 of 7).2	intron (NM_001243965, intron 5 of 7).2	8516	NM_001243965	3123	Hs.534322	NM_002124	ENSG00000196126	HLA-DRB1	DRB1|HLA-DR1B|HLA-DRB|SS1	major histocompatibility complex, class II, DR beta 1	protein-coding
chr6	32534434	32535364	Intergenic	LTR3|LTR|ERVK	-7120	NR_001298	3128	Hs.723344	NR_001298	ENSG00000229391	HLA-DRB6	-	major histocompatibility complex, class II, DR beta 6 (pseudogene)	pseudo
chr6	32526918	32528178	intron (NR_001298, intron 1 of 5)	LTR3|LTR|ERVK	231	NR_001298	3128	Hs.723344	NR_001298	ENSG00000229391	HLA-DRB6	-	major histocompatibility complex, class II, DR beta 6 (pseudogene)	pseudo
chr6	32530340	32531697	Intergenic	HERVK3-int|LTR|ERVK	-3239	NR_001298	3128	Hs.723344	NR_001298	ENSG00000229391	HLA-DRB6	-	major histocompatibility complex, class II, DR beta 6 (pseudogene)	pseudo
chr6	32522724	32523097	intron (NR_001298, intron 2 of 5)	intron (NR_001298, intron 2 of 5)	4869	NR_001298	3128	Hs.723344	NR_001298	ENSG00000229391	HLA-DRB6	-	major histocompatibility complex, class II, DR beta 6 (pseudogene)	pseudo
chr6	32521839	32522486	intron (NR_001298, intron 3 of 5)	intron (NR_001298, intron 3 of 5)	5617	NR_001298	3128	Hs.723344	NR_001298	ENSG00000229391	HLA-DRB6	-	major histocompatibility complex, class II, DR beta 6 (pseudogene)	pseudo
chr4	175527174	175527755	Intergenic	MER4-int|LTR|ERV1	-83415	NM_001256305	3248	Hs.596913	NM_000860	ENSG00000164120	HPGD	15-PGDH|PGDH|PGDH1|PHOAR1|SDR36C1	15-hydroxyprostaglandin dehydrogenase	protein-coding
chr19	35531709	35532335	TTS (NM_001037)	TTS (NM_001037)	612	NM_002151	3249	Hs.182385	NM_002151	ENSG00000105707	HPN	TMPRSS1	hepsin	protein-coding
chr19	35548059	35548468	intron (NM_182983, intron 4 of 12)	AluSz|SINE|Alu	16853	NM_002151	3249	Hs.182385	NM_002151	ENSG00000105707	HPN	TMPRSS1	hepsin	protein-coding
chr8	21987241	21987698	intron (NM_018411, intron 1 of 17)	intron (NM_018411, intron 1 of 17)	1096	NM_018411	55806	Hs.272367	NM_005144	ENSG00000168453	HR	ALUNC|AU|HSA277165|HYPT4|MUHH|MUHH1	HR lysine demethylase and nuclear receptor corepressor	protein-coding
chr8	21988597	21989174	promoter-TSS (NM_005144)	promoter-TSS (NM_005144)	-320	NM_005144	55806	Hs.272367	NM_005144	ENSG00000168453	HR	ALUNC|AU|HSA277165|HYPT4|MUHH|MUHH1	HR lysine demethylase and nuclear receptor corepressor	protein-coding
chr17	13630695	13631355	Intergenic	Intergenic	-125779	NM_006042	9955	Hs.462270	NM_006042	ENSG00000153976	HS3ST3A1	3-OST-3A|3OST3A1	heparan sulfate-glucosamine 3-sulfotransferase 3A1	protein-coding
chr17	13649763	13650400	Intergenic	Intergenic	-144835	NM_006042	9955	Hs.462270	NM_006042	ENSG00000153976	HS3ST3A1	3-OST-3A|3OST3A1	heparan sulfate-glucosamine 3-sulfotransferase 3A1	protein-coding
chr17	13679045	13679960	Intergenic	Intergenic	-174256	NM_006042	9955	Hs.462270	NM_006042	ENSG00000153976	HS3ST3A1	3-OST-3A|3OST3A1	heparan sulfate-glucosamine 3-sulfotransferase 3A1	protein-coding
chr12	119617443	119617870	intron (NM_014365, intron 1 of 2)	intron (NM_014365, intron 1 of 2)	1061	NM_014365	26353	Hs.400095	NM_014365	ENSG00000152137	HSPB8	CMT2L|DHMN2|E2IG1|H11|HMN2|HMN2A|HSP22	heat shock protein family B (small) member 8	protein-coding
chr12	119616192	119616653	promoter-TSS (NM_014365)	promoter-TSS (NM_014365)	-173	NM_014365	26353	Hs.400095	NM_014365	ENSG00000152137	HSPB8	CMT2L|DHMN2|E2IG1|H11|HMN2|HMN2A|HSP22	heat shock protein family B (small) member 8	protein-coding
chr17	47089988	47090670	intron (NM_006546, intron 2 of 14)	intron (NM_006546, intron 2 of 14)	15582	NM_001160423	10642	Hs.144936	NM_006546	ENSG00000159217	IGF2BP1	CRD-BP|CRDBP|IMP-1|IMP1|VICKZ1|ZBP1	insulin like growth factor 2 mRNA binding protein 1	protein-coding
chr17	47116261	47116896	intron (NM_006546, intron 6 of 14)	intron (NM_006546, intron 6 of 14)	41831	NM_001160423	10642	Hs.144936	NM_006546	ENSG00000159217	IGF2BP1	CRD-BP|CRDBP|IMP-1|IMP1|VICKZ1|ZBP1	insulin like growth factor 2 mRNA binding protein 1	protein-coding
chr17	47126318	47126968	intron (NM_006546, intron 14 of 14)	intron (NM_006546, intron 14 of 14)	51896	NM_001160423	10642	Hs.144936	NM_006546	ENSG00000159217	IGF2BP1	CRD-BP|CRDBP|IMP-1|IMP1|VICKZ1|ZBP1	insulin like growth factor 2 mRNA binding protein 1	protein-coding
chr17	38604641	38605523	intron (NM_001552, intron 1 of 3)	intron (NM_001552, intron 1 of 3)	5380	NM_001552	3487	Hs.462998	NM_001552	ENSG00000141753	IGFBP4	BP-4|HT29-IGFBP|IBP4|IGFBP-4	insulin like growth factor binding protein 4	protein-coding
chr1	207038394	207039003	promoter-TSS (NM_018724)	promoter-TSS (NM_018724)	-456	NM_018724	50604	Hs.272373	NM_018724	ENSG00000162891	IL20	IL-20|IL10D|ZCYTO10	interleukin 20	protein-coding
chr22	37574077	37575499	Intergenic	Intergenic	-3630	NM_001346222	3560	Hs.474787	NM_000878	ENSG00000100385	IL2RB	CD122|IL15RB|P70-75	interleukin 2 receptor subunit beta	protein-coding
chr2	121163219	121163802	Intergenic	Intergenic	59798	NM_002193	3625	Hs.1735	NM_002193	ENSG00000163083	INHBB	-	inhibin subunit beta B	protein-coding
chr2	121082419	121082800	Intergenic	MIRc|SINE|MIR	-21103	NM_002193	3625	Hs.1735	NM_002193	ENSG00000163083	INHBB	-	inhibin subunit beta B	protein-coding
chr2	121161201	121162326	Intergenic	MIRb|SINE|MIR	58051	NM_002193	3625	Hs.1735	NM_002193	ENSG00000163083	INHBB	-	inhibin subunit beta B	protein-coding
chr2	121071447	121071948	Intergenic	Intergenic	-32015	NM_002193	3625	Hs.1735	NM_002193	ENSG00000163083	INHBB	-	inhibin subunit beta B	protein-coding
chr2	121156278	121157292	Intergenic	Intergenic	53073	NM_002193	3625	Hs.1735	NM_002193	ENSG00000163083	INHBB	-	inhibin subunit beta B	protein-coding
chr2	121142442	121142921	Intergenic	Intergenic	38969	NM_002193	3625	Hs.1735	NM_002193	ENSG00000163083	INHBB	-	inhibin subunit beta B	protein-coding
chr2	121081419	121082307	Intergenic	Intergenic	-21849	NM_002193	3625	Hs.1735	NM_002193	ENSG00000163083	INHBB	-	inhibin subunit beta B	protein-coding
chr15	74035270	74035676	intron (NM_001039614, intron 1 of 1)	intron (NM_001039614, intron 1 of 1)	8343	NM_001039614	388135	Hs.40794	NM_001039614	ENSG00000205363	INSYN1	C15orf59	inhibitory synaptic factor 1	protein-coding
chr13	110521198	110521648	Intergenic	Intergenic	-82493	NM_003749	8660	Hs.442344	NM_003749	ENSG00000185950	IRS2	IRS-2	insulin receptor substrate 2	protein-coding
chr15	89191917	89192371	intron (NM_001303237, intron 2 of 3)	intron (NM_001303237, intron 2 of 3)	9897	NM_001303236	3669	Hs.459265	NM_002201	ENSG00000172183	ISG20	CD25|HEM45	interferon stimulated exonuclease gene 20	protein-coding
chr14	93509663	93510312	intron (NM_001142593, intron 3 of 10)	intron (NM_001142593, intron 3 of 10)	-6668	NM_001363707	3705	Hs.308122	NM_014216	ENSG00000100605	ITPK1	ITRPK1	inositol-tetrakisphosphate 1-kinase	protein-coding
chr14	93511184	93512039	intron (NM_001142593, intron 3 of 10)	intron (NM_001142593, intron 3 of 10)	-8292	NM_001363707	3705	Hs.308122	NM_014216	ENSG00000100605	ITPK1	ITRPK1	inositol-tetrakisphosphate 1-kinase	protein-coding
chr14	93512129	93512786	intron (NM_001142593, intron 3 of 10)	intron (NM_001142593, intron 3 of 10)	-9138	NM_001363707	3705	Hs.308122	NM_014216	ENSG00000100605	ITPK1	ITRPK1	inositol-tetrakisphosphate 1-kinase	protein-coding
chr14	93448164	93448633	intron (NM_001142593, intron 5 of 10)	L2c|LINE|L2	54921	NM_001363707	3705	Hs.308122	NM_014216	ENSG00000100605	ITPK1	ITRPK1	inositol-tetrakisphosphate 1-kinase	protein-coding
chr14	93452592	93453105	intron (NM_001142593, intron 5 of 10)	intron (NM_001142593, intron 5 of 10)	50471	NM_001363707	3705	Hs.308122	NM_014216	ENSG00000100605	ITPK1	ITRPK1	inositol-tetrakisphosphate 1-kinase	protein-coding
chr14	93451088	93451763	intron (NM_001142593, intron 5 of 10)	L1MC4a|LINE|L1	51894	NM_001363707	3705	Hs.308122	NM_014216	ENSG00000100605	ITPK1	ITRPK1	inositol-tetrakisphosphate 1-kinase	protein-coding
chr14	93477838	93478678	intron (NM_001142593, intron 4 of 10)	intron (NM_001142593, intron 4 of 10)	25061	NM_001363707	3705	Hs.308122	NM_014216	ENSG00000100605	ITPK1	ITRPK1	inositol-tetrakisphosphate 1-kinase	protein-coding
chr14	93498693	93499937	intron (NM_001142593, intron 3 of 10)	intron (NM_001142593, intron 3 of 10)	4004	NM_001363707	3705	Hs.308122	NM_014216	ENSG00000100605	ITPK1	ITRPK1	inositol-tetrakisphosphate 1-kinase	protein-coding
chr14	93505817	93506151	intron (NM_001142593, intron 3 of 10)	MIR|SINE|MIR	-2665	NM_001363707	3705	Hs.308122	NM_014216	ENSG00000100605	ITPK1	ITRPK1	inositol-tetrakisphosphate 1-kinase	protein-coding
chr14	93483388	93484537	intron (NM_001142593, intron 3 of 10)	intron (NM_001142593, intron 3 of 10)	19357	NM_001363707	3705	Hs.308122	NM_014216	ENSG00000100605	ITPK1	ITRPK1	inositol-tetrakisphosphate 1-kinase	protein-coding
chr14	93601736	93602110	Intergenic	Intergenic	-19653	NM_001142593	3705	Hs.308122	NM_014216	ENSG00000100605	ITPK1	ITRPK1	inositol-tetrakisphosphate 1-kinase	protein-coding
chr1	65344406	65345413	intron (NM_001321855, intron 4 of 25)	intron (NM_001321855, intron 4 of 25)	87323	NM_002227	3716	Hs.207538	NM_002227	ENSG00000162434	JAK1	JAK1A|JAK1B|JTK3	Janus kinase 1	protein-coding
chr1	65432328	65432670	promoter-TSS (NM_002227)	promoter-TSS (NM_002227)	120	NM_001320923	3716	Hs.207538	NM_002227	ENSG00000162434	JAK1	JAK1A|JAK1B|JTK3	Janus kinase 1	protein-coding
chr1	65413649	65414367	intron (NM_001321852, intron 1 of 24)	intron (NM_001321852, intron 1 of 24)	18224	NM_002227	3716	Hs.207538	NM_002227	ENSG00000162434	JAK1	JAK1A|JAK1B|JTK3	Janus kinase 1	protein-coding
chr1	65448644	65449483	intron (NR_119383, intron 5 of 6)	intron (NR_119383, intron 5 of 6)	-16444	NM_001321856	3716	Hs.207538	NM_002227	ENSG00000162434	JAK1	JAK1A|JAK1B|JTK3	Janus kinase 1	protein-coding
chr1	65381538	65382033	intron (NM_001321852, intron 1 of 24)	HAL1|LINE|L1	50447	NM_002227	3716	Hs.207538	NM_002227	ENSG00000162434	JAK1	JAK1A|JAK1B|JTK3	Janus kinase 1	protein-coding
chr1	65363777	65364718	intron (NM_001321852, intron 1 of 24)	intron (NM_001321852, intron 1 of 24)	67985	NM_002227	3716	Hs.207538	NM_002227	ENSG00000162434	JAK1	JAK1A|JAK1B|JTK3	Janus kinase 1	protein-coding
chr9	4922759	4923605	Intergenic	MLT1H-int|LTR|ERVL-MaLR	-61904	NM_001322194	3717	Hs.656213	NM_004972	ENSG00000096968	JAK2	JTK10|THCYT3	Janus kinase 2	protein-coding
chr9	4922202	4922548	Intergenic	Intergenic	-62711	NM_001322194	3717	Hs.656213	NM_004972	ENSG00000096968	JAK2	JTK10|THCYT3	Janus kinase 2	protein-coding
chr9	4921415	4922096	Intergenic	MLT1H|LTR|ERVL-MaLR	-63331	NM_001322194	3717	Hs.656213	NM_004972	ENSG00000096968	JAK2	JTK10|THCYT3	Janus kinase 2	protein-coding
chr9	4929672	4930509	Intergenic	Intergenic	-54996	NM_001322194	3717	Hs.656213	NM_004972	ENSG00000096968	JAK2	JTK10|THCYT3	Janus kinase 2	protein-coding
chr6	15341741	15342152	intron (NM_001267040, intron 1 of 17)	intron (NM_001267040, intron 1 of 17)	92860	NM_001267040	3720	Hs.269059	NM_004973	ENSG00000008083	JARID2	JMJ	jumonji and AT-rich interaction domain containing 2	protein-coding
chr6	15086862	15087184	Intergenic	MLT1G1|LTR|ERVL-MaLR	-159277	NM_004973	3720	Hs.269059	NM_004973	ENSG00000008083	JARID2	JMJ	jumonji and AT-rich interaction domain containing 2	protein-coding
chr6	15089693	15090851	Intergenic	Intergenic	-156028	NM_004973	3720	Hs.269059	NM_004973	ENSG00000008083	JARID2	JMJ	jumonji and AT-rich interaction domain containing 2	protein-coding
chr6	15065682	15066309	Intergenic	Intergenic	-180305	NM_004973	3720	Hs.269059	NM_004973	ENSG00000008083	JARID2	JMJ	jumonji and AT-rich interaction domain containing 2	protein-coding
chr6	15447133	15447704	intron (NM_004973, intron 3 of 17)	intron (NM_004973, intron 3 of 17)	198332	NM_001267040	3720	Hs.269059	NM_004973	ENSG00000008083	JARID2	JMJ	jumonji and AT-rich interaction domain containing 2	protein-coding
chr6	15221746	15222704	Intergenic	Intergenic	-24075	NM_004973	3720	Hs.269059	NM_004973	ENSG00000008083	JARID2	JMJ	jumonji and AT-rich interaction domain containing 2	protein-coding
chr6	15079224	15079788	Intergenic	Intergenic	-166794	NM_004973	3720	Hs.269059	NM_004973	ENSG00000008083	JARID2	JMJ	jumonji and AT-rich interaction domain containing 2	protein-coding
chr6	15036721	15037562	Intergenic	Intergenic	-209159	NM_004973	3720	Hs.269059	NM_004973	ENSG00000008083	JARID2	JMJ	jumonji and AT-rich interaction domain containing 2	protein-coding
chr6	15207287	15207699	Intergenic	MER41A|LTR|ERV1	-38807	NM_004973	3720	Hs.269059	NM_004973	ENSG00000008083	JARID2	JMJ	jumonji and AT-rich interaction domain containing 2	protein-coding
chr6	15022488	15023209	Intergenic	AluSz6|SINE|Alu	-223452	NM_004973	3720	Hs.269059	NM_004973	ENSG00000008083	JARID2	JMJ	jumonji and AT-rich interaction domain containing 2	protein-coding
chr6	15069734	15070246	Intergenic	Intergenic	-176310	NM_004973	3720	Hs.269059	NM_004973	ENSG00000008083	JARID2	JMJ	jumonji and AT-rich interaction domain containing 2	protein-coding
chr6	15159888	15160420	Intergenic	MLT1G3|LTR|ERVL-MaLR	-86146	NM_004973	3720	Hs.269059	NM_004973	ENSG00000008083	JARID2	JMJ	jumonji and AT-rich interaction domain containing 2	protein-coding
chr6	15409703	15410218	intron (NM_004973, intron 2 of 17)	intron (NM_004973, intron 2 of 17)	160874	NM_001267040	3720	Hs.269059	NM_004973	ENSG00000008083	JARID2	JMJ	jumonji and AT-rich interaction domain containing 2	protein-coding
chr6	15251582	15252107	intron (NM_001267040, intron 1 of 17)	Tigger13a|DNA|TcMar-Tigger	2758	NM_001267040	3720	Hs.269059	NM_004973	ENSG00000008083	JARID2	JMJ	jumonji and AT-rich interaction domain containing 2	protein-coding
chr6	15038978	15039767	Intergenic	Intergenic	-206928	NM_004973	3720	Hs.269059	NM_004973	ENSG00000008083	JARID2	JMJ	jumonji and AT-rich interaction domain containing 2	protein-coding
chr6	15445074	15445494	intron (NM_004973, intron 3 of 17)	intron (NM_004973, intron 3 of 17)	196198	NM_001267040	3720	Hs.269059	NM_004973	ENSG00000008083	JARID2	JMJ	jumonji and AT-rich interaction domain containing 2	protein-coding
chr1	15374968	15375473	intron (NM_001370231, intron 5 of 8)	CpG	102805	NM_001017999	23254	Hs.368823	NM_015209	ENSG00000189337	KAZN	KAZ	kazrin, periplakin interacting protein	protein-coding
chr1	15351870	15352783	intron (NM_001370231, intron 3 of 8)	intron (NM_001370231, intron 3 of 8)	79911	NM_001017999	23254	Hs.368823	NM_015209	ENSG00000189337	KAZN	KAZ	kazrin, periplakin interacting protein	protein-coding
chr1	15252259	15253045	intron (NM_001370229, intron 1 of 7)	intron (NM_001370229, intron 1 of 7)	2027	NM_001370229	23254	Hs.368823	NM_015209	ENSG00000189337	KAZN	KAZ	kazrin, periplakin interacting protein	protein-coding
chr1	15303575	15304307	intron (NM_001370231, intron 3 of 8)	intron (NM_001370231, intron 3 of 8)	31526	NM_001017999	23254	Hs.368823	NM_015209	ENSG00000189337	KAZN	KAZ	kazrin, periplakin interacting protein	protein-coding
chr1	15342146	15342964	intron (NM_001370231, intron 3 of 8)	MLT1C|LTR|ERVL-MaLR	70140	NM_001017999	23254	Hs.368823	NM_015209	ENSG00000189337	KAZN	KAZ	kazrin, periplakin interacting protein	protein-coding
chr1	15240310	15240726	intron (NM_201628, intron 1 of 14)	intron (NM_201628, intron 1 of 14)	-10107	NM_001018000	23254	Hs.368823	NM_015209	ENSG00000189337	KAZN	KAZ	kazrin, periplakin interacting protein	protein-coding
chr1	15343145	15344208	intron (NM_001370231, intron 3 of 8)	AluSx|SINE|Alu	71261	NM_001017999	23254	Hs.368823	NM_015209	ENSG00000189337	KAZN	KAZ	kazrin, periplakin interacting protein	protein-coding
chr1	15347917	15348336	intron (NM_001370231, intron 3 of 8)	intron (NM_001370231, intron 3 of 8)	75711	NM_001017999	23254	Hs.368823	NM_015209	ENSG00000189337	KAZN	KAZ	kazrin, periplakin interacting protein	protein-coding
chr11	17833896	17834848	intron (NR_104040, intron 11 of 11)	intron (NR_104040, intron 11 of 11)	76877	NM_001112741	3746	Hs.552896	NM_004976	ENSG00000129159	KCNC1	EPM7|KV3.1|KV4|NGK2	potassium voltage-gated channel subfamily C member 1	protein-coding
chr11	17791360	17792137	intron (NM_004976, intron 1 of 1)	intron (NM_004976, intron 1 of 1)	34253	NM_001112741	3746	Hs.552896	NM_004976	ENSG00000129159	KCNC1	EPM7|KV3.1|KV4|NGK2	potassium voltage-gated channel subfamily C member 1	protein-coding
chr11	17834976	17835634	intron (NR_104040, intron 11 of 11)	intron (NR_104040, intron 11 of 11)	77810	NM_001112741	3746	Hs.552896	NM_004976	ENSG00000129159	KCNC1	EPM7|KV3.1|KV4|NGK2	potassium voltage-gated channel subfamily C member 1	protein-coding
chr2	11074965	11075471	Intergenic	Intergenic	23158	NM_002236	3754	Hs.23735	NM_002236	ENSG00000162975	KCNF1	IK8|KCNF|KV5.1|kH1	potassium voltage-gated channel modifier subfamily F member 1	protein-coding
chr2	11076254	11076759	Intergenic	Intergenic	24446	NM_002236	3754	Hs.23735	NM_002236	ENSG00000162975	KCNF1	IK8|KCNF|KV5.1|kH1	potassium voltage-gated channel modifier subfamily F member 1	protein-coding
chr2	47892088	47892507	Intergenic	Intergenic	-94827	NM_022055	56660	Hs.591586	NM_022055	ENSG00000184261	KCNK12	K2p12.1|THIK-2|THIK2	potassium two pore domain channel subfamily K member 12	protein-coding
chr2	47893325	47893883	Intergenic	MER34|LTR|ERV1	-96134	NM_022055	56660	Hs.591586	NM_022055	ENSG00000184261	KCNK12	K2p12.1|THIK-2|THIK2	potassium two pore domain channel subfamily K member 12	protein-coding
chr2	47859223	47859797	Intergenic	Intergenic	-62040	NM_022055	56660	Hs.591586	NM_022055	ENSG00000184261	KCNK12	K2p12.1|THIK-2|THIK2	potassium two pore domain channel subfamily K member 12	protein-coding
chr20	43358876	43359655	intron (NR_132377, intron 3 of 4)	LTR3B_|LTR|ERVK	-15241	NM_022358	60598	Hs.528664	NM_022358	ENSG00000124249	KCNK15	K2p15.1|KCNK11|KCNK14|KT3.3|TASK-5|TASK5|dJ781B1.1	potassium two pore domain channel subfamily K member 15	protein-coding
chr6	39234079	39235604	Intergenic	MER39B|LTR|ERV1	-37590	NM_003740	8645	Hs.444448	NM_003740	ENSG00000164626	KCNK5	K2p5.1|KCNK5b|TASK-2|TASK2	potassium two pore domain channel subfamily K member 5	protein-coding
chr6	39237456	39238325	Intergenic	MER39B|LTR|ERV1	-40639	NM_003740	8645	Hs.444448	NM_003740	ENSG00000164626	KCNK5	K2p5.1|KCNK5b|TASK-2|TASK2	potassium two pore domain channel subfamily K member 5	protein-coding
chr6	39236438	39236794	Intergenic	Intergenic	-39365	NM_003740	8645	Hs.444448	NM_003740	ENSG00000164626	KCNK5	K2p5.1|KCNK5b|TASK-2|TASK2	potassium two pore domain channel subfamily K member 5	protein-coding
chr19	38812015	38812848	intron (NM_004823, intron 1 of 2)	intron (NM_004823, intron 1 of 2)	1946	NM_004823	9424	Hs.240395	NM_004823	ENSG00000099337	KCNK6	K2p6.1|KCNK8|TOSS|TWIK-2|TWIK2	potassium two pore domain channel subfamily K member 6	protein-coding
chr11	77866742	77868089	intron (NR_102281, intron 2 of 2)	intron (NR_102281, intron 2 of 2)	16576	NR_102281	100289388	Hs.628183	NM_203432	ENSG00000246174	KCTD21-AS1	-	KCTD21 antisense RNA 1	ncRNA
chr11	77854652	77855250	intron (NR_102280, intron 2 of 3)	L2b|LINE|L2	4112	NR_102281	100289388	Hs.628183	NM_203432	ENSG00000246174	KCTD21-AS1	-	KCTD21 antisense RNA 1	ncRNA
chr11	77856624	77857202	intron (NR_102280, intron 2 of 3)	intron (NR_102280, intron 2 of 3)	6074	NR_102281	100289388	Hs.628183	NM_203432	ENSG00000246174	KCTD21-AS1	-	KCTD21 antisense RNA 1	ncRNA
chr11	77861520	77862402	intron (NR_102281, intron 2 of 2)	intron (NR_102281, intron 2 of 2)	11122	NR_102281	100289388	Hs.628183	NM_203432	ENSG00000246174	KCTD21-AS1	-	KCTD21 antisense RNA 1	ncRNA
chr3	58452535	58453433	Intergenic	Intergenic	-24839	NM_001128214	200845	Hs.13982	NM_153331	ENSG00000168301	KCTD6	KCASH3	potassium channel tetramerization domain containing 6	protein-coding
chr3	58456721	58457511	Intergenic	Intergenic	-20707	NM_001128214	200845	Hs.13982	NM_153331	ENSG00000168301	KCTD6	KCASH3	potassium channel tetramerization domain containing 6	protein-coding
chr3	58474764	58475238	Intergenic	Intergenic	-2822	NM_001128214	200845	Hs.13982	NM_153331	ENSG00000168301	KCTD6	KCASH3	potassium channel tetramerization domain containing 6	protein-coding
chr19	4991389	4992630	intron (NM_001370094, intron 1 of 10)	L1M4|LINE|L1	22885	NM_015015	23030	Hs.654816	NM_015015	ENSG00000127663	KDM4B	JMJD2B|TDRD14B	lysine demethylase 4B	protein-coding
chr19	4971551	4972049	intron (NM_001370094, intron 1 of 10)	intron (NM_001370094, intron 1 of 10)	2676	NM_015015	23030	Hs.654816	NM_015015	ENSG00000127663	KDM4B	JMJD2B|TDRD14B	lysine demethylase 4B	protein-coding
chr19	4970653	4971265	intron (NM_001370094, intron 1 of 10)	intron (NM_001370094, intron 1 of 10)	1835	NM_015015	23030	Hs.654816	NM_015015	ENSG00000127663	KDM4B	JMJD2B|TDRD14B	lysine demethylase 4B	protein-coding
chr19	4976240	4976763	intron (NM_001370094, intron 1 of 10)	intron (NM_001370094, intron 1 of 10)	7377	NM_015015	23030	Hs.654816	NM_015015	ENSG00000127663	KDM4B	JMJD2B|TDRD14B	lysine demethylase 4B	protein-coding
chr19	4990387	4990889	intron (NM_001370094, intron 1 of 10)	intron (NM_001370094, intron 1 of 10)	21514	NM_015015	23030	Hs.654816	NM_015015	ENSG00000127663	KDM4B	JMJD2B|TDRD14B	lysine demethylase 4B	protein-coding
chr19	5002098	5002489	intron (NM_001370094, intron 1 of 10)	AluSx|SINE|Alu	33169	NM_015015	23030	Hs.654816	NM_015015	ENSG00000127663	KDM4B	JMJD2B|TDRD14B	lysine demethylase 4B	protein-coding
chr19	5020996	5021636	intron (NM_001370094, intron 2 of 10)	intron (NM_001370094, intron 2 of 10)	52192	NM_015015	23030	Hs.654816	NM_015015	ENSG00000127663	KDM4B	JMJD2B|TDRD14B	lysine demethylase 4B	protein-coding
chr19	4972784	4973308	intron (NM_001370094, intron 1 of 10)	intron (NM_001370094, intron 1 of 10)	3922	NM_015015	23030	Hs.654816	NM_015015	ENSG00000127663	KDM4B	JMJD2B|TDRD14B	lysine demethylase 4B	protein-coding
chr12	39825425	39825890	intron (NM_001173465, intron 1 of 33)	intron (NM_001173465, intron 1 of 33)	11265	NM_001173465	55605	Hs.374201	NM_017641	ENSG00000139116	KIF21A	CFEOM1|FEOM1|FEOM3A	kinesin family member 21A	protein-coding
chr12	39707163	39707573	intron (NM_001173465, intron 27 of 33)	L3|LINE|CR1	129554	NM_001173465	55605	Hs.374201	NM_017641	ENSG00000139116	KIF21A	CFEOM1|FEOM1|FEOM3A	kinesin family member 21A	protein-coding
chr12	39703377	39703861	intron (NM_001173465, intron 28 of 33)	intron (NM_001173465, intron 28 of 33)	133303	NM_001173465	55605	Hs.374201	NM_017641	ENSG00000139116	KIF21A	CFEOM1|FEOM1|FEOM3A	kinesin family member 21A	protein-coding
chr12	39836904	39837458	promoter-TSS (NM_017641)	promoter-TSS (NM_017641)	-259	NM_001173463	55605	Hs.374201	NM_017641	ENSG00000139116	KIF21A	CFEOM1|FEOM1|FEOM3A	kinesin family member 21A	protein-coding
chr12	39708328	39708938	intron (NM_001173465, intron 27 of 33)	intron (NM_001173465, intron 27 of 33)	128289	NM_001173465	55605	Hs.374201	NM_017641	ENSG00000139116	KIF21A	CFEOM1|FEOM1|FEOM3A	kinesin family member 21A	protein-coding
chr8	103644556	103645040	Intergenic	Intergenic	21394	NR_103759	7071	Hs.435001	NM_005655	ENSG00000155090	KLF10	EGR-alpha|EGRA|TIEG|TIEG1	Kruppel like factor 10	protein-coding
chr8	103659054	103659366	Intergenic	L1MC4a|LINE|L1	6982	NR_103759	7071	Hs.435001	NM_005655	ENSG00000155090	KLF10	EGR-alpha|EGRA|TIEG|TIEG1	Kruppel like factor 10	protein-coding
chr8	103665063	103665572	intron (NM_005655, intron 1 of 3)	intron (NM_005655, intron 1 of 3)	875	NR_103759	7071	Hs.435001	NM_005655	ENSG00000155090	KLF10	EGR-alpha|EGRA|TIEG|TIEG1	Kruppel like factor 10	protein-coding
chr8	103649149	103649632	Intergenic	Intergenic	16802	NR_103759	7071	Hs.435001	NM_005655	ENSG00000155090	KLF10	EGR-alpha|EGRA|TIEG|TIEG1	Kruppel like factor 10	protein-coding
chr8	103640813	103641205	Intergenic	MIRc|SINE|MIR	25183	NR_103759	7071	Hs.435001	NM_005655	ENSG00000155090	KLF10	EGR-alpha|EGRA|TIEG|TIEG1	Kruppel like factor 10	protein-coding
chr8	103659634	103660295	Intergenic	Intergenic	6228	NR_103759	7071	Hs.435001	NM_005655	ENSG00000155090	KLF10	EGR-alpha|EGRA|TIEG|TIEG1	Kruppel like factor 10	protein-coding
chr8	103628640	103629598	Intergenic	MLT1F1|LTR|ERVL-MaLR	37073	NR_103759	7071	Hs.435001	NM_005655	ENSG00000155090	KLF10	EGR-alpha|EGRA|TIEG|TIEG1	Kruppel like factor 10	protein-coding
chr8	103665944	103666481	promoter-TSS (NM_001032282)	promoter-TSS (NM_001032282)	-20	NM_001032282	7071	Hs.435001	NM_005655	ENSG00000155090	KLF10	EGR-alpha|EGRA|TIEG|TIEG1	Kruppel like factor 10	protein-coding
chr8	103647749	103648228	Intergenic	MER4A1|LTR|ERV1	18204	NR_103759	7071	Hs.435001	NM_005655	ENSG00000155090	KLF10	EGR-alpha|EGRA|TIEG|TIEG1	Kruppel like factor 10	protein-coding
chr9	110855968	110856674	Intergenic	Intergenic	-604271	NM_001314052	9314	Hs.376206	NM_004235	ENSG00000136826	KLF4	EZF|GKLF	Kruppel like factor 4	protein-coding
chr9	110893032	110893958	Intergenic	Intergenic	-641445	NM_001314052	9314	Hs.376206	NM_004235	ENSG00000136826	KLF4	EZF|GKLF	Kruppel like factor 4	protein-coding
chr9	110581816	110582542	Intergenic	Intergenic	-330129	NM_001314052	9314	Hs.376206	NM_004235	ENSG00000136826	KLF4	EZF|GKLF	Kruppel like factor 4	protein-coding
chr9	110643046	110643673	Intergenic	AluSx|SINE|Alu	-391309	NM_001314052	9314	Hs.376206	NM_004235	ENSG00000136826	KLF4	EZF|GKLF	Kruppel like factor 4	protein-coding
chr9	110285746	110286283	Intergenic	Intergenic	-33964	NM_001314052	9314	Hs.376206	NM_004235	ENSG00000136826	KLF4	EZF|GKLF	Kruppel like factor 4	protein-coding
chr9	110836456	110837489	Intergenic	Intergenic	-584922	NM_001314052	9314	Hs.376206	NM_004235	ENSG00000136826	KLF4	EZF|GKLF	Kruppel like factor 4	protein-coding
chr9	110390748	110391474	Intergenic	L2b|LINE|L2	-139061	NM_001314052	9314	Hs.376206	NM_004235	ENSG00000136826	KLF4	EZF|GKLF	Kruppel like factor 4	protein-coding
chr9	110567207	110568039	Intergenic	Intergenic	-315573	NM_001314052	9314	Hs.376206	NM_004235	ENSG00000136826	KLF4	EZF|GKLF	Kruppel like factor 4	protein-coding
chr9	110302493	110302776	Intergenic	Intergenic	-50584	NM_001314052	9314	Hs.376206	NM_004235	ENSG00000136826	KLF4	EZF|GKLF	Kruppel like factor 4	protein-coding
chr9	110266620	110267501	Intergenic	Intergenic	-15010	NM_001314052	9314	Hs.376206	NM_004235	ENSG00000136826	KLF4	EZF|GKLF	Kruppel like factor 4	protein-coding
chr9	110307344	110308240	Intergenic	Intergenic	-55742	NM_001314052	9314	Hs.376206	NM_004235	ENSG00000136826	KLF4	EZF|GKLF	Kruppel like factor 4	protein-coding
chr9	110501213	110501510	Intergenic	MIRb|SINE|MIR	-249311	NM_001314052	9314	Hs.376206	NM_004235	ENSG00000136826	KLF4	EZF|GKLF	Kruppel like factor 4	protein-coding
chr9	110517355	110518658	Intergenic	Intergenic	-265956	NM_001314052	9314	Hs.376206	NM_004235	ENSG00000136826	KLF4	EZF|GKLF	Kruppel like factor 4	protein-coding
chr9	110303646	110304937	Intergenic	Intergenic	-52241	NM_001314052	9314	Hs.376206	NM_004235	ENSG00000136826	KLF4	EZF|GKLF	Kruppel like factor 4	protein-coding
chr9	110309876	110310469	Intergenic	Intergenic	-58122	NM_001314052	9314	Hs.376206	NM_004235	ENSG00000136826	KLF4	EZF|GKLF	Kruppel like factor 4	protein-coding
chr17	39677925	39678392	Intergenic	Intergenic	-3016	NM_002275	3866	Hs.654570	NM_002275	ENSG00000171346	KRT15	CK15|K15|K1CO	keratin 15	protein-coding
chr17	25803981	25804481	intron (NM_014238, intron 1 of 20)	MER41A|LTR|ERV1	5241	NM_014238	8844	Hs.133534	NM_014238	ENSG00000141068	KSR1	KSR|RSU2	kinase suppressor of ras 1	protein-coding
chr17	25811040	25811386	intron (NM_014238, intron 2 of 20)	intron (NM_014238, intron 2 of 20)	12223	NM_014238	8844	Hs.133534	NM_014238	ENSG00000141068	KSR1	KSR|RSU2	kinase suppressor of ras 1	protein-coding
chr17	25849010	25849413	intron (NM_014238, intron 2 of 20)	intron (NM_014238, intron 2 of 20)	50221	NM_014238	8844	Hs.133534	NM_014238	ENSG00000141068	KSR1	KSR|RSU2	kinase suppressor of ras 1	protein-coding
chr18	21432130	21432577	intron (NM_198129, intron 32 of 74)	intron (NM_198129, intron 32 of 74)	-20631	NM_001127718	3909	Hs.436367	NM_000227	ENSG00000053747	LAMA3	BM600|E170|LAMNA|LOCS	laminin subunit alpha 3	protein-coding
chr18	21302419	21303064	intron (NM_198129, intron 2 of 74)	intron (NM_198129, intron 2 of 74)	33324	NM_001302996	3909	Hs.436367	NM_000227	ENSG00000053747	LAMA3	BM600|E170|LAMNA|LOCS	laminin subunit alpha 3	protein-coding
chr18	21273820	21274210	intron (NM_198129, intron 1 of 74)	intron (NM_198129, intron 1 of 74)	4598	NM_001302996	3909	Hs.436367	NM_000227	ENSG00000053747	LAMA3	BM600|E170|LAMNA|LOCS	laminin subunit alpha 3	protein-coding
chr18	21264450	21265094	Intergenic	Intergenic	-4645	NM_198129	3909	Hs.436367	NM_000227	ENSG00000053747	LAMA3	BM600|E170|LAMNA|LOCS	laminin subunit alpha 3	protein-coding
chr18	21482576	21482963	intron (NM_198129, intron 48 of 74)	intron (NM_198129, intron 48 of 74)	29785	NM_000227	3909	Hs.436367	NM_000227	ENSG00000053747	LAMA3	BM600|E170|LAMNA|LOCS	laminin subunit alpha 3	protein-coding
chr18	21373126	21373469	intron (NM_198129, intron 12 of 74)	MER74A|LTR|ERVL	-79687	NM_001127718	3909	Hs.436367	NM_000227	ENSG00000053747	LAMA3	BM600|E170|LAMNA|LOCS	laminin subunit alpha 3	protein-coding
chr18	21305753	21306049	intron (NM_198129, intron 2 of 74)	intron (NM_198129, intron 2 of 74)	36484	NM_001302996	3909	Hs.436367	NM_000227	ENSG00000053747	LAMA3	BM600|E170|LAMNA|LOCS	laminin subunit alpha 3	protein-coding
chr16	75099246	75099737	intron (NM_032268, intron 1 of 4)	intron (NM_032268, intron 1 of 4)	51179	NM_194436	197257	Hs.380929	NM_153486	ENSG00000166816	LDHD	DLACD|DLD	lactate dehydrogenase D	protein-coding
chr16	75163340	75164077	Intergenic	MER4A1|LTR|ERV1	-13038	NM_153486	197257	Hs.380929	NM_153486	ENSG00000166816	LDHD	DLACD|DLD	lactate dehydrogenase D	protein-coding
chr16	75150303	75150734	intron (NM_194436, intron 1 of 10)	intron (NM_194436, intron 1 of 10)	152	NM_194436	197257	Hs.380929	NM_153486	ENSG00000166816	LDHD	DLACD|DLD	lactate dehydrogenase D	protein-coding
chr1	180197355	180198261	Intergenic	Intergenic	-1591	NM_033343	89884	Hs.658487	NM_033343	ENSG00000121454	LHX4	CPHD4	LIM homeobox 4	protein-coding
chr17	70635437	70635853	intron (NR_033876, intron 1 of 4)	MER41A|LTR|ERV1	966	NR_033876	400619	Hs.447555	NR_033876	ENSG00000227036	LINC00511	LCAL5|onco-lncRNA-12	long intergenic non-protein coding RNA 511	ncRNA
chr17	70762680	70763266	intron (NM_001352691, intron 7 of 10)	LTR19A|LTR|ERV1	-126362	NR_033876	400619	Hs.447555	NR_033876	ENSG00000227036	LINC00511	LCAL5|onco-lncRNA-12	long intergenic non-protein coding RNA 511	ncRNA
chr17	70678819	70679233	intron (NM_001352691, intron 8 of 10)	intron (NM_001352691, intron 8 of 10)	-42415	NR_033876	400619	Hs.447555	NR_033876	ENSG00000227036	LINC00511	LCAL5|onco-lncRNA-12	long intergenic non-protein coding RNA 511	ncRNA
chr17	70628448	70628885	intron (NR_033876, intron 2 of 4)	intron (NR_033876, intron 2 of 4)	7945	NR_033876	400619	Hs.447555	NR_033876	ENSG00000227036	LINC00511	LCAL5|onco-lncRNA-12	long intergenic non-protein coding RNA 511	ncRNA
chr17	70708788	70709245	intron (NM_001352691, intron 8 of 10)	intron (NM_001352691, intron 8 of 10)	-72405	NR_033876	400619	Hs.447555	NR_033876	ENSG00000227036	LINC00511	LCAL5|onco-lncRNA-12	long intergenic non-protein coding RNA 511	ncRNA
chr17	70630350	70631324	intron (NR_033876, intron 2 of 4)	intron (NR_033876, intron 2 of 4)	5774	NR_033876	400619	Hs.447555	NR_033876	ENSG00000227036	LINC00511	LCAL5|onco-lncRNA-12	long intergenic non-protein coding RNA 511	ncRNA
chr17	70613327	70614645	intron (NR_033876, intron 3 of 4)	intron (NR_033876, intron 3 of 4)	22625	NR_033876	400619	Hs.447555	NR_033876	ENSG00000227036	LINC00511	LCAL5|onco-lncRNA-12	long intergenic non-protein coding RNA 511	ncRNA
chr17	70636278	70637218	promoter-TSS (NR_033876)	promoter-TSS (NR_033876)	-137	NR_033876	400619	Hs.447555	NR_033876	ENSG00000227036	LINC00511	LCAL5|onco-lncRNA-12	long intergenic non-protein coding RNA 511	ncRNA
chr17	70669379	70669841	intron (NM_001352691, intron 8 of 10)	L1MC4a|LINE|L1	-32999	NR_033876	400619	Hs.447555	NR_033876	ENSG00000227036	LINC00511	LCAL5|onco-lncRNA-12	long intergenic non-protein coding RNA 511	ncRNA
chr17	70679752	70680820	intron (NM_001352691, intron 8 of 10)	intron (NM_001352691, intron 8 of 10)	-43675	NR_033876	400619	Hs.447555	NR_033876	ENSG00000227036	LINC00511	LCAL5|onco-lncRNA-12	long intergenic non-protein coding RNA 511	ncRNA
chr3	195865343	195866398	Intergenic	L2a|LINE|L2	-3637	NR_034088	401109	Hs.280133	NM_001001699	ENSG00000224652	LINC00885	-	long intergenic non-protein coding RNA 885	ncRNA
chr3	195876755	195877693	intron (NR_034088, intron 2 of 2)	LTR61|LTR|ERV1	7717	NR_034088	401109	Hs.280133	NM_001001699	ENSG00000224652	LINC00885	-	long intergenic non-protein coding RNA 885	ncRNA
chr3	195862708	195863810	Intergenic	Intergenic	-6248	NR_034088	401109	Hs.280133	NM_001001699	ENSG00000224652	LINC00885	-	long intergenic non-protein coding RNA 885	ncRNA
chr3	195873753	195874708	intron (NR_034088, intron 2 of 2)	LTR29|LTR|ERV1	4723	NR_034088	401109	Hs.280133	NM_001001699	ENSG00000224652	LINC00885	-	long intergenic non-protein coding RNA 885	ncRNA
chr3	195893936	195894334	Intergenic	LTR8A|LTR|ERV1	24628	NR_034088	401109	Hs.280133	NM_001001699	ENSG00000224652	LINC00885	-	long intergenic non-protein coding RNA 885	ncRNA
chr3	195869979	195870357	intron (NR_034088, intron 1 of 2)	MIR3|SINE|MIR	661	NR_034088	401109	Hs.280133	NM_001001699	ENSG00000224652	LINC00885	-	long intergenic non-protein coding RNA 885	ncRNA
chr3	195886224	195886618	intron (NR_034088, intron 2 of 2)	intron (NR_034088, intron 2 of 2)	16914	NR_034088	401109	Hs.280133	NM_001001699	ENSG00000224652	LINC00885	-	long intergenic non-protein coding RNA 885	ncRNA
chr3	195869050	195869752	promoter-TSS (NR_034088)	promoter-TSS (NR_034088)	-106	NR_034088	401109	Hs.280133	NM_001001699	ENSG00000224652	LINC00885	-	long intergenic non-protein coding RNA 885	ncRNA
chr3	156534557	156535266	promoter-TSS (NR_038387)	promoter-TSS (NR_038387)	-60	NR_038387	730091	Hs.659905	NR_038387	ENSG00000240875	LINC00886	-	long intergenic non-protein coding RNA 886	ncRNA
chr3	194041570	194042131	Intergenic	Intergenic	-11257	NR_024480	100131551	Hs.128066	NR_024480	ENSG00000214145	LINC00887	HEIRCC	long intergenic non-protein coding RNA 887	ncRNA
chr3	194033230	194033673	Intergenic	CpG	-2858	NR_024480	100131551	Hs.128066	NR_024480	ENSG00000214145	LINC00887	HEIRCC	long intergenic non-protein coding RNA 887	ncRNA
chr3	194040492	194040882	Intergenic	Intergenic	-10094	NR_024480	100131551	Hs.128066	NR_024480	ENSG00000214145	LINC00887	HEIRCC	long intergenic non-protein coding RNA 887	ncRNA
chr6	33864518	33865371	promoter-TSS (NR_038989)	promoter-TSS (NR_038989)	-260	NR_038989	100507584	Hs.547104	NR_038989	ENSG00000249346	LINC01016	-	long intergenic non-protein coding RNA 1016	ncRNA
chr3	149996280	149997035	intron (NR_110186, intron 2 of 3)	intron (NR_110186, intron 2 of 3)	40170	NR_110167	101927992	Hs.534682	NR_110167	ENSG00000244541	LINC01213	-	long intergenic non-protein coding RNA 1213	ncRNA
chr3	149992901	149993345	intron (NR_110186, intron 2 of 3)	intron (NR_110186, intron 2 of 3)	36636	NR_110167	101927992	Hs.534682	NR_110167	ENSG00000244541	LINC01213	-	long intergenic non-protein coding RNA 1213	ncRNA
chr3	149955261	149956869	promoter-TSS (NR_110168)	promoter-TSS (NR_110168)	-241	NR_110168	101927992	Hs.534682	NR_110167	ENSG00000244541	LINC01213	-	long intergenic non-protein coding RNA 1213	ncRNA
chr3	149989038	149989606	intron (NR_110186, intron 2 of 3)	intron (NR_110186, intron 2 of 3)	32835	NR_110167	101927992	Hs.534682	NR_110167	ENSG00000244541	LINC01213	-	long intergenic non-protein coding RNA 1213	ncRNA
chr3	149959794	149960293	Intergenic	Intergenic	3556	NR_110167	101927992	Hs.534682	NR_110167	ENSG00000244541	LINC01213	-	long intergenic non-protein coding RNA 1213	ncRNA
chr3	149958346	149958985	TTS (NR_110168)	TTS (NR_110168)	2178	NR_110167	101927992	Hs.534682	NR_110167	ENSG00000244541	LINC01213	-	long intergenic non-protein coding RNA 1213	ncRNA
chr3	149949896	149950283	Intergenic	Intergenic	-6217	NR_110168	101927992	Hs.534682	NR_110167	ENSG00000244541	LINC01213	-	long intergenic non-protein coding RNA 1213	ncRNA
chr16	10595990	10596546	Intergenic	MER41B|LTR|ERV1	25787	NR_149081	106144584	Hs.531561	NR_149081	ENSG00000260468	LINC01290	-	long intergenic non-protein coding RNA 1290	ncRNA
chr16	10643058	10643506	intron (NM_001424, intron 1 of 4)	intron (NM_001424, intron 1 of 4)	-21227	NR_149081	106144584	Hs.531561	NR_149081	ENSG00000260468	LINC01290	-	long intergenic non-protein coding RNA 1290	ncRNA
chr16	10594826	10595409	Intergenic	Intergenic	26938	NR_149081	106144584	Hs.531561	NR_149081	ENSG00000260468	LINC01290	-	long intergenic non-protein coding RNA 1290	ncRNA
chr2	75127254	75127810	Intergenic	MER41B|LTR|ERV1	-8726	NR_125792	102724515	Hs.708649	NR_125792	ENSG00000204792	LINC01291	-	long intergenic non-protein coding RNA 1291	ncRNA
chr2	75108329	75108656	intron (NM_000189, intron 10 of 17)	MIR|SINE|MIR	-27766	NR_125792	102724515	Hs.708649	NR_125792	ENSG00000204792	LINC01291	-	long intergenic non-protein coding RNA 1291	ncRNA
chr2	75106374	75106711	intron (NM_000189, intron 9 of 17)	intron (NM_000189, intron 9 of 17)	-29716	NR_125792	102724515	Hs.708649	NR_125792	ENSG00000204792	LINC01291	-	long intergenic non-protein coding RNA 1291	ncRNA
chr2	75144888	75145449	intron (NR_125792, intron 1 of 4)	L2a|LINE|L2	8910	NR_125792	102724515	Hs.708649	NR_125792	ENSG00000204792	LINC01291	-	long intergenic non-protein coding RNA 1291	ncRNA
chr2	75124718	75125968	Intergenic	Intergenic	-10915	NR_125792	102724515	Hs.708649	NR_125792	ENSG00000204792	LINC01291	-	long intergenic non-protein coding RNA 1291	ncRNA
chr5	173233405	173234043	Intergenic	L2a|LINE|L2	-15779	NR_108028	101928154	Hs.366725	NR_108028		LINC01485	-	long intergenic non-protein coding RNA 1485	ncRNA
chr5	173253492	173253866	Intergenic	Intergenic	-35734	NR_108028	101928154	Hs.366725	NR_108028		LINC01485	-	long intergenic non-protein coding RNA 1485	ncRNA
chr5	173224302	173224873	Intergenic	MamGypLTR1b|LTR|Gypsy	-6642	NR_108028	101928154	Hs.366725	NR_108028		LINC01485	-	long intergenic non-protein coding RNA 1485	ncRNA
chr5	173250771	173251795	Intergenic	Intergenic	-33338	NR_108028	101928154	Hs.366725	NR_108028		LINC01485	-	long intergenic non-protein coding RNA 1485	ncRNA
chr5	173256643	173257129	Intergenic	Intergenic	-38941	NR_108028	101928154	Hs.366725	NR_108028		LINC01485	-	long intergenic non-protein coding RNA 1485	ncRNA
chr5	173249387	173249818	Intergenic	Intergenic	-31657	NR_108028	101928154	Hs.366725	NR_108028		LINC01485	-	long intergenic non-protein coding RNA 1485	ncRNA
chr5	55653296	55653845	Intergenic	Intergenic	124026	NR_104664	102467147	Hs.650177	NR_104664	ENSG00000248727	LINC01948	-	long intergenic non-protein coding RNA 1948	ncRNA
chr5	55701825	55702495	Intergenic	Intergenic	75436	NR_104664	102467147	Hs.650177	NR_104664	ENSG00000248727	LINC01948	-	long intergenic non-protein coding RNA 1948	ncRNA
chr5	55785081	55785556	Intergenic	MIRb|SINE|MIR	-7722	NR_104664	102467147	Hs.650177	NR_104664	ENSG00000248727	LINC01948	-	long intergenic non-protein coding RNA 1948	ncRNA
chr5	55717248	55718592	Intergenic	Intergenic	59676	NR_104664	102467147	Hs.650177	NR_104664	ENSG00000248727	LINC01948	-	long intergenic non-protein coding RNA 1948	ncRNA
chr5	55749633	55750481	Intergenic	Intergenic	27539	NR_104664	102467147	Hs.650177	NR_104664	ENSG00000248727	LINC01948	-	long intergenic non-protein coding RNA 1948	ncRNA
chr5	55756160	55756954	intron (NR_104664, intron 4 of 4)	intron (NR_104664, intron 4 of 4)	21039	NR_104664	102467147	Hs.650177	NR_104664	ENSG00000248727	LINC01948	-	long intergenic non-protein coding RNA 1948	ncRNA
chr5	55829814	55830869	intron (NR_161255, intron 3 of 5)	intron (NR_161255, intron 3 of 5)	-52745	NR_104664	102467147	Hs.650177	NR_104664	ENSG00000248727	LINC01948	-	long intergenic non-protein coding RNA 1948	ncRNA
chr5	55775824	55776552	intron (NR_104664, intron 1 of 4)	intron (NR_104664, intron 1 of 4)	1408	NR_104664	102467147	Hs.650177	NR_104664	ENSG00000248727	LINC01948	-	long intergenic non-protein coding RNA 1948	ncRNA
chr5	55683897	55684981	Intergenic	Intergenic	93157	NR_104664	102467147	Hs.650177	NR_104664	ENSG00000248727	LINC01948	-	long intergenic non-protein coding RNA 1948	ncRNA
chr5	55711243	55711958	Intergenic	Intergenic	65996	NR_104664	102467147	Hs.650177	NR_104664	ENSG00000248727	LINC01948	-	long intergenic non-protein coding RNA 1948	ncRNA
chr5	55771957	55772837	intron (NR_104664, intron 1 of 4)	intron (NR_104664, intron 1 of 4)	5199	NR_104664	102467147	Hs.650177	NR_104664	ENSG00000248727	LINC01948	-	long intergenic non-protein coding RNA 1948	ncRNA
chr5	55774188	55774623	intron (NR_104664, intron 1 of 4)	AluSz6|SINE|Alu	3191	NR_104664	102467147	Hs.650177	NR_104664	ENSG00000248727	LINC01948	-	long intergenic non-protein coding RNA 1948	ncRNA
chr5	55669434	55670053	Intergenic	L1MB2|LINE|L1	107853	NR_104664	102467147	Hs.650177	NR_104664	ENSG00000248727	LINC01948	-	long intergenic non-protein coding RNA 1948	ncRNA
chr5	55654836	55655250	Intergenic	Intergenic	122553	NR_104664	102467147	Hs.650177	NR_104664	ENSG00000248727	LINC01948	-	long intergenic non-protein coding RNA 1948	ncRNA
chr5	55724339	55725707	Intergenic	Intergenic	52573	NR_104664	102467147	Hs.650177	NR_104664	ENSG00000248727	LINC01948	-	long intergenic non-protein coding RNA 1948	ncRNA
chr5	55708372	55708871	Intergenic	Intergenic	68975	NR_104664	102467147	Hs.650177	NR_104664	ENSG00000248727	LINC01948	-	long intergenic non-protein coding RNA 1948	ncRNA
chr5	60550967	60551486	intron (NR_146624, intron 1 of 2)	intron (NR_146624, intron 1 of 2)	9530	NR_146624	105378992	Hs.621682	NR_146624	ENSG00000249279	LINC02057	-	long intergenic non-protein coding RNA 2057	ncRNA
chr5	60576679	60577058	Intergenic	Intergenic	-16112	NR_146624	105378992	Hs.621682	NR_146624	ENSG00000249279	LINC02057	-	long intergenic non-protein coding RNA 2057	ncRNA
chr5	60541811	60542880	Intergenic	Intergenic	18411	NR_146624	105378992	Hs.621682	NR_146624	ENSG00000249279	LINC02057	-	long intergenic non-protein coding RNA 2057	ncRNA
chr16	14463856	14464634	promoter-TSS (NR_131191)	promoter-TSS (NR_131191)	-122	NR_131191	105447648	Hs.554151	NR_131191	ENSG00000260009	LINC02130	-	long intergenic non-protein coding RNA 2130	ncRNA
chr16	14493216	14493692	Intergenic	Intergenic	-29331	NR_131191	105447648	Hs.554151	NR_131191	ENSG00000260009	LINC02130	-	long intergenic non-protein coding RNA 2130	ncRNA
chr16	14439461	14439785	Intergenic	Intergenic	24500	NR_131191	105447648	Hs.554151	NR_131191	ENSG00000260009	LINC02130	-	long intergenic non-protein coding RNA 2130	ncRNA
chr16	14458351	14458809	intron (NR_131191, intron 1 of 1)	intron (NR_131191, intron 1 of 1)	5543	NR_131191	105447648	Hs.554151	NR_131191	ENSG00000260009	LINC02130	-	long intergenic non-protein coding RNA 2130	ncRNA
chr16	14472066	14472411	Intergenic	Intergenic	-8115	NR_131191	105447648	Hs.554151	NR_131191	ENSG00000260009	LINC02130	-	long intergenic non-protein coding RNA 2130	ncRNA
chr15	63683670	63684153	intron (NR_120375, intron 1 of 6)	intron (NR_120375, intron 1 of 6)	1482	NR_120375	102723344	Hs.569500	NR_120375		LINC02568	-	long intergenic non-protein coding RNA 2568	ncRNA
chr15	63687821	63688301	intron (NR_120375, intron 3 of 6)	LTR10A|LTR|ERV1	5632	NR_120375	102723344	Hs.569500	NR_120375		LINC02568	-	long intergenic non-protein coding RNA 2568	ncRNA
chr15	63679620	63680972	Intergenic	MIRc|SINE|MIR	-2133	NR_120375	102723344	Hs.569500	NR_120375		LINC02568	-	long intergenic non-protein coding RNA 2568	ncRNA
chr11	8357721	8358272	Intergenic	Intergenic	-67662	NM_001270428	4004	Hs.654426	NM_002315	ENSG00000166407	LMO1	RBTN1|RHOM1|TTG1	LIM domain only 1	protein-coding
chr11	8251486	8251849	intron (NM_001270428, intron 2 of 3)	intron (NM_001270428, intron 2 of 3)	33758	NR_073006	4004	Hs.654426	NM_002315	ENSG00000166407	LMO1	RBTN1|RHOM1|TTG1	LIM domain only 1	protein-coding
chr2	100908401	100909097	intron (NM_198461, intron 9 of 11)	intron (NM_198461, intron 9 of 11)	30446	NM_198461	164832	Hs.21380	NM_198461	ENSG00000170500	LONRF2	RNF192	LON peptidase N-terminal domain and ring finger 2	protein-coding
chr2	100938716	100939193	5' UTR (NM_198461, exon 1 of 12)	5' UTR (NM_198461, exon 1 of 12)	241	NM_198461	164832	Hs.21380	NM_198461	ENSG00000170500	LONRF2	RNF192	LON peptidase N-terminal domain and ring finger 2	protein-coding
chr2	100907306	100908121	intron (NM_198461, intron 9 of 11)	L1MCc|LINE|L1	31482	NM_198461	164832	Hs.21380	NM_198461	ENSG00000170500	LONRF2	RNF192	LON peptidase N-terminal domain and ring finger 2	protein-coding
chr2	100884170	100884858	Intergenic	ERV3-16A3_I-int|LTR|ERVL	54681	NM_198461	164832	Hs.21380	NM_198461	ENSG00000170500	LONRF2	RNF192	LON peptidase N-terminal domain and ring finger 2	protein-coding
chr3	66527365	66528205	intron (NM_015541, intron 1 of 18)	intron (NM_015541, intron 1 of 18)	23060	NM_015541	26018	Hs.518055	NM_015541	ENSG00000144749	LRIG1	LIG-1|LIG1	leucine rich repeats and immunoglobulin like domains 1	protein-coding
chr3	66525781	66526553	intron (NM_015541, intron 1 of 18)	intron (NM_015541, intron 1 of 18)	24678	NM_015541	26018	Hs.518055	NM_015541	ENSG00000144749	LRIG1	LIG-1|LIG1	leucine rich repeats and immunoglobulin like domains 1	protein-coding
chr3	66466320	66467258	intron (NM_015541, intron 4 of 18)	intron (NM_015541, intron 4 of 18)	84056	NM_015541	26018	Hs.518055	NM_015541	ENSG00000144749	LRIG1	LIG-1|LIG1	leucine rich repeats and immunoglobulin like domains 1	protein-coding
chr3	66476379	66476736	intron (NM_015541, intron 3 of 18)	intron (NM_015541, intron 3 of 18)	74288	NM_015541	26018	Hs.518055	NM_015541	ENSG00000144749	LRIG1	LIG-1|LIG1	leucine rich repeats and immunoglobulin like domains 1	protein-coding
chr3	66523971	66524497	intron (NM_015541, intron 1 of 18)	intron (NM_015541, intron 1 of 18)	26611	NM_015541	26018	Hs.518055	NM_015541	ENSG00000144749	LRIG1	LIG-1|LIG1	leucine rich repeats and immunoglobulin like domains 1	protein-coding
chr3	66548535	66549052	intron (NM_015541, intron 1 of 18)	intron (NM_015541, intron 1 of 18)	2052	NM_015541	26018	Hs.518055	NM_015541	ENSG00000144749	LRIG1	LIG-1|LIG1	leucine rich repeats and immunoglobulin like domains 1	protein-coding
chr3	66479196	66480026	intron (NM_015541, intron 3 of 18)	intron (NM_015541, intron 3 of 18)	71234	NM_015541	26018	Hs.518055	NM_015541	ENSG00000144749	LRIG1	LIG-1|LIG1	leucine rich repeats and immunoglobulin like domains 1	protein-coding
chr3	66465314	66465926	intron (NM_015541, intron 4 of 18)	intron (NM_015541, intron 4 of 18)	85225	NM_015541	26018	Hs.518055	NM_015541	ENSG00000144749	LRIG1	LIG-1|LIG1	leucine rich repeats and immunoglobulin like domains 1	protein-coding
chr3	66519804	66520372	intron (NM_015541, intron 1 of 18)	intron (NM_015541, intron 1 of 18)	30757	NM_015541	26018	Hs.518055	NM_015541	ENSG00000144749	LRIG1	LIG-1|LIG1	leucine rich repeats and immunoglobulin like domains 1	protein-coding
chr3	66467792	66468104	intron (NM_015541, intron 3 of 18)	intron (NM_015541, intron 3 of 18)	82897	NM_015541	26018	Hs.518055	NM_015541	ENSG00000144749	LRIG1	LIG-1|LIG1	leucine rich repeats and immunoglobulin like domains 1	protein-coding
chr3	66533705	66534174	intron (NM_015541, intron 1 of 18)	intron (NM_015541, intron 1 of 18)	16906	NM_015541	26018	Hs.518055	NM_015541	ENSG00000144749	LRIG1	LIG-1|LIG1	leucine rich repeats and immunoglobulin like domains 1	protein-coding
chr22	25796542	25797280	Intergenic	Intergenic	-19367	NM_001135772	91355	Hs.634058	NM_182492	ENSG00000100068	LRP5L	-	LDL receptor related protein 5 like	protein-coding
chr3	194091286	194091723	Intergenic	Intergenic	-1032	NM_001135057	131578	Hs.288467	NM_130830	ENSG00000172061	LRRC15	LIB	leucine rich repeat containing 15	protein-coding
chr1	204631698	204632051	intron (NM_201630, intron 1 of 1)	MIRc|SINE|MIR	22992	NM_201630	10446	Hs.26312	NM_006338	ENSG00000170382	LRRN2	FIGLER7|GAC1|LRANK1|LRRN5	leucine rich repeat neuronal 2	protein-coding
chr5	90458352	90459250	intron (NM_032119, intron 89 of 89)	intron (NM_032119, intron 89 of 89)	151418	NR_103549	100505994	Hs.628363	NR_103548	ENSG00000248323	LUCAT1	SCAL1|SCAT5	lung cancer associated transcript 1	ncRNA
chr5	90610084	90610553	promoter-TSS (NR_103549)	promoter-TSS (NR_103549)	-99	NR_103548	100505994	Hs.628363	NR_103548	ENSG00000248323	LUCAT1	SCAL1|SCAT5	lung cancer associated transcript 1	ncRNA
chr5	90560395	90560795	Intergenic	Intergenic	49624	NR_103549	100505994	Hs.628363	NR_103548	ENSG00000248323	LUCAT1	SCAL1|SCAT5	lung cancer associated transcript 1	ncRNA
chr5	90461776	90462543	Intergenic	Intergenic	148060	NR_103549	100505994	Hs.628363	NR_103548	ENSG00000248323	LUCAT1	SCAL1|SCAT5	lung cancer associated transcript 1	ncRNA
chr5	90514440	90515493	Intergenic	Intergenic	95253	NR_103549	100505994	Hs.628363	NR_103548	ENSG00000248323	LUCAT1	SCAL1|SCAT5	lung cancer associated transcript 1	ncRNA
chr5	90537430	90537926	Intergenic	Intergenic	72541	NR_103549	100505994	Hs.628363	NR_103548	ENSG00000248323	LUCAT1	SCAL1|SCAT5	lung cancer associated transcript 1	ncRNA
chr5	90520616	90521254	Intergenic	Intergenic	89284	NR_103549	100505994	Hs.628363	NR_103548	ENSG00000248323	LUCAT1	SCAL1|SCAT5	lung cancer associated transcript 1	ncRNA
chr10	30830842	30831720	Intergenic	Intergenic	87401	NM_183058	119180	Hs.522610	NM_183058	ENSG00000151033	LYZL2	LYZD2	lysozyme like 2	protein-coding
chr10	30894453	30895187	Intergenic	Intergenic	23862	NM_183058	119180	Hs.522610	NM_183058	ENSG00000151033	LYZL2	LYZD2	lysozyme like 2	protein-coding
chr10	30825392	30826173	Intergenic	Intergenic	92900	NM_183058	119180	Hs.522610	NM_183058	ENSG00000151033	LYZL2	LYZD2	lysozyme like 2	protein-coding
chr10	30915633	30916044	exon (NM_183058, exon 2 of 5)	exon (NM_183058, exon 2 of 5)	2844	NM_183058	119180	Hs.522610	NM_183058	ENSG00000151033	LYZL2	LYZD2	lysozyme like 2	protein-coding
chr10	30930643	30931044	Intergenic	MER4C|LTR|ERV1	-12161	NM_183058	119180	Hs.522610	NM_183058	ENSG00000151033	LYZL2	LYZD2	lysozyme like 2	protein-coding
chr10	30900599	30901012	TTS (NM_183058)	TTS (NM_183058)	17877	NM_183058	119180	Hs.522610	NM_183058	ENSG00000151033	LYZL2	LYZD2	lysozyme like 2	protein-coding
chr10	30868092	30868565	Intergenic	MamRep1527|LTR|LTR	50354	NM_183058	119180	Hs.522610	NM_183058	ENSG00000151033	LYZL2	LYZD2	lysozyme like 2	protein-coding
chr10	30901177	30901571	intron (NM_183058, intron 4 of 4)	intron (NM_183058, intron 4 of 4)	17308	NM_183058	119180	Hs.522610	NM_183058	ENSG00000151033	LYZL2	LYZD2	lysozyme like 2	protein-coding
chr10	30926635	30926998	Intergenic	Intergenic	-8134	NM_183058	119180	Hs.522610	NM_183058	ENSG00000151033	LYZL2	LYZD2	lysozyme like 2	protein-coding
chr20	39267092	39267525	Intergenic	Intergenic	50568	NM_005461	9935	Hs.169487	NM_005461	ENSG00000204103	MAFB	DURS3|KRML|MCTO	MAF bZIP transcription factor B	protein-coding
chr20	39026122	39026597	Intergenic	Intergenic	291517	NM_005461	9935	Hs.169487	NM_005461	ENSG00000204103	MAFB	DURS3|KRML|MCTO	MAF bZIP transcription factor B	protein-coding
chr20	39276892	39278242	Intergenic	Intergenic	40309	NM_005461	9935	Hs.169487	NM_005461	ENSG00000204103	MAFB	DURS3|KRML|MCTO	MAF bZIP transcription factor B	protein-coding
chr20	39297089	39297741	Intergenic	Intergenic	20461	NM_005461	9935	Hs.169487	NM_005461	ENSG00000204103	MAFB	DURS3|KRML|MCTO	MAF bZIP transcription factor B	protein-coding
chr20	39292789	39293589	Intergenic	Intergenic	24687	NM_005461	9935	Hs.169487	NM_005461	ENSG00000204103	MAFB	DURS3|KRML|MCTO	MAF bZIP transcription factor B	protein-coding
chr20	39076445	39076733	Intergenic	Intergenic	241287	NM_005461	9935	Hs.169487	NM_005461	ENSG00000204103	MAFB	DURS3|KRML|MCTO	MAF bZIP transcription factor B	protein-coding
chr20	38987536	38988641	Intergenic	Intergenic	329788	NM_005461	9935	Hs.169487	NM_005461	ENSG00000204103	MAFB	DURS3|KRML|MCTO	MAF bZIP transcription factor B	protein-coding
chr1	26034814	26035182	intron (NM_020379, intron 2 of 11)	MER41B|LTR|ERV1	91039	NM_001289010	57134	Hs.197043	NM_020379	ENSG00000117643	MAN1C1	HMIC|MAN1A3|MAN1C|pp6318	mannosidase alpha class 1C member 1	protein-coding
chr1	38258872	38259463	promoter-TSS (NM_001031740)	promoter-TSS (NM_001031740)	-607	NM_001031740	149175	Hs.534562	NM_152496	ENSG00000185090	MANEAL	-	mannosidase endo-alpha like	protein-coding
chr1	38256939	38257406	Intergenic	Intergenic	-2602	NM_001031740	149175	Hs.534562	NM_152496	ENSG00000185090	MANEAL	-	mannosidase endo-alpha like	protein-coding
chr10	30801245	30801609	Intergenic	AluSz|SINE|Alu	77852	NM_001320961	1326	Hs.432453	NM_005204	ENSG00000107968	MAP3K8	AURA2|COT|EST|ESTF|MEKK8|TPL2|Tpl-2|c-COT	mitogen-activated protein kinase kinase kinase 8	protein-coding
chr10	30799521	30800116	Intergenic	Intergenic	76243	NM_001320961	1326	Hs.432453	NM_005204	ENSG00000107968	MAP3K8	AURA2|COT|EST|ESTF|MEKK8|TPL2|Tpl-2|c-COT	mitogen-activated protein kinase kinase kinase 8	protein-coding
chr10	30816832	30817267	Intergenic	Intergenic	93474	NM_001320961	1326	Hs.432453	NM_005204	ENSG00000107968	MAP3K8	AURA2|COT|EST|ESTF|MEKK8|TPL2|Tpl-2|c-COT	mitogen-activated protein kinase kinase kinase 8	protein-coding
chr10	30735977	30736578	intron (NM_005204, intron 3 of 8)	intron (NM_005204, intron 3 of 8)	12702	NM_001320961	1326	Hs.432453	NM_005204	ENSG00000107968	MAP3K8	AURA2|COT|EST|ESTF|MEKK8|TPL2|Tpl-2|c-COT	mitogen-activated protein kinase kinase kinase 8	protein-coding
chr10	30722388	30723109	promoter-TSS (NM_001244134)	promoter-TSS (NM_001244134)	-202	NM_001244134	1326	Hs.432453	NM_005204	ENSG00000107968	MAP3K8	AURA2|COT|EST|ESTF|MEKK8|TPL2|Tpl-2|c-COT	mitogen-activated protein kinase kinase kinase 8	protein-coding
chr10	30783120	30783546	Intergenic	Intergenic	59758	NM_001320961	1326	Hs.432453	NM_005204	ENSG00000107968	MAP3K8	AURA2|COT|EST|ESTF|MEKK8|TPL2|Tpl-2|c-COT	mitogen-activated protein kinase kinase kinase 8	protein-coding
chr10	30811198	30812140	Intergenic	MER11B|LTR|ERVK	88094	NM_001320961	1326	Hs.432453	NM_005204	ENSG00000107968	MAP3K8	AURA2|COT|EST|ESTF|MEKK8|TPL2|Tpl-2|c-COT	mitogen-activated protein kinase kinase kinase 8	protein-coding
chr6	20200790	20201560	intron (NM_001080480, intron 1 of 12)	LTR57|LTR|ERVL	11525	NR_073465	154141	Hs.377830	NM_001080480	ENSG00000172197	MBOAT1	LPEAT1|LPLAT|LPLAT 1|LPSAT|OACT1|dJ434O11.1	membrane bound O-acyltransferase domain containing 1	protein-coding
chr6	20210243	20211062	intron (NM_001080480, intron 1 of 12)	intron (NM_001080480, intron 1 of 12)	2048	NR_073465	154141	Hs.377830	NM_001080480	ENSG00000172197	MBOAT1	LPEAT1|LPLAT|LPLAT 1|LPSAT|OACT1|dJ434O11.1	membrane bound O-acyltransferase domain containing 1	protein-coding
chr6	20086021	20086858	Intergenic	HAL1|LINE|L1	126261	NR_073465	154141	Hs.377830	NM_001080480	ENSG00000172197	MBOAT1	LPEAT1|LPLAT|LPLAT 1|LPSAT|OACT1|dJ434O11.1	membrane bound O-acyltransferase domain containing 1	protein-coding
chr6	20183179	20183769	intron (NM_001080480, intron 1 of 12)	intron (NM_001080480, intron 1 of 12)	29226	NR_073465	154141	Hs.377830	NM_001080480	ENSG00000172197	MBOAT1	LPEAT1|LPLAT|LPLAT 1|LPSAT|OACT1|dJ434O11.1	membrane bound O-acyltransferase domain containing 1	protein-coding
chr6	20207825	20208721	intron (NM_001080480, intron 1 of 12)	intron (NM_001080480, intron 1 of 12)	4427	NR_073465	154141	Hs.377830	NM_001080480	ENSG00000172197	MBOAT1	LPEAT1|LPLAT|LPLAT 1|LPSAT|OACT1|dJ434O11.1	membrane bound O-acyltransferase domain containing 1	protein-coding
chr6	20202460	20203671	intron (NM_001080480, intron 1 of 12)	intron (NM_001080480, intron 1 of 12)	9635	NR_073465	154141	Hs.377830	NM_001080480	ENSG00000172197	MBOAT1	LPEAT1|LPLAT|LPLAT 1|LPSAT|OACT1|dJ434O11.1	membrane bound O-acyltransferase domain containing 1	protein-coding
chr13	113667464	113668193	intron (NM_024979, intron 1 of 29)	intron (NM_024979, intron 1 of 29)	11800	NM_024979	23263	Hs.170422	NM_024979	ENSG00000126217	MCF2L	ARHGEF14|DBS|OST	MCF.2 cell line derived transforming sequence like	protein-coding
chr13	113639671	113640565	intron (NM_001320816, intron 1 of 29)	intron (NM_001320816, intron 1 of 29)	6438	NM_001320816	23263	Hs.170422	NM_024979	ENSG00000126217	MCF2L	ARHGEF14|DBS|OST	MCF.2 cell line derived transforming sequence like	protein-coding
chr13	113655505	113656169	promoter-TSS (NM_001320817)	promoter-TSS (NM_001320817)	-191	NM_001320815	23263	Hs.170422	NM_024979	ENSG00000126217	MCF2L	ARHGEF14|DBS|OST	MCF.2 cell line derived transforming sequence like	protein-coding
chr13	113637837	113638506	intron (NM_001320816, intron 1 of 29)	intron (NM_001320816, intron 1 of 29)	4491	NM_001320816	23263	Hs.170422	NM_024979	ENSG00000126217	MCF2L	ARHGEF14|DBS|OST	MCF.2 cell line derived transforming sequence like	protein-coding
chr2	112690075	112691224	intron (NM_006343, intron 2 of 18)	LTR19A|LTR|ERV1	34465	NM_006343	10461	Hs.306178	NM_006343	ENSG00000153208	MERTK	MER|RP38|Tyro12|c-Eyk|c-mer	MER proto-oncogene, tyrosine kinase	protein-coding
chr2	112697961	112698460	intron (NM_006343, intron 2 of 18)	intron (NM_006343, intron 2 of 18)	42026	NM_006343	10461	Hs.306178	NM_006343	ENSG00000153208	MERTK	MER|RP38|Tyro12|c-Eyk|c-mer	MER proto-oncogene, tyrosine kinase	protein-coding
chr2	112703757	112704867	intron (NM_006343, intron 3 of 18)	intron (NM_006343, intron 3 of 18)	48128	NM_006343	10461	Hs.306178	NM_006343	ENSG00000153208	MERTK	MER|RP38|Tyro12|c-Eyk|c-mer	MER proto-oncogene, tyrosine kinase	protein-coding
chr4	140770410	140771022	intron (NM_018717, intron 2 of 4)	intron (NM_018717, intron 2 of 4)	183743	NM_002413	4258	Hs.81874	NM_002413	ENSG00000085871	MGST2	GST2|MGST-II	microsomal glutathione S-transferase 2	protein-coding
chr4	140766675	140767282	intron (NM_018717, intron 2 of 4)	intron (NM_018717, intron 2 of 4)	180005	NM_002413	4258	Hs.81874	NM_002413	ENSG00000085871	MGST2	GST2|MGST-II	microsomal glutathione S-transferase 2	protein-coding
chr4	140796546	140796942	intron (NM_018717, intron 2 of 4)	intron (NM_018717, intron 2 of 4)	209771	NM_002413	4258	Hs.81874	NM_002413	ENSG00000085871	MGST2	GST2|MGST-II	microsomal glutathione S-transferase 2	protein-coding
chr4	140597872	140599024	intron (NM_001204367, intron 1 of 4)	MER4A1_|LTR|ERV1	11475	NM_002413	4258	Hs.81874	NM_002413	ENSG00000085871	MGST2	GST2|MGST-II	microsomal glutathione S-transferase 2	protein-coding
chr4	140771360	140771681	intron (NM_018717, intron 2 of 4)	MER94|DNA|hAT-Blackjack	184547	NM_002413	4258	Hs.81874	NM_002413	ENSG00000085871	MGST2	GST2|MGST-II	microsomal glutathione S-transferase 2	protein-coding
chr4	140586789	140587375	5' UTR (NM_002413, exon 1 of 5)	5' UTR (NM_002413, exon 1 of 5)	109	NM_002413	4258	Hs.81874	NM_002413	ENSG00000085871	MGST2	GST2|MGST-II	microsomal glutathione S-transferase 2	protein-coding
chr4	140602153	140602513	intron (NM_001204368, intron 2 of 3)	AluJb|SINE|Alu	15360	NM_002413	4258	Hs.81874	NM_002413	ENSG00000085871	MGST2	GST2|MGST-II	microsomal glutathione S-transferase 2	protein-coding
chr4	140762983	140763675	intron (NM_018717, intron 2 of 4)	intron (NM_018717, intron 2 of 4)	176356	NM_002413	4258	Hs.81874	NM_002413	ENSG00000085871	MGST2	GST2|MGST-II	microsomal glutathione S-transferase 2	protein-coding
chr4	140566536	140566988	Intergenic	L1MB4|LINE|L1	-20160	NM_001204366	4258	Hs.81874	NM_002413	ENSG00000085871	MGST2	GST2|MGST-II	microsomal glutathione S-transferase 2	protein-coding
chr6	31477438	31479055	3' UTR (NM_005931, exon 6 of 6)	3' UTR (NM_005931, exon 6 of 6)	12324	NM_001289161	4277	Hs.731446	NM_005931	ENSG00000204516	MICB	PERB11.2	MHC class I polypeptide-related sequence B	protein-coding
chr1	150976373	150977048	intron (NM_001319998, intron 2 of 10)	intron (NM_001319998, intron 2 of 10)	2563	NM_001163259	55793	Hs.743952	NM_018379	ENSG00000143409	MINDY1	FAM63A|MINDY-1	MINDY lysine 48 deubiquitinase 1	protein-coding
chr1	150978274	150978764	intron (NM_001319998, intron 2 of 10)	intron (NM_001319998, intron 2 of 10)	754	NM_001163259	55793	Hs.743952	NM_018379	ENSG00000143409	MINDY1	FAM63A|MINDY-1	MINDY lysine 48 deubiquitinase 1	protein-coding
chr1	150978897	150979470	promoter-TSS (NM_001163260)	promoter-TSS (NM_001163260)	90	NM_001163259	55793	Hs.743952	NM_018379	ENSG00000143409	MINDY1	FAM63A|MINDY-1	MINDY lysine 48 deubiquitinase 1	protein-coding
chr1	150980283	150980888	promoter-TSS (NM_001303229)	promoter-TSS (NM_001303229)	90	NM_001319998	55793	Hs.743952	NM_018379	ENSG00000143409	MINDY1	FAM63A|MINDY-1	MINDY lysine 48 deubiquitinase 1	protein-coding
chr5	131706702	131707282	intron (NM_003060, intron 1 of 9)	intron (NM_003060, intron 1 of 9)	-1384	NR_110997	553103	Hs.570908	NR_110997	ENSG00000233006	MIR3936HG	SLC22A5-AS1	MIR3936 host gene	ncRNA
chr5	131708061	131708643	intron (NM_003060, intron 1 of 9)	intron (NM_003060, intron 1 of 9)	-2744	NR_110997	553103	Hs.570908	NR_110997	ENSG00000233006	MIR3936HG	SLC22A5-AS1	MIR3936 host gene	ncRNA
chr5	131716583	131717746	intron (NM_003060, intron 2 of 9)	intron (NM_003060, intron 2 of 9)	-11556	NR_110997	553103	Hs.570908	NR_110997	ENSG00000233006	MIR3936HG	SLC22A5-AS1	MIR3936 host gene	ncRNA
chr5	131714156	131714849	intron (NM_003060, intron 2 of 9)	intron (NM_003060, intron 2 of 9)	-8894	NR_110997	553103	Hs.570908	NR_110997	ENSG00000233006	MIR3936HG	SLC22A5-AS1	MIR3936 host gene	ncRNA
chr22	28086520	28086936	Intergenic	L1MEd|LINE|L1	111016	NM_002430	4330	Hs.268515	NM_002430	ENSG00000169184	MN1	MGCR|MGCR1|MGCR1-PEN|dJ353E16.2	MN1 proto-oncogene, transcriptional regulator	protein-coding
chr22	28195585	28196063	exon (NM_002430, exon 1 of 2)	exon (NM_002430, exon 1 of 2)	1920	NM_002430	4330	Hs.268515	NM_002430	ENSG00000169184	MN1	MGCR|MGCR1|MGCR1-PEN|dJ353E16.2	MN1 proto-oncogene, transcriptional regulator	protein-coding
chr11	30548952	30549576	intron (NM_001145399, intron 3 of 6)	intron (NM_001145399, intron 3 of 6)	52776	NM_001584	744	Hs.289795	NM_001584	ENSG00000066382	MPPED2	239FB|C11orf8	metallophosphoesterase domain containing 2	protein-coding
chr11	30542760	30543860	intron (NM_001145399, intron 3 of 6)	intron (NM_001145399, intron 3 of 6)	58730	NM_001584	744	Hs.289795	NM_001584	ENSG00000066382	MPPED2	239FB|C11orf8	metallophosphoesterase domain containing 2	protein-coding
chr11	30515683	30516079	intron (NM_001145399, intron 4 of 6)	intron (NM_001145399, intron 4 of 6)	86159	NM_001584	744	Hs.289795	NM_001584	ENSG00000066382	MPPED2	239FB|C11orf8	metallophosphoesterase domain containing 2	protein-coding
chr11	30510029	30510693	intron (NM_001145399, intron 4 of 6)	intron (NM_001145399, intron 4 of 6)	91679	NM_001584	744	Hs.289795	NM_001584	ENSG00000066382	MPPED2	239FB|C11orf8	metallophosphoesterase domain containing 2	protein-coding
chr11	30582262	30582735	intron (NM_001145399, intron 2 of 6)	intron (NM_001145399, intron 2 of 6)	19542	NM_001584	744	Hs.289795	NM_001584	ENSG00000066382	MPPED2	239FB|C11orf8	metallophosphoesterase domain containing 2	protein-coding
chr11	30560597	30561224	intron (NM_001145399, intron 2 of 6)	intron (NM_001145399, intron 2 of 6)	41130	NM_001584	744	Hs.289795	NM_001584	ENSG00000066382	MPPED2	239FB|C11orf8	metallophosphoesterase domain containing 2	protein-coding
chr2	216794789	216796137	Intergenic	Intergenic	82811	NM_018000	55686	Hs.620391	NM_018000	ENSG00000118242	MREG	DSU|WDT2	melanoregulin	protein-coding
chr2	216807987	216808624	3' UTR (NM_018000, exon 5 of 5)	3' UTR (NM_018000, exon 5 of 5)	69969	NM_018000	55686	Hs.620391	NM_018000	ENSG00000118242	MREG	DSU|WDT2	melanoregulin	protein-coding
chr2	216842993	216845255	intron (NM_018000, intron 2 of 4)	AluSp|SINE|Alu	34150	NM_018000	55686	Hs.620391	NM_018000	ENSG00000118242	MREG	DSU|WDT2	melanoregulin	protein-coding
chr2	216846745	216848525	intron (NM_018000, intron 2 of 4)	MIRb|SINE|MIR	30639	NM_018000	55686	Hs.620391	NM_018000	ENSG00000118242	MREG	DSU|WDT2	melanoregulin	protein-coding
chr2	216830955	216832238	intron (NM_018000, intron 2 of 4)	AluSg|SINE|Alu	46678	NM_018000	55686	Hs.620391	NM_018000	ENSG00000118242	MREG	DSU|WDT2	melanoregulin	protein-coding
chr2	216838173	216838831	intron (NM_018000, intron 2 of 4)	intron (NM_018000, intron 2 of 4)	39772	NM_018000	55686	Hs.620391	NM_018000	ENSG00000118242	MREG	DSU|WDT2	melanoregulin	protein-coding
chr6	135467706	135468100	Intergenic	Intergenic	-34543	NM_001161658	4602	Hs.606320	NM_005375	ENSG00000118513	MYB	Cmyb|c-myb|c-myb_CDS|efg	MYB proto-oncogene, transcription factor	protein-coding
chr6	135458110	135458572	Intergenic	Intergenic	-44105	NM_001161658	4602	Hs.606320	NM_005375	ENSG00000118513	MYB	Cmyb|c-myb|c-myb_CDS|efg	MYB proto-oncogene, transcription factor	protein-coding
chr6	135528630	135529107	intron (NR_134962, intron 14 of 14)	intron (NR_134962, intron 14 of 14)	26422	NM_001130172	4602	Hs.606320	NM_005375	ENSG00000118513	MYB	Cmyb|c-myb|c-myb_CDS|efg	MYB proto-oncogene, transcription factor	protein-coding
chr6	135494436	135495450	Intergenic	Intergenic	-7503	NM_001161658	4602	Hs.606320	NM_005375	ENSG00000118513	MYB	Cmyb|c-myb|c-myb_CDS|efg	MYB proto-oncogene, transcription factor	protein-coding
chr6	135503523	135504171	intron (NR_134962, intron 1 of 14)	CpG	1401	NM_001130172	4602	Hs.606320	NM_005375	ENSG00000118513	MYB	Cmyb|c-myb|c-myb_CDS|efg	MYB proto-oncogene, transcription factor	protein-coding
chr11	69069019	69069996	Intergenic	Intergenic	7885	NM_001293294	26579	Hs.523848	NM_138768	ENSG00000172927	MYEOV	OCIM	myeloma overexpressed	protein-coding
chr11	69045539	69046024	Intergenic	Intergenic	-15841	NM_001300924	26579	Hs.523848	NM_138768	ENSG00000172927	MYEOV	OCIM	myeloma overexpressed	protein-coding
chr11	69044596	69045097	Intergenic	Intergenic	-16776	NM_001300924	26579	Hs.523848	NM_138768	ENSG00000172927	MYEOV	OCIM	myeloma overexpressed	protein-coding
chr11	69080228	69080577	Intergenic	Intergenic	18780	NM_001293294	26579	Hs.523848	NM_138768	ENSG00000172927	MYEOV	OCIM	myeloma overexpressed	protein-coding
chr11	69031094	69031600	Intergenic	Intergenic	-30275	NM_001300924	26579	Hs.523848	NM_138768	ENSG00000172927	MYEOV	OCIM	myeloma overexpressed	protein-coding
chr11	69065999	69066340	Intergenic	Intergenic	4547	NM_001293294	26579	Hs.523848	NM_138768	ENSG00000172927	MYEOV	OCIM	myeloma overexpressed	protein-coding
chr11	20016120	20017187	intron (NM_001244963, intron 12 of 39)	MIR3|SINE|MIR	-27449	NM_001111019	89797	Hs.64341	NM_145117	ENSG00000166833	NAV2	HELAD1|POMFIL2|RAINB1|STEERIN2|UNC53H2	neuron navigator 2	protein-coding
chr11	19411366	19411865	intron (NM_001111018, intron 1 of 37)	intron (NM_001111018, intron 1 of 37)	39344	NM_001111018	89797	Hs.64341	NM_145117	ENSG00000166833	NAV2	HELAD1|POMFIL2|RAINB1|STEERIN2|UNC53H2	neuron navigator 2	protein-coding
chr11	19944268	19944655	intron (NM_001244963, intron 7 of 39)	L3|LINE|CR1	-99641	NM_001111019	89797	Hs.64341	NM_145117	ENSG00000166833	NAV2	HELAD1|POMFIL2|RAINB1|STEERIN2|UNC53H2	neuron navigator 2	protein-coding
chr11	20052652	20054066	intron (NM_001111019, intron 2 of 27)	MER103C|DNA|hAT-Charlie	9257	NM_001111019	89797	Hs.64341	NM_145117	ENSG00000166833	NAV2	HELAD1|POMFIL2|RAINB1|STEERIN2|UNC53H2	neuron navigator 2	protein-coding
chr11	20037255	20037658	intron (NM_001244963, intron 12 of 39)	intron (NM_001244963, intron 12 of 39)	-6646	NM_001111019	89797	Hs.64341	NM_145117	ENSG00000166833	NAV2	HELAD1|POMFIL2|RAINB1|STEERIN2|UNC53H2	neuron navigator 2	protein-coding
chr11	20002871	20003302	intron (NM_001244963, intron 11 of 39)	intron (NM_001244963, intron 11 of 39)	-41016	NM_001111019	89797	Hs.64341	NM_145117	ENSG00000166833	NAV2	HELAD1|POMFIL2|RAINB1|STEERIN2|UNC53H2	neuron navigator 2	protein-coding
chr11	19946128	19946508	intron (NM_001244963, intron 7 of 39)	intron (NM_001244963, intron 7 of 39)	-97784	NM_001111019	89797	Hs.64341	NM_145117	ENSG00000166833	NAV2	HELAD1|POMFIL2|RAINB1|STEERIN2|UNC53H2	neuron navigator 2	protein-coding
chr11	20009152	20009505	intron (NM_001244963, intron 12 of 39)	intron (NM_001244963, intron 12 of 39)	-34774	NM_001111019	89797	Hs.64341	NM_145117	ENSG00000166833	NAV2	HELAD1|POMFIL2|RAINB1|STEERIN2|UNC53H2	neuron navigator 2	protein-coding
chr5	85580067	85581262	non-coding (NR_003719, exon 2 of 8)	non-coding (NR_003719, exon 2 of 8)	2402	NR_003719	285622	Hs.449272	NR_003719		NBPF22P	-	NBPF member 22, pseudogene	pseudo
chr1	108870684	108871086	Intergenic	L2|LINE|L2	-84182	NM_001143989	148545	Hs.511849	NM_152488	ENSG00000196427	NBPF4	-	NBPF member 4	protein-coding
chr1	108779612	108780942	intron (NM_001143989, intron 6 of 14)	intron (NM_001143989, intron 6 of 14)	6426	NM_001143989	148545	Hs.511849	NM_152488	ENSG00000196427	NBPF4	-	NBPF member 4	protein-coding
chr1	108777358	108778924	intron (NM_001143989, intron 8 of 14)	intron (NM_001143989, intron 8 of 14)	8562	NM_001143989	148545	Hs.511849	NM_152488	ENSG00000196427	NBPF4	-	NBPF member 4	protein-coding
chr1	109045776	109046365	Intergenic	Intergenic	53166	NM_001143987	653149	Hs.712226	NM_001143987	ENSG00000186086	NBPF6	-	NBPF member 6	protein-coding
chr1	108924099	108925576	Intergenic	Intergenic	-68067	NM_001143988	653149	Hs.712226	NM_001143987	ENSG00000186086	NBPF6	-	NBPF member 6	protein-coding
chr1	108998490	108999970	intron (NM_001143988, intron 6 of 14)	intron (NM_001143988, intron 6 of 14)	6326	NM_001143987	653149	Hs.712226	NM_001143987	ENSG00000186086	NBPF6	-	NBPF member 6	protein-coding
chr1	109000678	109002357	intron (NM_001143988, intron 8 of 14)	intron (NM_001143988, intron 8 of 14)	8613	NM_001143987	653149	Hs.712226	NM_001143987	ENSG00000186086	NBPF6	-	NBPF member 6	protein-coding
chr1	24901472	24901798	intron (NM_001010980, intron 1 of 3)	AluSz6|SINE|Alu	19057	NM_001010980	400746	Hs.200253	NM_001010980	ENSG00000184454	NCMAP	C1orf130|MP11	non-compact myelin associated protein	protein-coding
chr1	24913502	24913816	intron (NM_001010980, intron 1 of 3)	L3|LINE|CR1	31081	NM_001010980	400746	Hs.200253	NM_001010980	ENSG00000184454	NCMAP	C1orf130|MP11	non-compact myelin associated protein	protein-coding
chr1	24918304	24918618	intron (NM_001010980, intron 1 of 3)	intron (NM_001010980, intron 1 of 3)	35883	NM_001010980	400746	Hs.200253	NM_001010980	ENSG00000184454	NCMAP	C1orf130|MP11	non-compact myelin associated protein	protein-coding
chr1	24894246	24895133	intron (NM_001010980, intron 1 of 3)	intron (NM_001010980, intron 1 of 3)	12111	NM_001010980	400746	Hs.200253	NM_001010980	ENSG00000184454	NCMAP	C1orf130|MP11	non-compact myelin associated protein	protein-coding
chr1	24924103	24925040	intron (NM_001010980, intron 2 of 3)	MER20|DNA|hAT-Charlie	41993	NM_001010980	400746	Hs.200253	NM_001010980	ENSG00000184454	NCMAP	C1orf130|MP11	non-compact myelin associated protein	protein-coding
chr1	24889237	24889542	intron (NM_001010980, intron 1 of 3)	intron (NM_001010980, intron 1 of 3)	6811	NM_001010980	400746	Hs.200253	NM_001010980	ENSG00000184454	NCMAP	C1orf130|MP11	non-compact myelin associated protein	protein-coding
chr1	24896730	24897524	intron (NM_001010980, intron 1 of 3)	intron (NM_001010980, intron 1 of 3)	14549	NM_001010980	400746	Hs.200253	NM_001010980	ENSG00000184454	NCMAP	C1orf130|MP11	non-compact myelin associated protein	protein-coding
chr8	134372278	134373023	Intergenic	Intergenic	-63103	NM_001258433	10397	Hs.372914	NM_006096	ENSG00000104419	NDRG1	CAP43|CMT4D|DRG-1|DRG1|GC4|HMSNL|NDR1|NMSL|PROXY1|RIT42|RTP|TARG1|TDD5	N-myc downstream regulated 1	protein-coding
chr8	134385035	134385356	Intergenic	MLT1K|LTR|ERVL-MaLR	-75648	NM_001258433	10397	Hs.372914	NM_006096	ENSG00000104419	NDRG1	CAP43|CMT4D|DRG-1|DRG1|GC4|HMSNL|NDR1|NMSL|PROXY1|RIT42|RTP|TARG1|TDD5	N-myc downstream regulated 1	protein-coding
chr8	134261943	134262386	intron (NM_006096, intron 10 of 15)	intron (NM_006096, intron 10 of 15)	47331	NM_001135242	10397	Hs.372914	NM_006096	ENSG00000104419	NDRG1	CAP43|CMT4D|DRG-1|DRG1|GC4|HMSNL|NDR1|NMSL|PROXY1|RIT42|RTP|TARG1|TDD5	N-myc downstream regulated 1	protein-coding
chr8	134304908	134305963	intron (NM_006096, intron 1 of 15)	intron (NM_006096, intron 1 of 15)	4060	NM_001135242	10397	Hs.372914	NM_006096	ENSG00000104419	NDRG1	CAP43|CMT4D|DRG-1|DRG1|GC4|HMSNL|NDR1|NMSL|PROXY1|RIT42|RTP|TARG1|TDD5	N-myc downstream regulated 1	protein-coding
chr8	134438814	134439414	Intergenic	MER41B|LTR|ERV1	-129567	NM_001258433	10397	Hs.372914	NM_006096	ENSG00000104419	NDRG1	CAP43|CMT4D|DRG-1|DRG1|GC4|HMSNL|NDR1|NMSL|PROXY1|RIT42|RTP|TARG1|TDD5	N-myc downstream regulated 1	protein-coding
chr16	58505088	58505586	intron (NM_022910, intron 1 of 15)	MIRb|SINE|MIR	6611	NM_022910	65009	Hs.322430	NM_020465	ENSG00000103034	NDRG4	BDM1|SMAP-8|SMAP8	NDRG family member 4	protein-coding
chr16	58531891	58532524	intron (NM_022910, intron 3 of 15)	intron (NM_022910, intron 3 of 15)	-1840	NM_001242835	65009	Hs.322430	NM_020465	ENSG00000103034	NDRG4	BDM1|SMAP-8|SMAP8	NDRG family member 4	protein-coding
chr8	11635355	11636171	intron (NM_001135748, intron 3 of 4)	intron (NM_001135748, intron 3 of 4)	8544	NR_146182	252969	Hs.293818	NM_145043	ENSG00000154328	NEIL2	NEH2|NEI2	nei like DNA glycosylase 2	protein-coding
chr1	31669389	31669946	intron (NM_024522, intron 1 of 6)	L2a|LINE|L2	43067	NM_024522	79570	Hs.470259	NM_024522	ENSG00000084628	NKAIN1	FAM77C	sodium/potassium transporting ATPase interacting 1	protein-coding
chr1	31701948	31702683	intron (NM_024522, intron 1 of 6)	AluJr|SINE|Alu	10419	NM_024522	79570	Hs.470259	NM_024522	ENSG00000084628	NKAIN1	FAM77C	sodium/potassium transporting ATPase interacting 1	protein-coding
chr1	31731176	31732051	TTS (NM_004814)	TTS (NM_004814)	-18879	NM_024522	79570	Hs.470259	NM_024522	ENSG00000084628	NKAIN1	FAM77C	sodium/potassium transporting ATPase interacting 1	protein-coding
chr1	31668697	31669064	intron (NM_024522, intron 1 of 6)	L2a|LINE|L2	43854	NM_024522	79570	Hs.470259	NM_024522	ENSG00000084628	NKAIN1	FAM77C	sodium/potassium transporting ATPase interacting 1	protein-coding
chr1	31711482	31711835	intron (NM_024522, intron 1 of 6)	intron (NM_024522, intron 1 of 6)	1076	NM_024522	79570	Hs.470259	NM_024522	ENSG00000084628	NKAIN1	FAM77C	sodium/potassium transporting ATPase interacting 1	protein-coding
chr1	31659295	31660345	intron (NM_024522, intron 2 of 6)	intron (NM_024522, intron 2 of 6)	52914	NM_024522	79570	Hs.470259	NM_024522	ENSG00000084628	NKAIN1	FAM77C	sodium/potassium transporting ATPase interacting 1	protein-coding
chr1	162030661	162031143	Intergenic	Intergenic	-8579	NM_001164757	9722	Hs.731942	NM_014697	ENSG00000198929	NOS1AP	6330408P19Rik|CAPON	nitric oxide synthase 1 adaptor protein	protein-coding
chr1	199878112	199878609	Intergenic	Intergenic	-118478	NM_205860	2494	Hs.33446	NM_003822	ENSG00000116833	NR5A2	B1F|B1F2|CPF|FTF|FTZ-F1|FTZ-F1beta|LRH-1|LRH1|hB1F-2	nuclear receptor subfamily 5 group A member 2	protein-coding
chr1	199964135	199965241	Intergenic	Intergenic	-32150	NM_205860	2494	Hs.33446	NM_003822	ENSG00000116833	NR5A2	B1F|B1F2|CPF|FTF|FTZ-F1|FTZ-F1beta|LRH-1|LRH1|hB1F-2	nuclear receptor subfamily 5 group A member 2	protein-coding
chr1	199747379	199747866	Intergenic	Intergenic	-249216	NM_205860	2494	Hs.33446	NM_003822	ENSG00000116833	NR5A2	B1F|B1F2|CPF|FTF|FTZ-F1|FTZ-F1beta|LRH-1|LRH1|hB1F-2	nuclear receptor subfamily 5 group A member 2	protein-coding
chr1	200087871	200088208	intron (NM_205860, intron 6 of 7)	intron (NM_205860, intron 6 of 7)	76086	NM_001276464	2494	Hs.33446	NM_003822	ENSG00000116833	NR5A2	B1F|B1F2|CPF|FTF|FTZ-F1|FTZ-F1beta|LRH-1|LRH1|hB1F-2	nuclear receptor subfamily 5 group A member 2	protein-coding
chr1	199985639	199986568	Intergenic	Intergenic	-10735	NM_205860	2494	Hs.33446	NM_003822	ENSG00000116833	NR5A2	B1F|B1F2|CPF|FTF|FTZ-F1|FTZ-F1beta|LRH-1|LRH1|hB1F-2	nuclear receptor subfamily 5 group A member 2	protein-coding
chr1	199887290	199887919	Intergenic	Intergenic	-109234	NM_205860	2494	Hs.33446	NM_003822	ENSG00000116833	NR5A2	B1F|B1F2|CPF|FTF|FTZ-F1|FTZ-F1beta|LRH-1|LRH1|hB1F-2	nuclear receptor subfamily 5 group A member 2	protein-coding
chr1	200059954	200060758	intron (NM_205860, intron 5 of 7)	intron (NM_205860, intron 5 of 7)	48403	NM_001276464	2494	Hs.33446	NM_003822	ENSG00000116833	NR5A2	B1F|B1F2|CPF|FTF|FTZ-F1|FTZ-F1beta|LRH-1|LRH1|hB1F-2	nuclear receptor subfamily 5 group A member 2	protein-coding
chr1	200076047	200076615	intron (NM_205860, intron 5 of 7)	intron (NM_205860, intron 5 of 7)	64378	NM_001276464	2494	Hs.33446	NM_003822	ENSG00000116833	NR5A2	B1F|B1F2|CPF|FTF|FTZ-F1|FTZ-F1beta|LRH-1|LRH1|hB1F-2	nuclear receptor subfamily 5 group A member 2	protein-coding
chr1	200119579	200120318	intron (NM_205860, intron 7 of 7)	intron (NM_205860, intron 7 of 7)	107995	NM_001276464	2494	Hs.33446	NM_003822	ENSG00000116833	NR5A2	B1F|B1F2|CPF|FTF|FTZ-F1|FTZ-F1beta|LRH-1|LRH1|hB1F-2	nuclear receptor subfamily 5 group A member 2	protein-coding
chr1	199870415	199870976	Intergenic	MER87B|LTR|ERV1	-126143	NM_205860	2494	Hs.33446	NM_003822	ENSG00000116833	NR5A2	B1F|B1F2|CPF|FTF|FTZ-F1|FTZ-F1beta|LRH-1|LRH1|hB1F-2	nuclear receptor subfamily 5 group A member 2	protein-coding
chr1	200083588	200084162	intron (NM_205860, intron 6 of 7)	MIR|SINE|MIR	71922	NM_001276464	2494	Hs.33446	NM_003822	ENSG00000116833	NR5A2	B1F|B1F2|CPF|FTF|FTZ-F1|FTZ-F1beta|LRH-1|LRH1|hB1F-2	nuclear receptor subfamily 5 group A member 2	protein-coding
chr21	16743114	16743756	Intergenic	Intergenic	-306114	NM_003489	8204	Hs.155017	NM_003489	ENSG00000180530	NRIP1	CAKUT3|RIP140	nuclear receptor interacting protein 1	protein-coding
chr21	16614271	16614586	Intergenic	Intergenic	-177107	NM_003489	8204	Hs.155017	NM_003489	ENSG00000180530	NRIP1	CAKUT3|RIP140	nuclear receptor interacting protein 1	protein-coding
chr21	16617110	16617637	Intergenic	MIR|SINE|MIR	-180052	NM_003489	8204	Hs.155017	NM_003489	ENSG00000180530	NRIP1	CAKUT3|RIP140	nuclear receptor interacting protein 1	protein-coding
chr21	16571725	16573360	Intergenic	L2c|LINE|L2	-135221	NM_003489	8204	Hs.155017	NM_003489	ENSG00000180530	NRIP1	CAKUT3|RIP140	nuclear receptor interacting protein 1	protein-coding
chr21	16744999	16745680	Intergenic	L2|LINE|L2	-308018	NM_003489	8204	Hs.155017	NM_003489	ENSG00000180530	NRIP1	CAKUT3|RIP140	nuclear receptor interacting protein 1	protein-coding
chr21	16583862	16584399	Intergenic	Intergenic	-146809	NM_003489	8204	Hs.155017	NM_003489	ENSG00000180530	NRIP1	CAKUT3|RIP140	nuclear receptor interacting protein 1	protein-coding
chr21	16579710	16580698	Intergenic	MIR|SINE|MIR	-142883	NM_003489	8204	Hs.155017	NM_003489	ENSG00000180530	NRIP1	CAKUT3|RIP140	nuclear receptor interacting protein 1	protein-coding
chr21	16504960	16505523	Intergenic	L2a|LINE|L2	-67920	NM_003489	8204	Hs.155017	NM_003489	ENSG00000180530	NRIP1	CAKUT3|RIP140	nuclear receptor interacting protein 1	protein-coding
chr21	16581613	16583228	Intergenic	Intergenic	-145099	NM_003489	8204	Hs.155017	NM_003489	ENSG00000180530	NRIP1	CAKUT3|RIP140	nuclear receptor interacting protein 1	protein-coding
chr21	16377410	16378311	intron (NM_003489, intron 3 of 3)	intron (NM_003489, intron 3 of 3)	59461	NM_003489	8204	Hs.155017	NM_003489	ENSG00000180530	NRIP1	CAKUT3|RIP140	nuclear receptor interacting protein 1	protein-coding
chr21	16494120	16495175	Intergenic	Intergenic	-57326	NM_003489	8204	Hs.155017	NM_003489	ENSG00000180530	NRIP1	CAKUT3|RIP140	nuclear receptor interacting protein 1	protein-coding
chr21	16545117	16546160	Intergenic	Intergenic	-108317	NM_003489	8204	Hs.155017	NM_003489	ENSG00000180530	NRIP1	CAKUT3|RIP140	nuclear receptor interacting protein 1	protein-coding
chr21	16665422	16666007	Intergenic	Intergenic	-228393	NM_003489	8204	Hs.155017	NM_003489	ENSG00000180530	NRIP1	CAKUT3|RIP140	nuclear receptor interacting protein 1	protein-coding
chr21	16628297	16628671	Intergenic	Intergenic	-191163	NM_003489	8204	Hs.155017	NM_003489	ENSG00000180530	NRIP1	CAKUT3|RIP140	nuclear receptor interacting protein 1	protein-coding
chr21	16375549	16376208	intron (NM_003489, intron 3 of 3)	intron (NM_003489, intron 3 of 3)	61443	NM_003489	8204	Hs.155017	NM_003489	ENSG00000180530	NRIP1	CAKUT3|RIP140	nuclear receptor interacting protein 1	protein-coding
chr21	16714530	16715731	Intergenic	Intergenic	-277809	NM_003489	8204	Hs.155017	NM_003489	ENSG00000180530	NRIP1	CAKUT3|RIP140	nuclear receptor interacting protein 1	protein-coding
chr21	16575680	16577534	Intergenic	MIR3|SINE|MIR	-139286	NM_003489	8204	Hs.155017	NM_003489	ENSG00000180530	NRIP1	CAKUT3|RIP140	nuclear receptor interacting protein 1	protein-coding
chr21	16437557	16438165	promoter-TSS (NM_003489)	promoter-TSS (NM_003489)	-540	NM_003489	8204	Hs.155017	NM_003489	ENSG00000180530	NRIP1	CAKUT3|RIP140	nuclear receptor interacting protein 1	protein-coding
chr2	206635517	206636378	intron (NM_201266, intron 15 of 16)	intron (NM_201266, intron 15 of 16)	88722	NM_201266	8828	Hs.471200	NM_003872	ENSG00000118257	NRP2	NP2|NPN2|PRO2714|VEGF165R2	neuropilin 2	protein-coding
chr2	206618891	206619520	intron (NM_018534, intron 12 of 15)	intron (NM_018534, intron 12 of 15)	71980	NM_201266	8828	Hs.471200	NM_003872	ENSG00000118257	NRP2	NP2|NPN2|PRO2714|VEGF165R2	neuropilin 2	protein-coding
chr2	206627105	206627494	intron (NM_018534, intron 12 of 15)	intron (NM_018534, intron 12 of 15)	80074	NM_201266	8828	Hs.471200	NM_003872	ENSG00000118257	NRP2	NP2|NPN2|PRO2714|VEGF165R2	neuropilin 2	protein-coding
chr9	87404026	87404805	intron (NM_001369547, intron 13 of 13)	intron (NM_001369547, intron 13 of 13)	83599	NM_001369552	4915	Hs.494312	NM_006180	ENSG00000148053	NTRK2	EIEE58|GP145-TrkB|OBHD|TRKB|trk-B	neurotrophic receptor tyrosine kinase 2	protein-coding
chr9	87562371	87562990	intron (NM_001018064, intron 14 of 17)	L2b|LINE|L2	241864	NM_001369552	4915	Hs.494312	NM_006180	ENSG00000148053	NTRK2	EIEE58|GP145-TrkB|OBHD|TRKB|trk-B	neurotrophic receptor tyrosine kinase 2	protein-coding
chr9	87403175	87403512	intron (NM_001369547, intron 13 of 13)	intron (NM_001369547, intron 13 of 13)	82527	NM_001369552	4915	Hs.494312	NM_006180	ENSG00000148053	NTRK2	EIEE58|GP145-TrkB|OBHD|TRKB|trk-B	neurotrophic receptor tyrosine kinase 2	protein-coding
chr9	87605073	87605396	intron (NM_001018064, intron 16 of 17)	intron (NM_001018064, intron 16 of 17)	284418	NM_001369552	4915	Hs.494312	NM_006180	ENSG00000148053	NTRK2	EIEE58|GP145-TrkB|OBHD|TRKB|trk-B	neurotrophic receptor tyrosine kinase 2	protein-coding
chr9	91144479	91145540	Intergenic	MER49|LTR|ERV1	-5007	NM_001161625	158046	Hs.734507	NM_145283	ENSG00000130045	NXNL2	C9orf121|RDCVF2|RdCVF2L	nucleoredoxin like 2	protein-coding
chr9	91128718	91129134	Intergenic	MER41A|LTR|ERV1	-21090	NM_001161625	158046	Hs.734507	NM_145283	ENSG00000130045	NXNL2	C9orf121|RDCVF2|RdCVF2L	nucleoredoxin like 2	protein-coding
chr11	17069912	17070308	Intergenic	Intergenic	-3323	NR_045002	10819	Hs.523504	NR_045002	ENSG00000184669	OR7E14P	OR11-5|OR7E151P	olfactory receptor family 7 subfamily E member 14 pseudogene	pseudo
chr16	83976379	83977141	Intergenic	Intergenic	-10085	NM_182981	29948	Hs.128055	NM_013370	ENSG00000140961	OSGIN1	BDGI|OKL38	oxidative stress induced growth inhibitor 1	protein-coding
chr16	83960638	83961134	TTS (NM_012213)	TTS (NM_012213)	-25959	NM_182981	29948	Hs.128055	NM_013370	ENSG00000140961	OSGIN1	BDGI|OKL38	oxidative stress induced growth inhibitor 1	protein-coding
chr16	83980244	83980987	Intergenic	Intergenic	-6230	NM_182981	29948	Hs.128055	NM_013370	ENSG00000140961	OSGIN1	BDGI|OKL38	oxidative stress induced growth inhibitor 1	protein-coding
chr9	77715809	77716624	intron (NM_012383, intron 1 of 9)	intron (NM_012383, intron 1 of 9)	12786	NM_012383	26578	Hs.494192	NM_012383	ENSG00000134996	OSTF1	OSF|SH3P2|bA235O14.1	osteoclast stimulating factor 1	protein-coding
chr20	18038489	18038913	promoter-TSS (NM_021220)	promoter-TSS (NM_021220)	-141	NM_021220	58495	Hs.661013	NM_021220	ENSG00000125850	OVOL2	CHED|CHED1|CHED2|EUROIMAGE566589|PPCD1|ZNF339	ovo like zinc finger 2	protein-coding
chr20	18039247	18039952	5' UTR (NM_001303461, exon 1 of 4)	5' UTR (NM_001303461, exon 1 of 4)	233	NM_001303461	58495	Hs.661013	NM_021220	ENSG00000125850	OVOL2	CHED|CHED1|CHED2|EUROIMAGE566589|PPCD1|ZNF339	ovo like zinc finger 2	protein-coding
chr20	18077268	18077626	Intergenic	MER41A|LTR|ERV1	-37615	NM_001303462	58495	Hs.661013	NM_021220	ENSG00000125850	OVOL2	CHED|CHED1|CHED2|EUROIMAGE566589|PPCD1|ZNF339	ovo like zinc finger 2	protein-coding
chr12	31393849	31394172	Intergenic	LTR39-int|LTR|ERV1	-39841	NR_153414	144203	Hs.524331	NM_173498	ENSG00000177359	OVOS2	-	alpha-2-macroglobulin like 1 pseudogene	pseudo
chr12	121608768	121609643	intron (NR_033953, intron 7 of 10)	AluSq2|SINE|Alu	38526	NR_033954	5027	Hs.439682	NM_002562	ENSG00000089041	P2RX7	P2X7	purinergic receptor P2X 7	protein-coding
chr12	121565160	121565844	Intergenic	AluJb|SINE|Alu	-5177	NR_033953	5027	Hs.439682	NM_002562	ENSG00000089041	P2RX7	P2X7	purinergic receptor P2X 7	protein-coding
chr12	121562089	121562527	Intergenic	Intergenic	-8371	NR_033953	5027	Hs.439682	NM_002562	ENSG00000089041	P2RX7	P2X7	purinergic receptor P2X 7	protein-coding
chr12	121604066	121604764	intron (NR_033956, intron 6 of 10)	MLT1D|LTR|ERVL-MaLR	33736	NR_033954	5027	Hs.439682	NM_002562	ENSG00000089041	P2RX7	P2X7	purinergic receptor P2X 7	protein-coding
chr12	121554462	121555101	Intergenic	Intergenic	-15898	NR_033953	5027	Hs.439682	NM_002562	ENSG00000089041	P2RX7	P2X7	purinergic receptor P2X 7	protein-coding
chr12	121569410	121570473	promoter-TSS (NR_033952)	promoter-TSS (NR_033952)	-738	NR_033953	5027	Hs.439682	NM_002562	ENSG00000089041	P2RX7	P2X7	purinergic receptor P2X 7	protein-coding
chr11	72903290	72903876	Intergenic	Intergenic	-25743	NM_002564	5029	Hs.339	NM_002564	ENSG00000175591	P2RY2	HP2U|P2RU1|P2U|P2U1|P2UR|P2Y2|P2Y2R	purinergic receptor P2Y2	protein-coding
chr11	72938588	72939688	5' UTR (NM_176072, exon 2 of 3)	5' UTR (NM_176072, exon 2 of 3)	9531	NM_176071	5029	Hs.339	NM_002564	ENSG00000175591	P2RY2	HP2U|P2RU1|P2U|P2U1|P2UR|P2Y2|P2Y2R	purinergic receptor P2Y2	protein-coding
chr11	72904670	72907126	Intergenic	Intergenic	-23428	NM_002564	5029	Hs.339	NM_002564	ENSG00000175591	P2RY2	HP2U|P2RU1|P2U|P2U1|P2UR|P2Y2|P2Y2R	purinergic receptor P2Y2	protein-coding
chr11	72908326	72908688	Intergenic	Intergenic	-20819	NM_002564	5029	Hs.339	NM_002564	ENSG00000175591	P2RY2	HP2U|P2RU1|P2U|P2U1|P2UR|P2Y2|P2Y2R	purinergic receptor P2Y2	protein-coding
chr11	72911098	72911690	Intergenic	L3|LINE|CR1	-17932	NM_002564	5029	Hs.339	NM_002564	ENSG00000175591	P2RY2	HP2U|P2RU1|P2U|P2U1|P2UR|P2Y2|P2Y2R	purinergic receptor P2Y2	protein-coding
chr11	72936124	72936556	intron (NM_176071, intron 1 of 2)	intron (NM_176071, intron 1 of 2)	6733	NM_176071	5029	Hs.339	NM_002564	ENSG00000175591	P2RY2	HP2U|P2RU1|P2U|P2U1|P2UR|P2Y2|P2Y2R	purinergic receptor P2Y2	protein-coding
chr1	17559392	17560679	intron (NM_013358, intron 11 of 15)	intron (NM_013358, intron 11 of 15)	-15558	NM_016233	51702	Hs.149195	NM_016233	ENSG00000142619	PADI3	PAD3|PDI3|UHS1	peptidyl arginine deiminase 3	protein-coding
chr1	17563740	17564461	intron (NM_013358, intron 12 of 15)	intron (NM_013358, intron 12 of 15)	-11493	NM_016233	51702	Hs.149195	NM_016233	ENSG00000142619	PADI3	PAD3|PDI3|UHS1	peptidyl arginine deiminase 3	protein-coding
chr1	17556000	17556445	intron (NM_013358, intron 8 of 15)	intron (NM_013358, intron 8 of 15)	-19371	NM_016233	51702	Hs.149195	NM_016233	ENSG00000142619	PADI3	PAD3|PDI3|UHS1	peptidyl arginine deiminase 3	protein-coding
chr1	17577128	17577569	intron (NM_016233, intron 1 of 15)	intron (NM_016233, intron 1 of 15)	1755	NM_016233	51702	Hs.149195	NM_016233	ENSG00000142619	PADI3	PAD3|PDI3|UHS1	peptidyl arginine deiminase 3	protein-coding
chr1	17571736	17572106	3' UTR (NM_013358, exon 16 of 16)	3' UTR (NM_013358, exon 16 of 16)	-3672	NM_016233	51702	Hs.149195	NM_016233	ENSG00000142619	PADI3	PAD3|PDI3|UHS1	peptidyl arginine deiminase 3	protein-coding
chr4	75869209	75869968	intron (NM_015393, intron 1 of 3)	intron (NM_015393, intron 1 of 3)	11262	NM_015393	25849	Hs.105460	NM_015393	ENSG00000169116	PARM1	Cipar1|DKFZP564O0823|PARM-1|WSC4	prostate androgen-regulated mucin-like protein 1	protein-coding
chr4	75818182	75818532	Intergenic	MER110|LTR|ERV1	-39969	NM_015393	25849	Hs.105460	NM_015393	ENSG00000169116	PARM1	Cipar1|DKFZP564O0823|PARM-1|WSC4	prostate androgen-regulated mucin-like protein 1	protein-coding
chr19	19701932	19702280	intron (NR_038198, intron 2 of 7)	intron (NR_038198, intron 2 of 7)	27390	NM_025245	80714	Hs.466257	NM_025245	ENSG00000105717	PBX4	-	PBX homeobox 4	protein-coding
chr19	19705723	19706880	intron (NR_038198, intron 2 of 7)	intron (NR_038198, intron 2 of 7)	23195	NM_025245	80714	Hs.466257	NM_025245	ENSG00000105717	PBX4	-	PBX homeobox 4	protein-coding
chr19	19708421	19708797	intron (NR_038198, intron 2 of 7)	L1MC4a|LINE|L1	20887	NM_025245	80714	Hs.466257	NM_025245	ENSG00000105717	PBX4	-	PBX homeobox 4	protein-coding
chr21	41356692	41357656	Intergenic	Intergenic	117810	NM_006198	5121	Hs.80296	NM_006198	ENSG00000183036	PCP4	PEP-19	Purkinje cell protein 4	protein-coding
chr21	41386480	41387129	intron (NR_073202, intron 32 of 32)	L2|LINE|L2	147440	NM_006198	5121	Hs.80296	NM_006198	ENSG00000183036	PCP4	PEP-19	Purkinje cell protein 4	protein-coding
chr22	39648013	39648416	Intergenic	Intergenic	-7227	NM_002608	5155	Hs.1976	NM_002608	ENSG00000100311	PDGFB	IBGC5|PDGF-2|PDGF2|SIS|SSV|c-sis	platelet derived growth factor subunit B	protein-coding
chr8	22444364	22444782	intron (NM_198042, intron 5 of 7)	MIR3|SINE|MIR	6585	NM_176871	64236	Hs.632034	NM_021630	ENSG00000120913	PDLIM2	MYSTIQUE|SLIM	PDZ and LIM domain 2	protein-coding
chr8	22442249	22442660	intron (NM_198042, intron 3 of 7)	intron (NM_198042, intron 3 of 7)	4466	NM_176871	64236	Hs.632034	NM_021630	ENSG00000120913	PDLIM2	MYSTIQUE|SLIM	PDZ and LIM domain 2	protein-coding
chr4	186431723	186432460	intron (NM_014476, intron 4 of 7)	intron (NM_014476, intron 4 of 7)	24621	NM_001257963	27295	Hs.701364	NM_014476	ENSG00000154553	PDLIM3	ALP	PDZ and LIM domain 3	protein-coding
chr4	186434601	186435547	intron (NM_014476, intron 4 of 7)	intron (NM_014476, intron 4 of 7)	21638	NM_001257963	27295	Hs.701364	NM_014476	ENSG00000154553	PDLIM3	ALP	PDZ and LIM domain 3	protein-coding
chr1	230634477	230634839	Intergenic	Intergenic	-72580	NM_001258311	79605	Hs.520463	NM_024554	ENSG00000177614	PGBD5	-	piggyBac transposable element derived 5	protein-coding
chr1	230487269	230487977	intron (NM_001258311, intron 2 of 6)	intron (NM_001258311, intron 2 of 6)	74455	NM_001258311	79605	Hs.520463	NM_024554	ENSG00000177614	PGBD5	-	piggyBac transposable element derived 5	protein-coding
chr1	230635946	230636787	Intergenic	LTR19A|LTR|ERV1	-74288	NM_001258311	79605	Hs.520463	NM_024554	ENSG00000177614	PGBD5	-	piggyBac transposable element derived 5	protein-coding
chr1	230639661	230640289	Intergenic	Intergenic	-77897	NM_001258311	79605	Hs.520463	NM_024554	ENSG00000177614	PGBD5	-	piggyBac transposable element derived 5	protein-coding
chr11	101169590	101171769	Intergenic	Intergenic	-170135	NM_000926	5241	Hs.32405	NM_000926	ENSG00000082175	PGR	NR3C3|PR	progesterone receptor	protein-coding
chr11	100949093	100949739	intron (NR_073142, intron 2 of 6)	intron (NR_073142, intron 2 of 6)	50378	NM_001202474	5241	Hs.32405	NM_000926	ENSG00000082175	PGR	NR3C3|PR	progesterone receptor	protein-coding
chr11	100904671	100905460	non-coding (NR_073143, exon 6 of 6)	non-coding (NR_073143, exon 6 of 6)	94729	NM_001202474	5241	Hs.32405	NM_000926	ENSG00000082175	PGR	NR3C3|PR	progesterone receptor	protein-coding
chr11	101049014	101049810	Intergenic	Intergenic	-48868	NM_000926	5241	Hs.32405	NM_000926	ENSG00000082175	PGR	NR3C3|PR	progesterone receptor	protein-coding
chr11	100926606	100927165	intron (NM_001271161, intron 3 of 6)	intron (NM_001271161, intron 3 of 6)	72909	NM_001202474	5241	Hs.32405	NM_000926	ENSG00000082175	PGR	NR3C3|PR	progesterone receptor	protein-coding
chr11	101163291	101163972	Intergenic	L1PB1|LINE|L1	-163087	NM_000926	5241	Hs.32405	NM_000926	ENSG00000082175	PGR	NR3C3|PR	progesterone receptor	protein-coding
chr11	101124708	101125367	Intergenic	Intergenic	-124493	NM_000926	5241	Hs.32405	NM_000926	ENSG00000082175	PGR	NR3C3|PR	progesterone receptor	protein-coding
chr11	101132917	101133463	Intergenic	Intergenic	-132646	NM_000926	5241	Hs.32405	NM_000926	ENSG00000082175	PGR	NR3C3|PR	progesterone receptor	protein-coding
chr9	130690435	130690736	promoter-TSS (NM_173492)	promoter-TSS (NM_173492)	-815	NM_173492	138429	Hs.734928	NM_173492	ENSG00000167103	PIP5KL1	PIPKH	phosphatidylinositol-4-phosphate 5-kinase like 1	protein-coding
chr12	123591001	123591434	intron (NM_020845, intron 1 of 24)	intron (NM_020845, intron 1 of 24)	3758	NM_020845	57605	Hs.272759	NM_020845	ENSG00000090975	PITPNM2	NIR-3|NIR3|RDGB2|RDGBA2	phosphatidylinositol transfer protein membrane associated 2	protein-coding
chr11	94321474	94321997	intron (NM_152431, intron 7 of 19)	intron (NM_152431, intron 7 of 19)	21201	NM_152431	143689	Hs.660188	NM_152431	ENSG00000134627	PIWIL4	HIWI2|MIWI2	piwi like RNA-mediated gene silencing 4	protein-coding
chr2	42235225	42235568	Intergenic	MIR3|SINE|MIR	-39765	NM_138370	91461	Hs.408542	NM_138370	ENSG00000162878	PKDCC	SGK493|Vlk	protein kinase domain containing, cytoplasmic	protein-coding
chr2	42237707	42238577	Intergenic	Intergenic	-37019	NM_138370	91461	Hs.408542	NM_138370	ENSG00000162878	PKDCC	SGK493|Vlk	protein kinase domain containing, cytoplasmic	protein-coding
chr2	42262971	42263544	Intergenic	Intergenic	-11904	NM_138370	91461	Hs.408542	NM_138370	ENSG00000162878	PKDCC	SGK493|Vlk	protein kinase domain containing, cytoplasmic	protein-coding
chr6	122941622	122942976	intron (NM_181795, intron 1 of 4)	intron (NM_181795, intron 1 of 4)	10749	NM_181795	5570	Hs.741340	NM_032471	ENSG00000135549	PKIB	PRKACN2	cAMP-dependent protein kinase inhibitor beta	protein-coding
chr6	122966910	122967359	intron (NM_032471, intron 2 of 3)	intron (NM_032471, intron 2 of 3)	-6740	NM_001270395	5570	Hs.741340	NM_032471	ENSG00000135549	PKIB	PRKACN2	cAMP-dependent protein kinase inhibitor beta	protein-coding
chr6	122978690	122979242	intron (NM_001270395, intron 1 of 4)	intron (NM_001270395, intron 1 of 4)	5092	NM_001270395	5570	Hs.741340	NM_032471	ENSG00000135549	PKIB	PRKACN2	cAMP-dependent protein kinase inhibitor beta	protein-coding
chr6	122931811	122932708	intron (NM_181795, intron 1 of 4)	MIR3|SINE|MIR	709	NM_181795	5570	Hs.741340	NM_032471	ENSG00000135549	PKIB	PRKACN2	cAMP-dependent protein kinase inhibitor beta	protein-coding
chr6	122966356	122966808	intron (NM_032471, intron 2 of 3)	intron (NM_032471, intron 2 of 3)	-7292	NM_001270395	5570	Hs.741340	NM_032471	ENSG00000135549	PKIB	PRKACN2	cAMP-dependent protein kinase inhibitor beta	protein-coding
chr6	122869155	122869909	intron (NM_001270393, intron 3 of 7)	intron (NM_001270393, intron 3 of 7)	-61845	NM_032471	5570	Hs.741340	NM_032471	ENSG00000135549	PKIB	PRKACN2	cAMP-dependent protein kinase inhibitor beta	protein-coding
chr6	122943553	122945250	intron (NM_181795, intron 1 of 4)	intron (NM_181795, intron 1 of 4)	12851	NM_181795	5570	Hs.741340	NM_032471	ENSG00000135549	PKIB	PRKACN2	cAMP-dependent protein kinase inhibitor beta	protein-coding
chr6	122891088	122891505	intron (NM_001270393, intron 3 of 7)	L1PB2|LINE|L1	-40081	NM_032471	5570	Hs.741340	NM_032471	ENSG00000135549	PKIB	PRKACN2	cAMP-dependent protein kinase inhibitor beta	protein-coding
chr6	123013003	123013671	intron (NM_181795, intron 3 of 4)	L1MA2|LINE|L1	39463	NM_001270395	5570	Hs.741340	NM_032471	ENSG00000135549	PKIB	PRKACN2	cAMP-dependent protein kinase inhibitor beta	protein-coding
chr6	122880945	122881320	intron (NM_001270393, intron 3 of 7)	L1PBa|LINE|L1	-50245	NM_032471	5570	Hs.741340	NM_032471	ENSG00000135549	PKIB	PRKACN2	cAMP-dependent protein kinase inhibitor beta	protein-coding
chr6	123015673	123016237	intron (NM_181795, intron 3 of 4)	intron (NM_181795, intron 3 of 4)	42081	NM_001270395	5570	Hs.741340	NM_032471	ENSG00000135549	PKIB	PRKACN2	cAMP-dependent protein kinase inhibitor beta	protein-coding
chr6	122797298	122797693	intron (NM_181794, intron 1 of 6)	intron (NM_181794, intron 1 of 6)	4433	NM_181794	5570	Hs.741340	NM_032471	ENSG00000135549	PKIB	PRKACN2	cAMP-dependent protein kinase inhibitor beta	protein-coding
chr6	122954127	122954579	intron (NM_181795, intron 1 of 4)	intron (NM_181795, intron 1 of 4)	-19521	NM_001270395	5570	Hs.741340	NM_032471	ENSG00000135549	PKIB	PRKACN2	cAMP-dependent protein kinase inhibitor beta	protein-coding
chr6	122930756	122931541	promoter-TSS (NM_032471)	promoter-TSS (NM_032471)	-229	NM_032471	5570	Hs.741340	NM_032471	ENSG00000135549	PKIB	PRKACN2	cAMP-dependent protein kinase inhibitor beta	protein-coding
chr6	123017801	123019403	intron (NM_181795, intron 3 of 4)	intron (NM_181795, intron 3 of 4)	44728	NM_001270395	5570	Hs.741340	NM_032471	ENSG00000135549	PKIB	PRKACN2	cAMP-dependent protein kinase inhibitor beta	protein-coding
chr2	159583663	159584397	intron (NR_135242, intron 1 of 3)	MIRb|SINE|MIR	7484	NR_135242	100129029	Hs.630724	NR_135242	ENSG00000204380	PKP4-AS1	-	PKP4 antisense RNA 1	ncRNA
chr2	159581360	159581811	intron (NR_135242, intron 1 of 3)	intron (NR_135242, intron 1 of 3)	9929	NR_135242	100129029	Hs.630724	NR_135242	ENSG00000204380	PKP4-AS1	-	PKP4 antisense RNA 1	ncRNA
chr2	159582597	159582940	intron (NR_135242, intron 1 of 3)	intron (NR_135242, intron 1 of 3)	8746	NR_135242	100129029	Hs.630724	NR_135242	ENSG00000204380	PKP4-AS1	-	PKP4 antisense RNA 1	ncRNA
chr2	159599111	159599678	Intergenic	Intergenic	-7880	NR_135242	100129029	Hs.630724	NR_135242	ENSG00000204380	PKP4-AS1	-	PKP4 antisense RNA 1	ncRNA
chr2	159609323	159609748	Intergenic	Intergenic	-18021	NR_135242	100129029	Hs.630724	NR_135242	ENSG00000204380	PKP4-AS1	-	PKP4 antisense RNA 1	ncRNA
chr2	159597211	159597644	Intergenic	Intergenic	-5913	NR_135242	100129029	Hs.630724	NR_135242	ENSG00000204380	PKP4-AS1	-	PKP4 antisense RNA 1	ncRNA
chr2	159592279	159592982	Intergenic	L1ME4a|LINE|L1	-1116	NR_135242	100129029	Hs.630724	NR_135242	ENSG00000204380	PKP4-AS1	-	PKP4 antisense RNA 1	ncRNA
chr2	159579809	159581006	intron (NR_135242, intron 1 of 3)	intron (NR_135242, intron 1 of 3)	11107	NR_135242	100129029	Hs.630724	NR_135242	ENSG00000204380	PKP4-AS1	-	PKP4 antisense RNA 1	ncRNA
chr16	14786550	14787199	intron (NM_003561, intron 1 of 3)	intron (NM_003561, intron 1 of 3)	1556	NM_003561	8399	Hs.567366	NM_003561	ENSG00000069764	PLA2G10	GXPLA2|GXSPLA2|SPLA2|sPLA2-X	phospholipase A2 group X	protein-coding
chr11	63389557	63390487	Intergenic	Intergenic	-8081	NM_001128203	11145	Hs.502775	NM_007069	ENSG00000176485	PLAAT3	AdPLA|H-REV107|H-REV107-1|HRASLS3|HREV107|HREV107-1|HREV107-3|HRSL3|PLA2G16|PLAAT-3	phospholipase A and acyltransferase 3	protein-coding
chr11	63358668	63359207	intron (NM_007069, intron 2 of 3)	intron (NM_007069, intron 2 of 3)	22972	NM_007069	11145	Hs.502775	NM_007069	ENSG00000176485	PLAAT3	AdPLA|H-REV107|H-REV107-1|HRASLS3|HREV107|HREV107-1|HREV107-3|HRSL3|PLA2G16|PLAAT-3	phospholipase A and acyltransferase 3	protein-coding
chr11	63398855	63399384	intron (NM_001290048, intron 11 of 12)	intron (NM_001290048, intron 11 of 12)	-17178	NM_001128203	11145	Hs.502775	NM_007069	ENSG00000176485	PLAAT3	AdPLA|H-REV107|H-REV107-1|HRASLS3|HREV107|HREV107-1|HREV107-3|HRSL3|PLA2G16|PLAAT-3	phospholipase A and acyltransferase 3	protein-coding
chr11	63381847	63382169	promoter-TSS (NM_001128203)	promoter-TSS (NM_001128203)	-67	NM_001128203	11145	Hs.502775	NM_007069	ENSG00000176485	PLAAT3	AdPLA|H-REV107|H-REV107-1|HRASLS3|HREV107|HREV107-1|HREV107-3|HRSL3|PLA2G16|PLAAT-3	phospholipase A and acyltransferase 3	protein-coding
chr11	63387322	63387968	Intergenic	Intergenic	-5704	NM_001128203	11145	Hs.502775	NM_007069	ENSG00000176485	PLAAT3	AdPLA|H-REV107|H-REV107-1|HRASLS3|HREV107|HREV107-1|HREV107-3|HRSL3|PLA2G16|PLAAT-3	phospholipase A and acyltransferase 3	protein-coding
chr17	43207010	43207879	intron (NM_133373, intron 1 of 15)	intron (NM_133373, intron 1 of 15)	2438	NM_133373	113026	Hs.380094	NM_133373	ENSG00000161714	PLCD3	PLC-delta-3	phospholipase C delta 3	protein-coding
chr17	43201686	43202677	intron (NM_133373, intron 1 of 15)	intron (NM_133373, intron 1 of 15)	7701	NM_133373	113026	Hs.380094	NM_133373	ENSG00000161714	PLCD3	PLC-delta-3	phospholipase C delta 3	protein-coding
chr12	6431049	6431420	intron (NM_001144857, intron 12 of 14)	intron (NM_001144857, intron 12 of 14)	9417	NM_001144857	55200	Hs.631660	NM_018173	ENSG00000008323	PLEKHG6	MyoGEF	pleckstrin homology and RhoGEF domain containing G6	protein-coding
chr12	6372405	6372703	Intergenic	MLT2D|LTR|ERVL	-47048	NM_018173	55200	Hs.631660	NM_018173	ENSG00000008323	PLEKHG6	MyoGEF	pleckstrin homology and RhoGEF domain containing G6	protein-coding
chr12	6371185	6371597	Intergenic	Intergenic	-48211	NM_018173	55200	Hs.631660	NM_018173	ENSG00000008323	PLEKHG6	MyoGEF	pleckstrin homology and RhoGEF domain containing G6	protein-coding
chr12	6373666	6374455	Intergenic	L2c|LINE|L2	-45542	NM_018173	55200	Hs.631660	NM_018173	ENSG00000008323	PLEKHG6	MyoGEF	pleckstrin homology and RhoGEF domain containing G6	protein-coding
chr12	6369503	6369911	Intergenic	L2a|LINE|L2	-49895	NM_018173	55200	Hs.631660	NM_018173	ENSG00000008323	PLEKHG6	MyoGEF	pleckstrin homology and RhoGEF domain containing G6	protein-coding
chr12	6387367	6388060	Intergenic	CpG	-31889	NM_018173	55200	Hs.631660	NM_018173	ENSG00000008323	PLEKHG6	MyoGEF	pleckstrin homology and RhoGEF domain containing G6	protein-coding
chr12	6384724	6385154	Intergenic	AluSz|SINE|Alu	-34663	NM_018173	55200	Hs.631660	NM_018173	ENSG00000008323	PLEKHG6	MyoGEF	pleckstrin homology and RhoGEF domain containing G6	protein-coding
chr12	6415621	6416048	Intergenic	Intergenic	-3768	NM_018173	55200	Hs.631660	NM_018173	ENSG00000008323	PLEKHG6	MyoGEF	pleckstrin homology and RhoGEF domain containing G6	protein-coding
chr19	4536570	4537169	3' UTR (NM_052972, exon 2 of 2)	3' UTR (NM_052972, exon 2 of 2)	-1633	NM_001013706	440503	Hs.131034	NM_001013706	ENSG00000214456	PLIN5	LSDA5|LSDP5|MLDP|OXPAT	perilipin 5	protein-coding
chr3	145878159	145878623	intron (NM_000935, intron 1 of 18)	intron (NM_000935, intron 1 of 18)	580	NM_182943	5352	Hs.477866	NM_000935	ENSG00000152952	PLOD2	BRKS2|LH2|TLH	procollagen-lysine,2-oxoglutarate 5-dioxygenase 2	protein-coding
chr3	145857665	145858217	intron (NM_000935, intron 1 of 18)	intron (NM_000935, intron 1 of 18)	21030	NM_182943	5352	Hs.477866	NM_000935	ENSG00000152952	PLOD2	BRKS2|LH2|TLH	procollagen-lysine,2-oxoglutarate 5-dioxygenase 2	protein-coding
chr3	145833002	145833942	intron (NM_000935, intron 3 of 18)	intron (NM_000935, intron 3 of 18)	45499	NM_182943	5352	Hs.477866	NM_000935	ENSG00000152952	PLOD2	BRKS2|LH2|TLH	procollagen-lysine,2-oxoglutarate 5-dioxygenase 2	protein-coding
chr3	145890143	145890827	Intergenic	Intergenic	-11203	NM_000935	5352	Hs.477866	NM_000935	ENSG00000152952	PLOD2	BRKS2|LH2|TLH	procollagen-lysine,2-oxoglutarate 5-dioxygenase 2	protein-coding
chr17	37301494	37301880	intron (NM_020405, intron 1 of 13)	intron (NM_020405, intron 1 of 13)	6203	NM_020405	57125	Hs.125036	NM_020405	ENSG00000161381	PLXDC1	TEM3|TEM7	plexin domain containing 1	protein-coding
chr22	44315338	44315654	Intergenic	Intergenic	-4189	NM_025225	80339	Hs.654800	NM_025225	ENSG00000100344	PNPLA3	ADPN|C22orf20|iPLA(2)epsilon	patatin like phospholipase domain containing 3	protein-coding
chr7	131312245	131312962	Intergenic	Intergenic	-71216	NM_001018111	5420	Hs.744213	NM_005397	ENSG00000128567	PODXL	Gp200|PC|PCLP|PCLP-1	podocalyxin like	protein-coding
chr7	131310444	131311050	Intergenic	Intergenic	-69360	NM_001018111	5420	Hs.744213	NM_005397	ENSG00000128567	PODXL	Gp200|PC|PCLP|PCLP-1	podocalyxin like	protein-coding
chr7	131311296	131311915	Intergenic	Intergenic	-70218	NM_001018111	5420	Hs.744213	NM_005397	ENSG00000128567	PODXL	Gp200|PC|PCLP|PCLP-1	podocalyxin like	protein-coding
chr7	131290889	131291789	Intergenic	Intergenic	-49952	NM_001018111	5420	Hs.744213	NM_005397	ENSG00000128567	PODXL	Gp200|PC|PCLP|PCLP-1	podocalyxin like	protein-coding
chr7	131349339	131349776	Intergenic	Intergenic	-108170	NM_001018111	5420	Hs.744213	NM_005397	ENSG00000128567	PODXL	Gp200|PC|PCLP|PCLP-1	podocalyxin like	protein-coding
chr7	131293516	131293867	Intergenic	AluSx|SINE|Alu	-52304	NM_001018111	5420	Hs.744213	NM_005397	ENSG00000128567	PODXL	Gp200|PC|PCLP|PCLP-1	podocalyxin like	protein-coding
chr7	131229557	131230316	intron (NM_001018111, intron 1 of 8)	intron (NM_001018111, intron 1 of 8)	11451	NM_005397	5420	Hs.744213	NM_005397	ENSG00000128567	PODXL	Gp200|PC|PCLP|PCLP-1	podocalyxin like	protein-coding
chr7	131244726	131245315	Intergenic	Intergenic	-3633	NM_001018111	5420	Hs.744213	NM_005397	ENSG00000128567	PODXL	Gp200|PC|PCLP|PCLP-1	podocalyxin like	protein-coding
chr7	131328269	131328679	Intergenic	Intergenic	-87087	NM_001018111	5420	Hs.744213	NM_005397	ENSG00000128567	PODXL	Gp200|PC|PCLP|PCLP-1	podocalyxin like	protein-coding
chr10	81118324	81118950	Intergenic	AluJr|SINE|Alu	11412	NM_005729	10105	Hs.381072	NM_005729	ENSG00000108179	PPIF	CYP3|CyP-M|Cyp-D|CypD	peptidylprolyl isomerase F	protein-coding
chr10	81024698	81025197	intron (NM_020338, intron 7 of 24)	intron (NM_020338, intron 7 of 24)	-82278	NM_005729	10105	Hs.381072	NM_005729	ENSG00000108179	PPIF	CYP3|CyP-M|Cyp-D|CypD	peptidylprolyl isomerase F	protein-coding
chr10	81101807	81103363	Intergenic	MIRb|SINE|MIR	-4640	NM_005729	10105	Hs.381072	NM_005729	ENSG00000108179	PPIF	CYP3|CyP-M|Cyp-D|CypD	peptidylprolyl isomerase F	protein-coding
chr10	81115392	81115840	TTS (NM_005729)	TTS (NM_005729)	8391	NM_005729	10105	Hs.381072	NM_005729	ENSG00000108179	PPIF	CYP3|CyP-M|Cyp-D|CypD	peptidylprolyl isomerase F	protein-coding
chr10	80998038	80998688	intron (NM_020338, intron 7 of 24)	MIR3|SINE|MIR	-108862	NM_005729	10105	Hs.381072	NM_005729	ENSG00000108179	PPIF	CYP3|CyP-M|Cyp-D|CypD	peptidylprolyl isomerase F	protein-coding
chr10	80999262	81000270	intron (NM_020338, intron 7 of 24)	intron (NM_020338, intron 7 of 24)	-107459	NM_005729	10105	Hs.381072	NM_005729	ENSG00000108179	PPIF	CYP3|CyP-M|Cyp-D|CypD	peptidylprolyl isomerase F	protein-coding
chr1	113255975	113256566	intron (NM_005167, intron 1 of 9)	intron (NM_005167, intron 1 of 9)	1680	NM_005167	333926	Hs.655231	NM_005167	ENSG00000155367	PPM1J	PP2CZ|PP2Czeta|PPP2CZ	protein phosphatase, Mg2+/Mn2+ dependent 1J	protein-coding
chr8	8977221	8977803	Intergenic	Intergenic	30656	NM_024607	79660	Hs.458513	NM_024607	ENSG00000173281	PPP1R3B	GL|PPP1R4|PTG	protein phosphatase 1 regulatory subunit 3B	protein-coding
chr8	8172212	8172859	Intergenic	LTR62|LTR|ERVL	71219	NM_001369759	157285	Hs.583863	NM_001080826	ENSG00000275342	PRAG1	NACK|PEAK2|PRAGMIN|SGK223	PEAK1 related, kinase-activating pseudokinase 1	protein-coding
chr8	8368044	8368573	Intergenic	Intergenic	-124359	NR_163138	157285	Hs.583863	NM_001080826	ENSG00000275342	PRAG1	NACK|PEAK2|PRAGMIN|SGK223	PEAK1 related, kinase-activating pseudokinase 1	protein-coding
chr8	8336308	8336918	Intergenic	Intergenic	-92664	NR_163138	157285	Hs.583863	NM_001080826	ENSG00000275342	PRAG1	NACK|PEAK2|PRAGMIN|SGK223	PEAK1 related, kinase-activating pseudokinase 1	protein-coding
chr8	8289454	8290323	Intergenic	Intergenic	-45939	NR_163138	157285	Hs.583863	NM_001080826	ENSG00000275342	PRAG1	NACK|PEAK2|PRAGMIN|SGK223	PEAK1 related, kinase-activating pseudokinase 1	protein-coding
chr8	8244628	8245045	promoter-TSS (NM_001080826)	promoter-TSS (NM_001080826)	-887	NR_163138	157285	Hs.583863	NM_001080826	ENSG00000275342	PRAG1	NACK|PEAK2|PRAGMIN|SGK223	PEAK1 related, kinase-activating pseudokinase 1	protein-coding
chr8	8365191	8365912	Intergenic	Intergenic	-121602	NR_163138	157285	Hs.583863	NM_001080826	ENSG00000275342	PRAG1	NACK|PEAK2|PRAGMIN|SGK223	PEAK1 related, kinase-activating pseudokinase 1	protein-coding
chr8	8318839	8319584	Intergenic	Intergenic	-75262	NR_163138	157285	Hs.583863	NM_001080826	ENSG00000275342	PRAG1	NACK|PEAK2|PRAGMIN|SGK223	PEAK1 related, kinase-activating pseudokinase 1	protein-coding
chr6	106567393	106568022	Intergenic	Intergenic	20891	NM_182907	639	Hs.436023	NM_001198	ENSG00000057657	PRDM1	BLIMP1|PRDI-BF1	PR/SET domain 1	protein-coding
chr6	106583650	106584289	Intergenic	Intergenic	37153	NM_182907	639	Hs.436023	NM_001198	ENSG00000057657	PRDM1	BLIMP1|PRDI-BF1	PR/SET domain 1	protein-coding
chr6	106577004	106577716	Intergenic	Intergenic	30544	NM_182907	639	Hs.436023	NM_001198	ENSG00000057657	PRDM1	BLIMP1|PRDI-BF1	PR/SET domain 1	protein-coding
chr6	106582503	106583548	Intergenic	Intergenic	36209	NM_182907	639	Hs.436023	NM_001198	ENSG00000057657	PRDM1	BLIMP1|PRDI-BF1	PR/SET domain 1	protein-coding
chr6	106634176	106634545	non-coding (NR_104402, exon 6 of 6)	non-coding (NR_104402, exon 6 of 6)	87544	NM_182907	639	Hs.436023	NM_001198	ENSG00000057657	PRDM1	BLIMP1|PRDI-BF1	PR/SET domain 1	protein-coding
chr6	106344061	106344926	Intergenic	Intergenic	-189718	NM_001198	639	Hs.436023	NM_001198	ENSG00000057657	PRDM1	BLIMP1|PRDI-BF1	PR/SET domain 1	protein-coding
chr7	151442287	151442684	intron (NM_001040633, intron 3 of 15)	intron (NM_001040633, intron 3 of 15)	-9085	NM_001304527	51422	Hs.647072	NM_016203	ENSG00000106617	PRKAG2	AAKG|AAKG2|CMH6|H91620p|WPWS	protein kinase AMP-activated non-catalytic subunit gamma 2	protein-coding
chr7	151406307	151406803	intron (NM_001040633, intron 3 of 15)	HAL1-2a_MD|LINE|L1	26794	NM_001363698	51422	Hs.647072	NM_016203	ENSG00000106617	PRKAG2	AAKG|AAKG2|CMH6|H91620p|WPWS	protein kinase AMP-activated non-catalytic subunit gamma 2	protein-coding
chr7	151516186	151516865	intron (NM_016203, intron 1 of 15)	LTR82B|LTR|ERVL	-4568	NM_001040633	51422	Hs.647072	NM_016203	ENSG00000106617	PRKAG2	AAKG|AAKG2|CMH6|H91620p|WPWS	protein kinase AMP-activated non-catalytic subunit gamma 2	protein-coding
chr7	151385261	151385579	intron (NM_001040633, intron 3 of 15)	intron (NM_001040633, intron 3 of 15)	47929	NM_001363698	51422	Hs.647072	NM_016203	ENSG00000106617	PRKAG2	AAKG|AAKG2|CMH6|H91620p|WPWS	protein kinase AMP-activated non-catalytic subunit gamma 2	protein-coding
chr7	151418590	151419187	intron (NM_001040633, intron 3 of 15)	intron (NM_001040633, intron 3 of 15)	14461	NM_001363698	51422	Hs.647072	NM_016203	ENSG00000106617	PRKAG2	AAKG|AAKG2|CMH6|H91620p|WPWS	protein kinase AMP-activated non-catalytic subunit gamma 2	protein-coding
chr7	151391779	151392675	intron (NM_001040633, intron 3 of 15)	intron (NM_001040633, intron 3 of 15)	41122	NM_001363698	51422	Hs.647072	NM_016203	ENSG00000106617	PRKAG2	AAKG|AAKG2|CMH6|H91620p|WPWS	protein kinase AMP-activated non-catalytic subunit gamma 2	protein-coding
chr16	2900667	2901038	Intergenic	Intergenic	7319	NM_022119	64063	Hs.459709	NM_022119	ENSG00000005001	PRSS22	BSSP-4|SP001LA|hBSSP-4	serine protease 22	protein-coding
chr16	2907932	2908819	promoter-TSS (NM_022119)	promoter-TSS (NM_022119)	-204	NM_022119	64063	Hs.459709	NM_022119	ENSG00000005001	PRSS22	BSSP-4|SP001LA|hBSSP-4	serine protease 22	protein-coding
chr16	2764243	2764929	intron (NM_001318395, intron 2 of 4)	MIR|SINE|MIR	5639	NM_001318395	83886	Hs.332878	NM_031948	ENSG00000172382	PRSS27	CAPH2|MPN	serine protease 27	protein-coding
chr16	2769016	2769772	intron (NM_031948, intron 1 of 5)	intron (NM_031948, intron 1 of 5)	831	NM_001318395	83886	Hs.332878	NM_031948	ENSG00000172382	PRSS27	CAPH2|MPN	serine protease 27	protein-coding
chr5	139188491	139189144	intron (NM_032289, intron 1 of 14)	intron (NM_032289, intron 1 of 14)	13424	NM_032289	84249	Hs.21963	NM_032289	ENSG00000146005	PSD2	EFA6C	pleckstrin and Sec7 domain containing 2	protein-coding
chr19	43768703	43770241	intron (NM_002784, intron 2 of 5)	LTR8A|LTR|ERV1	4210	NM_001301709	5678	Hs.502092	NM_002784	ENSG00000183668	PSG9	PS34|PSBG-11|PSBG-9|PSG11|PSGII	pregnancy specific beta-1-glycoprotein 9	protein-coding
chr9	132517447	132518709	Intergenic	LTR83|LTR|ERVL	-2757	NM_004878	9536	Hs.146688	NM_004878	ENSG00000148344	PTGES	MGST-IV|MGST1-L1|MGST1L1|MPGES|PGES|PIG12|PP102|PP1294|TP53I12|mPGES-1	prostaglandin E synthase	protein-coding
chr9	132535899	132536245	Intergenic	Intergenic	-20751	NM_004878	9536	Hs.146688	NM_004878	ENSG00000148344	PTGES	MGST-IV|MGST1-L1|MGST1L1|MPGES|PGES|PIG12|PP102|PP1294|TP53I12|mPGES-1	prostaglandin E synthase	protein-coding
chr19	55721299	55721858	promoter-TSS (NM_001161440)	promoter-TSS (NM_001161440)	-709	NM_002842	5794	Hs.179770	NM_002842	ENSG00000080031	PTPRH	R-PTP-H|SAP1	protein tyrosine phosphatase receptor type H	protein-coding
chr19	55718485	55719017	intron (NM_002842, intron 1 of 19)	intron (NM_002842, intron 1 of 19)	2118	NM_001161440	5794	Hs.179770	NM_002842	ENSG00000080031	PTPRH	R-PTP-H|SAP1	protein tyrosine phosphatase receptor type H	protein-coding
chr3	58335986	58336516	intron (NM_001349498, intron 1 of 17)	intron (NM_001349498, intron 1 of 17)	17218	NM_001349498	54899	Hs.190544	NM_017771	ENSG00000168297	PXK	MONAKA|SLOB	PX domain containing serine/threonine kinase like	protein-coding
chr18	9757540	9758363	intron (NM_006868, intron 1 of 6)	LTR47A|LTR|ERVL	49653	NM_006868	11031	Hs.99528	NM_006868	ENSG00000168461	RAB31	Rab22B	RAB31, member RAS oncogene family	protein-coding
chr18	9736837	9737396	intron (NM_006868, intron 1 of 6)	intron (NM_006868, intron 1 of 6)	28818	NM_006868	11031	Hs.99528	NM_006868	ENSG00000168461	RAB31	Rab22B	RAB31, member RAS oncogene family	protein-coding
chr18	9705108	9705844	Intergenic	Intergenic	-2822	NM_006868	11031	Hs.99528	NM_006868	ENSG00000168461	RAB31	Rab22B	RAB31, member RAS oncogene family	protein-coding
chr18	9785247	9785847	intron (NM_006868, intron 2 of 6)	MER21A|LTR|ERVL	77249	NM_006868	11031	Hs.99528	NM_006868	ENSG00000168461	RAB31	Rab22B	RAB31, member RAS oncogene family	protein-coding
chr18	9717544	9718036	intron (NM_006868, intron 1 of 6)	intron (NM_006868, intron 1 of 6)	9492	NM_006868	11031	Hs.99528	NM_006868	ENSG00000168461	RAB31	Rab22B	RAB31, member RAS oncogene family	protein-coding
chr2	238769678	238770229	intron (NM_005855, intron 1 of 2)	intron (NM_005855, intron 1 of 2)	1687	NM_001308353	10267	Hs.471783	NM_005855	ENSG00000132329	RAMP1	-	receptor activity modifying protein 1	protein-coding
chr2	238778725	238779050	intron (NM_005855, intron 1 of 2)	intron (NM_005855, intron 1 of 2)	10621	NM_001308353	10267	Hs.471783	NM_005855	ENSG00000132329	RAMP1	-	receptor activity modifying protein 1	protein-coding
chr17	38336392	38337475	intron (NM_016339, intron 2 of 15)	MIR3|SINE|MIR	3210	NM_016339	51195	Hs.632254	NM_016339	ENSG00000108352	RAPGEFL1	Link-GEFII	Rap guanine nucleotide exchange factor like 1	protein-coding
chr17	38478049	38479118	intron (NM_001145302, intron 1 of 6)	intron (NM_001145302, intron 1 of 6)	4086	NM_001145302	5914	Hs.654583	NM_000964	ENSG00000131759	RARA	NR1B1|RAR	retinoic acid receptor alpha	protein-coding
chr17	38486774	38487129	intron (NM_001145302, intron 1 of 6)	intron (NM_001145302, intron 1 of 6)	-11467	NM_001024809	5914	Hs.654583	NM_000964	ENSG00000131759	RARA	NR1B1|RAR	retinoic acid receptor alpha	protein-coding
chr17	38463995	38464787	Intergenic	Intergenic	-1041	NM_000964	5914	Hs.654583	NM_000964	ENSG00000131759	RARA	NR1B1|RAR	retinoic acid receptor alpha	protein-coding
chr17	38470673	38471303	intron (NM_000964, intron 1 of 8)	intron (NM_000964, intron 1 of 8)	-3509	NM_001145301	5914	Hs.654583	NM_000964	ENSG00000131759	RARA	NR1B1|RAR	retinoic acid receptor alpha	protein-coding
chr17	38467480	38468263	intron (NM_000964, intron 1 of 8)	intron (NM_000964, intron 1 of 8)	2439	NM_000964	5914	Hs.654583	NM_000964	ENSG00000131759	RARA	NR1B1|RAR	retinoic acid receptor alpha	protein-coding
chr13	114797537	114798236	intron (NM_001320821, intron 6 of 25)	LTR39|LTR|ERV1	45544	NM_001320822	22821	Hs.593075	NM_007368	ENSG00000185989	RASA3	GAP1IP4BP|GAPIII	RAS p21 protein activator 3	protein-coding
chr13	114810125	114810546	intron (NM_001320821, intron 5 of 25)	intron (NM_001320821, intron 5 of 25)	33095	NM_001320822	22821	Hs.593075	NM_007368	ENSG00000185989	RASA3	GAP1IP4BP|GAPIII	RAS p21 protein activator 3	protein-coding
chr13	114801196	114802605	intron (NM_001320821, intron 6 of 25)	intron (NM_001320821, intron 6 of 25)	41530	NM_001320822	22821	Hs.593075	NM_007368	ENSG00000185989	RASA3	GAP1IP4BP|GAPIII	RAS p21 protein activator 3	protein-coding
chr15	38902819	38903183	Intergenic	Intergenic	-45986	NM_001128602	10125	Hs.591127	NM_005739	ENSG00000172575	RASGRP1	CALDAG-GEFI|CALDAG-GEFII|RASGRP	RAS guanyl releasing protein 1	protein-coding
chr15	38885397	38886410	Intergenic	Intergenic	-28888	NM_001128602	10125	Hs.591127	NM_005739	ENSG00000172575	RASGRP1	CALDAG-GEFI|CALDAG-GEFII|RASGRP	RAS guanyl releasing protein 1	protein-coding
chr15	38884036	38885044	Intergenic	Intergenic	-27525	NM_001128602	10125	Hs.591127	NM_005739	ENSG00000172575	RASGRP1	CALDAG-GEFI|CALDAG-GEFII|RASGRP	RAS guanyl releasing protein 1	protein-coding
chr15	38832749	38833139	intron (NM_005739, intron 2 of 16)	intron (NM_005739, intron 2 of 16)	24071	NM_005739	10125	Hs.591127	NM_005739	ENSG00000172575	RASGRP1	CALDAG-GEFI|CALDAG-GEFII|RASGRP	RAS guanyl releasing protein 1	protein-coding
chr6	17312134	17312586	Intergenic	Intergenic	29428	NM_153020	221662	Hs.519904	NM_153020	ENSG00000112183	RBM24	RNPC6|dJ259A10.1	RNA binding motif protein 24	protein-coding
chr10	43555891	43556282	Intergenic	Intergenic	-16389	NM_020630	5979	Hs.350321	NM_000323	ENSG00000165731	RET	CDHF12|CDHR16|HSCR1|MEN2A|MEN2B|MTC1|PTC|RET-ELE1	ret proto-oncogene	protein-coding
chr10	43577490	43578135	intron (NM_020975, intron 1 of 19)	intron (NM_020975, intron 1 of 19)	5295	NM_020975	5979	Hs.350321	NM_000323	ENSG00000165731	RET	CDHF12|CDHR16|HSCR1|MEN2A|MEN2B|MTC1|PTC|RET-ELE1	ret proto-oncogene	protein-coding
chr10	43564044	43564637	Intergenic	Intergenic	-8135	NM_020630	5979	Hs.350321	NM_000323	ENSG00000165731	RET	CDHF12|CDHR16|HSCR1|MEN2A|MEN2B|MTC1|PTC|RET-ELE1	ret proto-oncogene	protein-coding
chr10	43533333	43533841	Intergenic	Intergenic	-38888	NM_020630	5979	Hs.350321	NM_000323	ENSG00000165731	RET	CDHF12|CDHR16|HSCR1|MEN2A|MEN2B|MTC1|PTC|RET-ELE1	ret proto-oncogene	protein-coding
chr10	43581798	43582198	intron (NM_020975, intron 1 of 19)	intron (NM_020975, intron 1 of 19)	9481	NM_020975	5979	Hs.350321	NM_000323	ENSG00000165731	RET	CDHF12|CDHR16|HSCR1|MEN2A|MEN2B|MTC1|PTC|RET-ELE1	ret proto-oncogene	protein-coding
chr10	43606009	43606847	intron (NM_001355216, intron 3 of 15)	intron (NM_001355216, intron 3 of 15)	6248	NM_001355216	5979	Hs.350321	NM_000323	ENSG00000165731	RET	CDHF12|CDHR16|HSCR1|MEN2A|MEN2B|MTC1|PTC|RET-ELE1	ret proto-oncogene	protein-coding
chr10	43540020	43540587	Intergenic	Intergenic	-32172	NM_020630	5979	Hs.350321	NM_000323	ENSG00000165731	RET	CDHF12|CDHR16|HSCR1|MEN2A|MEN2B|MTC1|PTC|RET-ELE1	ret proto-oncogene	protein-coding
chr5	16508825	16509745	promoter-TSS (NM_019000)	promoter-TSS (NM_019000)	-178	NM_019000	54463	Hs.481704	NM_019000	ENSG00000154153	RETREG1	FAM134B|JK-1|JK1	reticulophagy regulator 1	protein-coding
chr5	16628374	16628942	intron (NR_109946, intron 3 of 3)	L1MC4|LINE|L1	-11491	NM_001034850	54463	Hs.481704	NM_019000	ENSG00000154153	RETREG1	FAM134B|JK-1|JK1	reticulophagy regulator 1	protein-coding
chr5	16744517	16745094	intron (NM_012334, intron 19 of 40)	intron (NM_012334, intron 19 of 40)	-127638	NM_001034850	54463	Hs.481704	NM_019000	ENSG00000154153	RETREG1	FAM134B|JK-1|JK1	reticulophagy regulator 1	protein-coding
chr5	16626527	16627269	intron (NR_109946, intron 3 of 3)	intron (NR_109946, intron 3 of 3)	-9731	NM_001034850	54463	Hs.481704	NM_019000	ENSG00000154153	RETREG1	FAM134B|JK-1|JK1	reticulophagy regulator 1	protein-coding
chr5	16674798	16675329	exon (NM_012334, exon 35 of 41)	exon (NM_012334, exon 35 of 41)	-57896	NM_001034850	54463	Hs.481704	NM_019000	ENSG00000154153	RETREG1	FAM134B|JK-1|JK1	reticulophagy regulator 1	protein-coding
chr5	16493334	16493966	intron (NM_001034850, intron 3 of 8)	intron (NM_001034850, intron 3 of 8)	15457	NM_019000	54463	Hs.481704	NM_019000	ENSG00000154153	RETREG1	FAM134B|JK-1|JK1	reticulophagy regulator 1	protein-coding
chr22	29847695	29848040	Intergenic	AluJr|SINE|Alu	-9749	NR_002727	10740	Hs.167750	NR_002727		RFPL1S	NCRNA00006|RFPL1-AS|RFPL1-AS1|RFPL1AS	RFPL1 antisense RNA 1	ncRNA
chr10	121302190	121302847	promoter-TSS (NM_001005339)	promoter-TSS (NM_001005339)	-287	NM_001005339	6001	Hs.501200	NM_002925	ENSG00000148908	RGS10	-	regulator of G protein signaling 10	protein-coding
chr1	182572523	182573241	intron (NM_002928, intron 1 of 4)	intron (NM_002928, intron 1 of 4)	642	NM_002928	6004	Hs.413297	NM_002928	ENSG00000143333	RGS16	A28-RGS14|A28-RGS14P|RGS-R	regulator of G protein signaling 16	protein-coding
chr10	62702392	62703090	intron (NM_001350907, intron 2 of 12)	intron (NM_001350907, intron 2 of 12)	1202	NM_014836	9886	Hs.737374	NM_014836	ENSG00000072422	RHOBTB1	-	Rho related BTB domain containing 1	protein-coding
chr10	62756087	62756551	intron (NM_001350907, intron 1 of 12)	intron (NM_001350907, intron 1 of 12)	4436	NM_001350906	9886	Hs.737374	NM_014836	ENSG00000072422	RHOBTB1	-	Rho related BTB domain containing 1	protein-coding
chr10	62625081	62625410	Intergenic	Intergenic	78698	NM_014836	9886	Hs.737374	NM_014836	ENSG00000072422	RHOBTB1	-	Rho related BTB domain containing 1	protein-coding
chr5	95048009	95048840	intron (NM_001349303, intron 2 of 8)	MLT1G|LTR|ERVL-MaLR	-18616	NM_014899	22836	Hs.445030	NM_014899	ENSG00000164292	RHOBTB3	-	Rho related BTB domain containing 3	protein-coding
chr5	95063214	95064854	intron (NM_001349303, intron 1 of 8)	L2c|LINE|L2	-3006	NM_014899	22836	Hs.445030	NM_014899	ENSG00000164292	RHOBTB3	-	Rho related BTB domain containing 3	protein-coding
chr11	66824625	66825084	intron (NM_001300886, intron 1 of 2)	MIR|SINE|MIR	536	NM_014578	29984	Hs.15114	NM_014578	ENSG00000173156	RHOD	ARHD|RHOHP1|RHOM|Rho	ras homolog family member D	protein-coding
chr11	66822379	66823153	Intergenic	Intergenic	-1552	NM_001300886	29984	Hs.15114	NM_014578	ENSG00000173156	RHOD	ARHD|RHOHP1|RHOM|Rho	ras homolog family member D	protein-coding
chr11	66829430	66830625	intron (NM_001300886, intron 1 of 2)	intron (NM_001300886, intron 1 of 2)	5709	NM_014578	29984	Hs.15114	NM_014578	ENSG00000173156	RHOD	ARHD|RHOHP1|RHOM|Rho	ras homolog family member D	protein-coding
chr2	7057842	7058315	promoter-TSS (NM_001349184)	promoter-TSS (NM_001349184)	535	NM_001349185	9781	Hs.22146	NM_014746	ENSG00000151692	RNF144A	RNF144|UBCE7IP4|hUIP4	ring finger protein 144A	protein-coding
chr1	1014729	1016214	Intergenic	Intergenic	-5785	NM_001205252	401934	Hs.568137	NM_001205252	ENSG00000237330	RNF223	-	ring finger protein 223	protein-coding
chr1	1008545	1010057	intron (NM_001205252, intron 1 of 1)	intron (NM_001205252, intron 1 of 1)	385	NM_001205252	401934	Hs.568137	NM_001205252	ENSG00000237330	RNF223	-	ring finger protein 223	protein-coding
chr9	140121069	140122018	promoter-TSS (NM_001190228)	promoter-TSS (NM_001190228)	-475	NM_001190228	643596	Hs.730186	NM_001190228	ENSG00000233198	RNF224	-	ring finger protein 224	protein-coding
chr2	74668790	74669446	promoter-TSS (NM_001015055)	promoter-TSS (NM_001015055)	-54	NM_001015055	6242	Hs.192854	NM_033046	ENSG00000114993	RTKN	-	rhotekin	protein-coding
chr13	46933407	46934493	intron (NM_001286761, intron 8 of 14)	intron (NM_001286761, intron 8 of 14)	27437	NM_001286762	80183	Hs.98117	NM_025113	ENSG00000102445	RUBCNL	C13orf18|KIAA0226L|PACER	rubicon like autophagy enhancer	protein-coding
chr9	35527494	35527955	intron (NM_001330740, intron 1 of 10)	L1MEd|LINE|L1	-10905	NM_001135999	9853	Hs.493796	NM_014806	ENSG00000198853	RUSC2	Iporin|MRT61	RUN and SH3 domain containing 2	protein-coding
chr9	35517432	35519452	intron (NM_001330740, intron 1 of 10)	intron (NM_001330740, intron 1 of 10)	-20187	NM_001135999	9853	Hs.493796	NM_014806	ENSG00000198853	RUSC2	Iporin|MRT61	RUN and SH3 domain containing 2	protein-coding
chr19	1181414	1182295	Intergenic	Intergenic	-7587	NM_014963	22904	Hs.408708	NM_014963	ENSG00000064932	SBNO2	KIAA0963|SNO|STNO	strawberry notch homolog 2	protein-coding
chr19	1170029	1170876	intron (NM_014963, intron 1 of 31)	intron (NM_014963, intron 1 of 31)	3815	NM_014963	22904	Hs.408708	NM_014963	ENSG00000064932	SBNO2	KIAA0963|SNO|STNO	strawberry notch homolog 2	protein-coding
chr19	1183508	1184337	Intergenic	Intergenic	-9655	NM_014963	22904	Hs.408708	NM_014963	ENSG00000064932	SBNO2	KIAA0963|SNO|STNO	strawberry notch homolog 2	protein-coding
chr19	1166690	1167438	intron (NM_014963, intron 1 of 31)	intron (NM_014963, intron 1 of 31)	7203	NM_014963	22904	Hs.408708	NM_014963	ENSG00000064932	SBNO2	KIAA0963|SNO|STNO	strawberry notch homolog 2	protein-coding
chr19	1184825	1186217	Intergenic	AluSz|SINE|Alu	-11254	NM_014963	22904	Hs.408708	NM_014963	ENSG00000064932	SBNO2	KIAA0963|SNO|STNO	strawberry notch homolog 2	protein-coding
chr12	125312084	125313422	intron (NR_160424, intron 1 of 11)	intron (NR_160424, intron 1 of 11)	11464	NM_001367982	949	Hs.731377	NM_005505	ENSG00000073060	SCARB1	CD36L1|CLA-1|CLA1|HDLQTL6|SR-BI|SRB1	scavenger receptor class B member 1	protein-coding
chr12	125194102	125194563	Intergenic	Intergenic	129885	NM_001367982	949	Hs.731377	NM_005505	ENSG00000073060	SCARB1	CD36L1|CLA-1|CLA1|HDLQTL6|SR-BI|SRB1	scavenger receptor class B member 1	protein-coding
chr12	125230068	125230919	Intergenic	Intergenic	93724	NM_001367982	949	Hs.731377	NM_005505	ENSG00000073060	SCARB1	CD36L1|CLA-1|CLA1|HDLQTL6|SR-BI|SRB1	scavenger receptor class B member 1	protein-coding
chr12	125331725	125332163	intron (NR_160424, intron 1 of 11)	intron (NR_160424, intron 1 of 11)	-7727	NM_001367982	949	Hs.731377	NM_005505	ENSG00000073060	SCARB1	CD36L1|CLA-1|CLA1|HDLQTL6|SR-BI|SRB1	scavenger receptor class B member 1	protein-coding
chr12	125313700	125314320	intron (NR_160424, intron 1 of 11)	L2a|LINE|L2	10207	NM_001367982	949	Hs.731377	NM_005505	ENSG00000073060	SCARB1	CD36L1|CLA-1|CLA1|HDLQTL6|SR-BI|SRB1	scavenger receptor class B member 1	protein-coding
chr12	125226415	125227149	Intergenic	Intergenic	97435	NM_001367982	949	Hs.731377	NM_005505	ENSG00000073060	SCARB1	CD36L1|CLA-1|CLA1|HDLQTL6|SR-BI|SRB1	scavenger receptor class B member 1	protein-coding
chr12	125214742	125215827	Intergenic	Intergenic	108933	NM_001367982	949	Hs.731377	NM_005505	ENSG00000073060	SCARB1	CD36L1|CLA-1|CLA1|HDLQTL6|SR-BI|SRB1	scavenger receptor class B member 1	protein-coding
chr12	125360201	125360720	Intergenic	MER58A|DNA|hAT-Charlie	-12050	NM_001367987	949	Hs.731377	NM_005505	ENSG00000073060	SCARB1	CD36L1|CLA-1|CLA1|HDLQTL6|SR-BI|SRB1	scavenger receptor class B member 1	protein-coding
chr12	125322624	125323400	intron (NR_160424, intron 1 of 11)	intron (NR_160424, intron 1 of 11)	1205	NM_001367982	949	Hs.731377	NM_005505	ENSG00000073060	SCARB1	CD36L1|CLA-1|CLA1|HDLQTL6|SR-BI|SRB1	scavenger receptor class B member 1	protein-coding
chr16	23373652	23374800	intron (NM_000336, intron 4 of 12)	intron (NM_000336, intron 4 of 12)	60603	NM_000336	6338	Hs.414614	NM_000336	ENSG00000168447	SCNN1B	BESC1|ENaCb|ENaCbeta|LIDLS1|SCNEB	sodium channel epithelial 1 beta subunit	protein-coding
chr16	23335977	23336509	intron (NM_000336, intron 1 of 12)	intron (NM_000336, intron 1 of 12)	22620	NM_000336	6338	Hs.414614	NM_000336	ENSG00000168447	SCNN1B	BESC1|ENaCb|ENaCbeta|LIDLS1|SCNEB	sodium channel epithelial 1 beta subunit	protein-coding
chr16	23295934	23296406	Intergenic	MER102a|DNA|hAT-Charlie	-17453	NM_000336	6338	Hs.414614	NM_000336	ENSG00000168447	SCNN1B	BESC1|ENaCb|ENaCbeta|LIDLS1|SCNEB	sodium channel epithelial 1 beta subunit	protein-coding
chr16	23278872	23279207	Intergenic	L2b|LINE|L2	-34584	NM_000336	6338	Hs.414614	NM_000336	ENSG00000168447	SCNN1B	BESC1|ENaCb|ENaCbeta|LIDLS1|SCNEB	sodium channel epithelial 1 beta subunit	protein-coding
chr16	23268863	23269379	Intergenic	LTR16A2|LTR|ERVL	-44502	NM_000336	6338	Hs.414614	NM_000336	ENSG00000168447	SCNN1B	BESC1|ENaCb|ENaCbeta|LIDLS1|SCNEB	sodium channel epithelial 1 beta subunit	protein-coding
chr16	23386094	23386686	intron (NM_000336, intron 7 of 12)	MIRb|SINE|MIR	72767	NM_000336	6338	Hs.414614	NM_000336	ENSG00000168447	SCNN1B	BESC1|ENaCb|ENaCbeta|LIDLS1|SCNEB	sodium channel epithelial 1 beta subunit	protein-coding
chr16	23252198	23252900	Intergenic	Intergenic	58483	NM_001039	6340	Hs.371727	NM_001039	ENSG00000166828	SCNN1G	BESC3|ENaCg|ENaCgamma|LDLS2|PHA1|SCNEG	sodium channel epithelial 1 gamma subunit	protein-coding
chr16	23218724	23219557	intron (NM_001039, intron 6 of 12)	intron (NM_001039, intron 6 of 12)	25074	NM_001039	6340	Hs.371727	NM_001039	ENSG00000166828	SCNN1G	BESC3|ENaCg|ENaCgamma|LDLS2|PHA1|SCNEG	sodium channel epithelial 1 gamma subunit	protein-coding
chr2	20396288	20396854	Intergenic	Intergenic	28320	NM_002997	6382	Hs.224607	NM_002997	ENSG00000115884	SDC1	CD138|SDC|SYND1|syndecan	syndecan 1	protein-coding
chr2	20407899	20408382	intron (NM_001006946, intron 2 of 5)	MamRep434|DNA|TcMar-Tigger	16751	NM_002997	6382	Hs.224607	NM_002997	ENSG00000115884	SDC1	CD138|SDC|SYND1|syndecan	syndecan 1	protein-coding
chr2	20420995	20421421	intron (NM_001006946, intron 2 of 5)	Tigger15a|DNA|TcMar-Tigger	3683	NM_002997	6382	Hs.224607	NM_002997	ENSG00000115884	SDC1	CD138|SDC|SYND1|syndecan	syndecan 1	protein-coding
chr2	20383905	20384616	Intergenic	Intergenic	40631	NM_002997	6382	Hs.224607	NM_002997	ENSG00000115884	SDC1	CD138|SDC|SYND1|syndecan	syndecan 1	protein-coding
chr2	20431390	20431880	Intergenic	Intergenic	-6441	NM_001006946	6382	Hs.224607	NM_002997	ENSG00000115884	SDC1	CD138|SDC|SYND1|syndecan	syndecan 1	protein-coding
chr2	20432039	20432511	Intergenic	AluJb|SINE|Alu	-7081	NM_001006946	6382	Hs.224607	NM_002997	ENSG00000115884	SDC1	CD138|SDC|SYND1|syndecan	syndecan 1	protein-coding
chr2	20421861	20422269	intron (NM_001006946, intron 2 of 5)	intron (NM_001006946, intron 2 of 5)	2826	NM_002997	6382	Hs.224607	NM_002997	ENSG00000115884	SDC1	CD138|SDC|SYND1|syndecan	syndecan 1	protein-coding
chr8	97566639	97567135	intron (NM_002998, intron 1 of 4)	MIRc|SINE|MIR	60846	NM_002998	6383	Hs.1501	NM_002998	ENSG00000169439	SDC2	CD362|HSPG|HSPG1|SYND2	syndecan 2	protein-coding
chr17	71608127	71608732	intron (NM_001144952, intron 1 of 44)	intron (NM_001144952, intron 1 of 44)	32155	NM_001144952	54549	Hs.435719	NM_019064	ENSG00000069188	SDK2	-	sidekick cell adhesion molecule 2	protein-coding
chr17	71612204	71612640	intron (NM_001144952, intron 1 of 44)	intron (NM_001144952, intron 1 of 44)	28162	NM_001144952	54549	Hs.435719	NM_019064	ENSG00000069188	SDK2	-	sidekick cell adhesion molecule 2	protein-coding
chr17	71607080	71607567	intron (NM_001144952, intron 1 of 44)	intron (NM_001144952, intron 1 of 44)	33261	NM_001144952	54549	Hs.435719	NM_019064	ENSG00000069188	SDK2	-	sidekick cell adhesion molecule 2	protein-coding
chr17	71583376	71583918	intron (NM_001144952, intron 1 of 44)	intron (NM_001144952, intron 1 of 44)	56937	NM_001144952	54549	Hs.435719	NM_019064	ENSG00000069188	SDK2	-	sidekick cell adhesion molecule 2	protein-coding
chr22	30804631	30805235	intron (NM_033382, intron 5 of 10)	MIR3|SINE|MIR	11926	NM_001291932	23541	Hs.335614	NM_012429	ENSG00000100003	SEC14L2	C22orf6|SPF|TAP|TAP1	SEC14 like lipid binding 2	protein-coding
chr22	30788953	30789407	Intergenic	Intergenic	-3750	NM_033382	23541	Hs.335614	NM_012429	ENSG00000100003	SEC14L2	C22orf6|SPF|TAP|TAP1	SEC14 like lipid binding 2	protein-coding
chr16	5007755	5008132	promoter-TSS (NM_014692)	promoter-TSS (NM_014692)	-388	NM_014692	9717	Hs.512856	NM_014692	ENSG00000103184	SEC14L5	PRELID4B	SEC14 like lipid binding 5	protein-coding
chr16	5026813	5027285	intron (NM_014692, intron 2 of 15)	intron (NM_014692, intron 2 of 15)	18718	NM_014692	9717	Hs.512856	NM_014692	ENSG00000103184	SEC14L5	PRELID4B	SEC14 like lipid binding 5	protein-coding
chr3	50306081	50306713	promoter-TSS (NM_001290060)	promoter-TSS (NM_001290060)	-182	NM_001290060	7869	Hs.82222	NM_004636	ENSG00000012171	SEMA3B	LUCA-1|SEMA5|SEMAA|SemA|semaV	semaphorin 3B	protein-coding
chr3	50308809	50309352	intron (NM_001005914, intron 8 of 18)	L2b|LINE|L2	-1470	NM_001290062	7869	Hs.82222	NM_004636	ENSG00000012171	SEMA3B	LUCA-1|SEMA5|SEMAA|SemA|semaV	semaphorin 3B	protein-coding
chr3	50301931	50303022	Intergenic	Intergenic	2327	NR_110702	101928931	Hs.587216	NR_110702	ENSG00000232352	SEMA3B-AS1	-	SEMA3B antisense RNA 1 (head to head)	ncRNA
chr22	19653119	19653531	Intergenic	Intergenic	-48701	NM_002688	5413	Hs.728762	NM_002688	ENSG00000184702	SEPTIN5	CDCREL|CDCREL-1|CDCREL1|H5|HCDCREL-1|PNUTL1|SEPT5	septin 5	protein-coding
chr22	19696452	19696970	Intergenic	Intergenic	-5315	NM_002688	5413	Hs.728762	NM_002688	ENSG00000184702	SEPTIN5	CDCREL|CDCREL-1|CDCREL1|H5|HCDCREL-1|PNUTL1|SEPT5	septin 5	protein-coding
chr17	75266018	75266552	Intergenic	L2b|LINE|L2	-11296	NM_001293695	10801	Hs.440932	NM_006640	ENSG00000184640	SEPTIN9	AF17q25|MSF|MSF1|NAPB|PNUTL4|SEPT9|SINT1|SeptD1	septin 9	protein-coding
chr17	75229879	75230305	Intergenic	Intergenic	-47489	NM_001293695	10801	Hs.440932	NM_006640	ENSG00000184640	SEPTIN9	AF17q25|MSF|MSF1|NAPB|PNUTL4|SEPT9|SINT1|SeptD1	septin 9	protein-coding
chr17	75284799	75285331	intron (NM_001113492, intron 1 of 11)	intron (NM_001113492, intron 1 of 11)	1092	NM_001113492	10801	Hs.440932	NM_006640	ENSG00000184640	SEPTIN9	AF17q25|MSF|MSF1|NAPB|PNUTL4|SEPT9|SINT1|SeptD1	septin 9	protein-coding
chr17	75324975	75325380	intron (NM_006640, intron 1 of 10)	L2a|LINE|L2	9580	NM_006640	10801	Hs.440932	NM_006640	ENSG00000184640	SEPTIN9	AF17q25|MSF|MSF1|NAPB|PNUTL4|SEPT9|SINT1|SeptD1	septin 9	protein-coding
chr17	75251123	75251856	Intergenic	Intergenic	-26092	NM_001293695	10801	Hs.440932	NM_006640	ENSG00000184640	SEPTIN9	AF17q25|MSF|MSF1|NAPB|PNUTL4|SEPT9|SINT1|SeptD1	septin 9	protein-coding
chr17	75282223	75284357	promoter-TSS (NM_001113492)	promoter-TSS (NM_001113492)	-683	NM_001113492	10801	Hs.440932	NM_006640	ENSG00000184640	SEPTIN9	AF17q25|MSF|MSF1|NAPB|PNUTL4|SEPT9|SINT1|SeptD1	septin 9	protein-coding
chr17	75307966	75308307	intron (NM_001113492, intron 2 of 11)	intron (NM_001113492, intron 2 of 11)	-7461	NM_006640	10801	Hs.440932	NM_006640	ENSG00000184640	SEPTIN9	AF17q25|MSF|MSF1|NAPB|PNUTL4|SEPT9|SINT1|SeptD1	septin 9	protein-coding
chr6	134617055	134617527	intron (NM_001143676, intron 1 of 13)	MIR|SINE|MIR	21905	NM_001143676	6446	Hs.510078	NM_005627	ENSG00000118515	SGK1	SGK	serum/glucocorticoid regulated kinase 1	protein-coding
chr6	134496063	134496374	promoter-TSS (NM_001291995)	promoter-TSS (NM_001291995)	-214	NM_001291995	6446	Hs.510078	NM_005627	ENSG00000118515	SGK1	SGK	serum/glucocorticoid regulated kinase 1	protein-coding
chr6	134519014	134519742	intron (NM_001143676, intron 3 of 13)	intron (NM_001143676, intron 3 of 13)	-20379	NM_001143677	6446	Hs.510078	NM_005627	ENSG00000118515	SGK1	SGK	serum/glucocorticoid regulated kinase 1	protein-coding
chr6	134533516	134533912	intron (NM_001143676, intron 2 of 13)	intron (NM_001143676, intron 2 of 13)	-34715	NM_001143677	6446	Hs.510078	NM_005627	ENSG00000118515	SGK1	SGK	serum/glucocorticoid regulated kinase 1	protein-coding
chr9	130521039	130521515	intron (NM_001252334, intron 3 of 11)	intron (NM_001252334, intron 3 of 11)	3420	NM_001142532	10044	Hs.306412	NM_005489	ENSG00000095370	SH2D3C	CHAT|NSP3|PRO34088|SHEP1	SH2 domain containing 3C	protein-coding
chr9	130524166	130524674	5' UTR (NM_001142532, exon 1 of 11)	5' UTR (NM_001142532, exon 1 of 11)	277	NM_001142532	10044	Hs.306412	NM_005489	ENSG00000095370	SH2D3C	CHAT|NSP3|PRO34088|SHEP1	SH2 domain containing 3C	protein-coding
chr3	15405354	15406035	Intergenic	LTR14B|LTR|ERVK	-22807	NM_001018009	9467	Hs.257761	NM_004844	ENSG00000131370	SH3BP5	SAB|SH3BP-5	SH3 domain binding protein 5	protein-coding
chr3	15365819	15366110	intron (NM_001018009, intron 2 of 8)	L2b|LINE|L2	8129	NM_004844	9467	Hs.257761	NM_004844	ENSG00000131370	SH3BP5	SAB|SH3BP-5	SH3 domain binding protein 5	protein-coding
chr3	15351806	15353210	intron (NM_001018009, intron 2 of 8)	MIRc|SINE|MIR	21585	NM_004844	9467	Hs.257761	NM_004844	ENSG00000131370	SH3BP5	SAB|SH3BP-5	SH3 domain binding protein 5	protein-coding
chr3	15422799	15423265	Intergenic	MER87|LTR|ERV1	-40145	NM_001018009	9467	Hs.257761	NM_004844	ENSG00000131370	SH3BP5	SAB|SH3BP-5	SH3 domain binding protein 5	protein-coding
chr3	15366672	15367235	intron (NM_001018009, intron 2 of 8)	L2a|LINE|L2	7140	NM_004844	9467	Hs.257761	NM_004844	ENSG00000131370	SH3BP5	SAB|SH3BP-5	SH3 domain binding protein 5	protein-coding
chr3	15367459	15368028	intron (NM_001018009, intron 2 of 8)	intron (NM_001018009, intron 2 of 8)	6350	NM_004844	9467	Hs.257761	NM_004844	ENSG00000131370	SH3BP5	SAB|SH3BP-5	SH3 domain binding protein 5	protein-coding
chr4	8196026	8196598	Intergenic	Intergenic	-4705	NR_134639	54436	Hs.479116	NM_018986	ENSG00000125089	SH3TC1	-	SH3 domain and tetratricopeptide repeats 1	protein-coding
chr4	8183412	8183981	Intergenic	Intergenic	-17321	NR_134639	54436	Hs.479116	NM_018986	ENSG00000125089	SH3TC1	-	SH3 domain and tetratricopeptide repeats 1	protein-coding
chr4	8182064	8182412	Intergenic	Intergenic	-18779	NR_134639	54436	Hs.479116	NM_018986	ENSG00000125089	SH3TC1	-	SH3 domain and tetratricopeptide repeats 1	protein-coding
chr4	8184771	8185720	Intergenic	Intergenic	-15772	NR_134639	54436	Hs.479116	NM_018986	ENSG00000125089	SH3TC1	-	SH3 domain and tetratricopeptide repeats 1	protein-coding
chr4	8233982	8234542	intron (NR_134639, intron 11 of 14)	intron (NR_134639, intron 11 of 14)	33245	NM_001318480	54436	Hs.479116	NM_018986	ENSG00000125089	SH3TC1	-	SH3 domain and tetratricopeptide repeats 1	protein-coding
chr9	38024025	38024596	intron (NM_003028, intron 1 of 5)	L3|LINE|CR1	44914	NM_003028	6461	Hs.521482	NM_003028	ENSG00000107338	SHB	bA3J10.2	SH2 domain containing adaptor protein B	protein-coding
chr9	38016455	38016829	intron (NM_003028, intron 1 of 5)	intron (NM_003028, intron 1 of 5)	52582	NM_003028	6461	Hs.521482	NM_003028	ENSG00000107338	SHB	bA3J10.2	SH2 domain containing adaptor protein B	protein-coding
chr9	38226167	38226737	Intergenic	AluSx1|SINE|Alu	-157228	NM_003028	6461	Hs.521482	NM_003028	ENSG00000107338	SHB	bA3J10.2	SH2 domain containing adaptor protein B	protein-coding
chr9	38000271	38000638	intron (NM_003028, intron 2 of 5)	intron (NM_003028, intron 2 of 5)	68770	NM_003028	6461	Hs.521482	NM_003028	ENSG00000107338	SHB	bA3J10.2	SH2 domain containing adaptor protein B	protein-coding
chr9	38195706	38196153	Intergenic	MER50|LTR|ERV1	-126705	NM_003028	6461	Hs.521482	NM_003028	ENSG00000107338	SHB	bA3J10.2	SH2 domain containing adaptor protein B	protein-coding
chr9	38170853	38171550	Intergenic	LTR10A|LTR|ERV1	-101977	NM_003028	6461	Hs.521482	NM_003028	ENSG00000107338	SHB	bA3J10.2	SH2 domain containing adaptor protein B	protein-coding
chr9	38061474	38061813	intron (NM_003028, intron 1 of 5)	intron (NM_003028, intron 1 of 5)	7581	NM_003028	6461	Hs.521482	NM_003028	ENSG00000107338	SHB	bA3J10.2	SH2 domain containing adaptor protein B	protein-coding
chr9	38022890	38023687	intron (NM_003028, intron 1 of 5)	MIRc|SINE|MIR	45936	NM_003028	6461	Hs.521482	NM_003028	ENSG00000107338	SHB	bA3J10.2	SH2 domain containing adaptor protein B	protein-coding
chr3	150488374	150488816	Intergenic	Intergenic	-7639	NM_005067	6478	Hs.477959	NM_005067	ENSG00000181788	SIAH2	hSiah2	siah E3 ubiquitin protein ligase 2	protein-coding
chr3	150504175	150505064	Intergenic	AluSc|SINE|Alu	-23663	NM_005067	6478	Hs.477959	NM_005067	ENSG00000181788	SIAH2	hSiah2	siah E3 ubiquitin protein ligase 2	protein-coding
chr3	150469035	150470038	intron (NM_005067, intron 1 of 1)	FLAM_C|SINE|Alu	11420	NM_005067	6478	Hs.477959	NM_005067	ENSG00000181788	SIAH2	hSiah2	siah E3 ubiquitin protein ligase 2	protein-coding
chr3	150475331	150476043	intron (NM_005067, intron 1 of 1)	MER102b|DNA|hAT-Charlie	5269	NM_005067	6478	Hs.477959	NM_005067	ENSG00000181788	SIAH2	hSiah2	siah E3 ubiquitin protein ligase 2	protein-coding
chr3	150487239	150487820	Intergenic	Intergenic	-6573	NM_005067	6478	Hs.477959	NM_005067	ENSG00000181788	SIAH2	hSiah2	siah E3 ubiquitin protein ligase 2	protein-coding
chr3	150473700	150475110	intron (NM_005067, intron 1 of 1)	intron (NM_005067, intron 1 of 1)	6551	NM_005067	6478	Hs.477959	NM_005067	ENSG00000181788	SIAH2	hSiah2	siah E3 ubiquitin protein ligase 2	protein-coding
chr11	117055710	117056342	intron (NM_001040455, intron 8 of 25)	AluY|SINE|Alu	6567	NM_001040455	51092	Hs.712144	NM_015996	ENSG00000149577	SIDT2	CGI-40	SID1 transmembrane family member 2	protein-coding
chr11	117054345	117055313	exon (NM_001040455, exon 8 of 26)	exon (NM_001040455, exon 8 of 26)	5370	NM_001040455	51092	Hs.712144	NM_015996	ENSG00000149577	SIDT2	CGI-40	SID1 transmembrane family member 2	protein-coding
chr18	43372965	43373988	Intergenic	MIRb|SINE|MIR	-32164	NM_213602	284266	Hs.287692	NM_213602	ENSG00000197046	SIGLEC15	CD33L3|HsT1361|SIGLEC-15	sialic acid binding Ig like lectin 15	protein-coding
chr18	43372965	43373988	Intergenic	MIRb|SINE|MIR	-32164	NM_213602	284266	Hs.287692	NM_213602	ENSG00000197046	SIGLEC15	CD33L3|HsT1361|SIGLEC-15	sialic acid binding Ig like lectin 15	protein-coding
chr18	43418421	43419274	exon (NM_213602, exon 4 of 6)	exon (NM_213602, exon 4 of 6)	13207	NM_213602	284266	Hs.287692	NM_213602	ENSG00000197046	SIGLEC15	CD33L3|HsT1361|SIGLEC-15	sialic acid binding Ig like lectin 15	protein-coding
chr18	43382246	43383398	Intergenic	Intergenic	-22818	NM_213602	284266	Hs.287692	NM_213602	ENSG00000197046	SIGLEC15	CD33L3|HsT1361|SIGLEC-15	sialic acid binding Ig like lectin 15	protein-coding
chrX	73657297	73657648	intron (NM_006517, intron 1 of 5)	intron (NM_006517, intron 1 of 5)	16144	NM_006517	6567	Hs.75317	NM_006517	ENSG00000147100	SLC16A3	AHDS|DXS128|DXS128E|MCT 7|MCT 8|MCT7|MCT8|MRX22|XPCT	solute carrier family 16 member 2	protein-coding
chr11	35381487	35382134	intron (NM_001195728, intron 1 of 11)	intron (NM_001195728, intron 1 of 11)	59295	NM_004171	6506	Hs.502338	NM_004171	ENSG00000110436	SLC1A2	EAAT2|EIEE41|GLT-1|HBGT	solute carrier family 1 member 2	protein-coding
chr11	35381487	35382134	intron (NM_001195728, intron 1 of 11)	intron (NM_001195728, intron 1 of 11)	59295	NM_004171	6506	Hs.502338	NM_004171	ENSG00000110436	SLC1A2	EAAT2|EIEE41|GLT-1|HBGT	solute carrier family 1 member 2	protein-coding
chr11	35317154	35318083	intron (NM_001252652, intron 7 of 11)	intron (NM_001252652, intron 7 of 11)	123487	NM_004171	6506	Hs.502338	NM_004171	ENSG00000110436	SLC1A2	EAAT2|EIEE41|GLT-1|HBGT	solute carrier family 1 member 2	protein-coding
chr11	35427255	35427659	intron (NM_001252652, intron 1 of 11)	intron (NM_001252652, intron 1 of 11)	13648	NM_004171	6506	Hs.502338	NM_004171	ENSG00000110436	SLC1A2	EAAT2|EIEE41|GLT-1|HBGT	solute carrier family 1 member 2	protein-coding
chr11	35411093	35413911	intron (NM_001252652, intron 1 of 11)	AluSq2|SINE|Alu	28603	NM_004171	6506	Hs.502338	NM_004171	ENSG00000110436	SLC1A2	EAAT2|EIEE41|GLT-1|HBGT	solute carrier family 1 member 2	protein-coding
chr11	35343894	35344597	intron (NM_001195728, intron 1 of 11)	intron (NM_001195728, intron 1 of 11)	96860	NM_004171	6506	Hs.502338	NM_004171	ENSG00000110436	SLC1A2	EAAT2|EIEE41|GLT-1|HBGT	solute carrier family 1 member 2	protein-coding
chr5	131636536	131636966	intron (NM_003059, intron 1 of 9)	intron (NM_003059, intron 1 of 9)	6664	NM_003059	6583	Hs.310591	NM_003059	ENSG00000197208	SLC22A4	DFNB60|OCTN1	solute carrier family 22 member 4	protein-coding
chr5	131613085	131613899	Intergenic	AluJr|SINE|Alu	-16595	NM_003059	6583	Hs.310591	NM_003059	ENSG00000197208	SLC22A4	DFNB60|OCTN1	solute carrier family 22 member 4	protein-coding
chr1	108741589	108742322	intron (NM_013386, intron 1 of 9)	intron (NM_013386, intron 1 of 9)	1010	NM_013386	29957	Hs.656870	NM_013386	ENSG00000085491	SLC25A24	APC1|SCAMC-1|SCAMC1	solute carrier family 25 member 24	protein-coding
chr1	108759407	108760125	Intergenic	MIRb|SINE|MIR	-16801	NM_013386	29957	Hs.656870	NM_013386	ENSG00000085491	SLC25A24	APC1|SCAMC-1|SCAMC1	solute carrier family 25 member 24	protein-coding
chr1	108731895	108732313	intron (NM_013386, intron 1 of 9)	Tigger7|DNA|TcMar-Tigger	3353	NM_213651	29957	Hs.656870	NM_013386	ENSG00000085491	SLC25A24	APC1|SCAMC-1|SCAMC1	solute carrier family 25 member 24	protein-coding
chr1	108696278	108696933	intron (NM_013386, intron 6 of 9)	intron (NM_013386, intron 6 of 9)	38852	NM_213651	29957	Hs.656870	NM_013386	ENSG00000085491	SLC25A24	APC1|SCAMC-1|SCAMC1	solute carrier family 25 member 24	protein-coding
chr1	108667869	108668355	Intergenic	Intergenic	67345	NM_213651	29957	Hs.656870	NM_013386	ENSG00000085491	SLC25A24	APC1|SCAMC-1|SCAMC1	solute carrier family 25 member 24	protein-coding
chr9	130834553	130835118	intron (NM_001006641, intron 1 of 9)	intron (NM_001006641, intron 1 of 9)	4356	NM_001330988	114789	Hs.5476	NM_052901	ENSG00000148339	SLC25A25	MCSC|PCSCL|SCAMC-2	solute carrier family 25 member 25	protein-coding
chr9	130833256	130833776	intron (NM_001006641, intron 1 of 9)	intron (NM_001006641, intron 1 of 9)	3037	NM_001330988	114789	Hs.5476	NM_052901	ENSG00000148339	SLC25A25	MCSC|PCSCL|SCAMC-2	solute carrier family 25 member 25	protein-coding
chr19	19173870	19174566	promoter-TSS (NM_001321544)	promoter-TSS (NM_001321544)	-585	NM_178526	284439	Hs.303669	NM_178526	ENSG00000181035	SLC25A42	MECREN	solute carrier family 25 member 42	protein-coding
chr19	19170104	19170481	Intergenic	Intergenic	-4511	NM_178526	284439	Hs.303669	NM_178526	ENSG00000181035	SLC25A42	MECREN	solute carrier family 25 member 42	protein-coding
chr4	986306	986828	5' UTR (NM_213613, exon 2 of 4)	5' UTR (NM_213613, exon 2 of 4)	625	NM_213613	10861	Hs.658244	NM_022042	ENSG00000145217	SLC26A1	CAON|EDM4|SAT-1|SAT1	solute carrier family 26 member 1	protein-coding
chr1	43403382	43403902	intron (NM_006516, intron 2 of 9)	MIR3|SINE|MIR	20897	NM_006516	6513	Hs.473721	NM_006516	ENSG00000117394	SLC2A1	CSE|DYT17|DYT18|DYT9|EIG12|GLUT|GLUT-1|GLUT1|GLUT1DS|HTLVR|PED|SDCHCN	solute carrier family 2 member 1	protein-coding
chr12	8051047	8051382	Intergenic	Intergenic	-7422	NM_001286237	144195	Hs.655169	NM_153449	ENSG00000173262	SLC2A14	GLUT14|SLC2A3P3	solute carrier family 2 member 14	protein-coding
chr12	8053309	8053654	Intergenic	Intergenic	-9689	NM_001286237	144195	Hs.655169	NM_153449	ENSG00000173262	SLC2A14	GLUT14|SLC2A3P3	solute carrier family 2 member 14	protein-coding
chr12	8038542	8039119	intron (NM_001286237, intron 1 of 9)	AluJb|SINE|Alu	4962	NM_001286237	144195	Hs.655169	NM_153449	ENSG00000173262	SLC2A14	GLUT14|SLC2A3P3	solute carrier family 2 member 14	protein-coding
chr12	8049331	8049673	Intergenic	Intergenic	-5710	NM_001286237	144195	Hs.655169	NM_153449	ENSG00000173262	SLC2A14	GLUT14|SLC2A3P3	solute carrier family 2 member 14	protein-coding
chr12	8059656	8060174	Intergenic	Intergenic	-16123	NM_001286237	144195	Hs.655169	NM_153449	ENSG00000173262	SLC2A14	GLUT14|SLC2A3P3	solute carrier family 2 member 14	protein-coding
chr12	8037204	8037646	intron (NM_001286237, intron 1 of 9)	intron (NM_001286237, intron 1 of 9)	6367	NM_001286237	144195	Hs.655169	NM_153449	ENSG00000173262	SLC2A14	GLUT14|SLC2A3P3	solute carrier family 2 member 14	protein-coding
chr12	8042417	8042950	intron (NM_001286237, intron 1 of 9)	MER41A|LTR|ERV1	1109	NM_001286237	144195	Hs.655169	NM_153449	ENSG00000173262	SLC2A14	GLUT14|SLC2A3P3	solute carrier family 2 member 14	protein-coding
chr1	43456136	43456913	Intergenic	LTR48B|LTR|ERV1	31804	NR_033967	440584	Hs.260928	NR_033967	ENSG00000227533	SLC2A1-AS1	-	SLC2A1 antisense RNA 1	ncRNA
chr1	43438972	43439416	intron (NR_033967, intron 2 of 3)	intron (NR_033967, intron 2 of 3)	14474	NR_033967	440584	Hs.260928	NR_033967	ENSG00000227533	SLC2A1-AS1	-	SLC2A1 antisense RNA 1	ncRNA
chr1	43459170	43459700	Intergenic	Intergenic	34715	NR_033967	440584	Hs.260928	NR_033967	ENSG00000227533	SLC2A1-AS1	-	SLC2A1 antisense RNA 1	ncRNA
chr1	43457761	43458698	Intergenic	L1MCa|LINE|L1	33509	NR_033967	440584	Hs.260928	NR_033967	ENSG00000227533	SLC2A1-AS1	-	SLC2A1 antisense RNA 1	ncRNA
chr9	130098854	130099407	intron (NR_104591, intron 11 of 26)	intron (NR_104591, intron 11 of 26)	-60287	NM_001271712	29988	Hs.179522	NM_014580	ENSG00000136856	SLC2A8	GLUT8|GLUTX1	solute carrier family 2 member 8	protein-coding
chr9	130169685	130170547	TTS (NM_001271711)	TTS (NM_001271711)	10668	NM_014580	29988	Hs.179522	NM_014580	ENSG00000136856	SLC2A8	GLUT8|GLUTX1	solute carrier family 2 member 8	protein-coding
chr7	140016690	140017223	Intergenic	L2c|LINE|L2	81374	NM_001363376	84255	Hs.446021	NM_032295	ENSG00000157800	SLC37A3	-	solute carrier family 37 member 3	protein-coding
chr7	140006007	140006580	Intergenic	Intergenic	92037	NM_001363376	84255	Hs.446021	NM_032295	ENSG00000157800	SLC37A3	-	solute carrier family 37 member 3	protein-coding
chr7	140007616	140008549	Intergenic	Intergenic	90248	NM_001363376	84255	Hs.446021	NM_032295	ENSG00000157800	SLC37A3	-	solute carrier family 37 member 3	protein-coding
chr7	140015372	140015849	Intergenic	Intergenic	82720	NM_001363376	84255	Hs.446021	NM_032295	ENSG00000157800	SLC37A3	-	solute carrier family 37 member 3	protein-coding
chr7	140008897	140010855	Intergenic	MLT1C|LTR|ERVL-MaLR	88454	NM_001363376	84255	Hs.446021	NM_032295	ENSG00000157800	SLC37A3	-	solute carrier family 37 member 3	protein-coding
chr7	140096036	140096820	intron (NM_032295, intron 1 of 11)	intron (NM_032295, intron 1 of 11)	1902	NM_001363376	84255	Hs.446021	NM_032295	ENSG00000157800	SLC37A3	-	solute carrier family 37 member 3	protein-coding
chr17	19441860	19442436	intron (NM_018242, intron 1 of 16)	intron (NM_018242, intron 1 of 16)	4981	NM_018242	55244	Hs.232054	NM_018242	ENSG00000142494	SLC47A1	MATE1	solute carrier family 47 member 1	protein-coding
chr16	87918843	87919331	intron (NM_001367225, intron 6 of 6)	L1M5|LINE|L1	-15974	NM_003486	8140	Hs.513797	NM_003486	ENSG00000103257	SLC7A5	4F2LC|CD98|D16S469E|E16|LAT1|MPE16	solute carrier family 7 member 5	protein-coding
chr17	72753589	72755177	intron (NM_004252, intron 1 of 5)	intron (NM_004252, intron 1 of 5)	9616	NM_004252	9368	Hs.724482	NM_004252	ENSG00000109062	SLC9A3R1	EBP50|NHERF|NHERF-1|NHERF1|NPHLOP2	SLC9A3 regulator 1	protein-coding
chr17	72755842	72757474	intron (NM_004252, intron 1 of 5)	intron (NM_004252, intron 1 of 5)	11891	NM_004252	9368	Hs.724482	NM_004252	ENSG00000109062	SLC9A3R1	EBP50|NHERF|NHERF-1|NHERF1|NPHLOP2	SLC9A3 regulator 1	protein-coding
chr18	46500827	46501499	Intergenic	Intergenic	-24082	NM_005904	4092	Hs.465087	NM_005904	ENSG00000101665	SMAD7	CRCS3|MADH7|MADH8	SMAD family member 7	protein-coding
chr18	46510220	46510716	Intergenic	Intergenic	-33387	NM_005904	4092	Hs.465087	NM_005904	ENSG00000101665	SMAD7	CRCS3|MADH7|MADH8	SMAD family member 7	protein-coding
chr18	46509096	46509861	Intergenic	Intergenic	-32397	NM_005904	4092	Hs.465087	NM_005904	ENSG00000101665	SMAD7	CRCS3|MADH7|MADH8	SMAD family member 7	protein-coding
chr6	169042065	169042483	intron (NM_001166412, intron 9 of 12)	intron (NM_001166412, intron 9 of 12)	200410	NM_022138	64094	Hs.487200	NM_022138	ENSG00000112562	SMOC2	DTDP1|MST117|MSTP117|MSTP140|SMAP2|bA270C4A.1|bA37D8.1|dJ421D16.1	SPARC related modular calcium binding 2	protein-coding
chr6	168791286	168791968	Intergenic	Intergenic	-50237	NM_001166412	64094	Hs.487200	NM_022138	ENSG00000112562	SMOC2	DTDP1|MST117|MSTP117|MSTP140|SMAP2|bA270C4A.1|bA37D8.1|dJ421D16.1	SPARC related modular calcium binding 2	protein-coding
chr6	168789548	168790090	Intergenic	Intergenic	-52045	NM_001166412	64094	Hs.487200	NM_022138	ENSG00000112562	SMOC2	DTDP1|MST117|MSTP117|MSTP140|SMAP2|bA270C4A.1|bA37D8.1|dJ421D16.1	SPARC related modular calcium binding 2	protein-coding
chr6	168915508	168915924	intron (NM_001166412, intron 2 of 12)	intron (NM_001166412, intron 2 of 12)	73852	NM_022138	64094	Hs.487200	NM_022138	ENSG00000112562	SMOC2	DTDP1|MST117|MSTP117|MSTP140|SMAP2|bA270C4A.1|bA37D8.1|dJ421D16.1	SPARC related modular calcium binding 2	protein-coding
chr6	169048810	169049166	intron (NM_001166412, intron 9 of 12)	intron (NM_001166412, intron 9 of 12)	207124	NM_022138	64094	Hs.487200	NM_022138	ENSG00000112562	SMOC2	DTDP1|MST117|MSTP117|MSTP140|SMAP2|bA270C4A.1|bA37D8.1|dJ421D16.1	SPARC related modular calcium binding 2	protein-coding
chr6	168902835	168903298	intron (NM_001166412, intron 1 of 12)	intron (NM_001166412, intron 1 of 12)	61202	NM_022138	64094	Hs.487200	NM_022138	ENSG00000112562	SMOC2	DTDP1|MST117|MSTP117|MSTP140|SMAP2|bA270C4A.1|bA37D8.1|dJ421D16.1	SPARC related modular calcium binding 2	protein-coding
chr20	4090261	4090811	Intergenic	Intergenic	-38890	NM_001270691	54498	Hs.433337	NM_175839	ENSG00000088826	SMOX	C20orf16|PAO|PAO-1|PAO1|PAOH|PAOH1|SMO	spermine oxidase	protein-coding
chr20	4118452	4119096	Intergenic	Intergenic	-10652	NM_001270691	54498	Hs.433337	NM_175839	ENSG00000088826	SMOX	C20orf16|PAO|PAO-1|PAO1|PAOH|PAOH1|SMO	spermine oxidase	protein-coding
chr20	4115187	4115596	Intergenic	L2|LINE|L2	-14035	NM_001270691	54498	Hs.433337	NM_175839	ENSG00000088826	SMOX	C20orf16|PAO|PAO-1|PAO1|PAOH|PAOH1|SMO	spermine oxidase	protein-coding
chr20	4142584	4142961	intron (NM_175839, intron 1 of 6)	intron (NM_175839, intron 1 of 6)	13297	NM_175841	54498	Hs.433337	NM_175839	ENSG00000088826	SMOX	C20orf16|PAO|PAO-1|PAO1|PAOH|PAOH1|SMO	spermine oxidase	protein-coding
chr20	4115833	4116459	Intergenic	Intergenic	-13280	NM_001270691	54498	Hs.433337	NM_175839	ENSG00000088826	SMOX	C20orf16|PAO|PAO-1|PAO1|PAOH|PAOH1|SMO	spermine oxidase	protein-coding
chr20	4142000	4142341	intron (NM_175839, intron 1 of 6)	intron (NM_175839, intron 1 of 6)	12695	NM_175841	54498	Hs.433337	NM_175839	ENSG00000088826	SMOX	C20orf16|PAO|PAO-1|PAO1|PAOH|PAOH1|SMO	spermine oxidase	protein-coding
chr20	4116972	4117773	Intergenic	Intergenic	-12054	NM_001270691	54498	Hs.433337	NM_175839	ENSG00000088826	SMOX	C20orf16|PAO|PAO-1|PAO1|PAOH|PAOH1|SMO	spermine oxidase	protein-coding
chr16	68508858	68509276	Intergenic	Intergenic	-26656	NM_018667	55512	Hs.368421	NM_018667	ENSG00000103056	SMPD3	NSMASE2	sphingomyelin phosphodiesterase 3	protein-coding
chr16	68450086	68450894	intron (NM_018667, intron 1 of 8)	L4|LINE|RTE	31921	NM_018667	55512	Hs.368421	NM_018667	ENSG00000103056	SMPD3	NSMASE2	sphingomyelin phosphodiesterase 3	protein-coding
chr16	68460075	68460529	intron (NM_018667, intron 1 of 8)	intron (NM_018667, intron 1 of 8)	22109	NM_018667	55512	Hs.368421	NM_018667	ENSG00000103056	SMPD3	NSMASE2	sphingomyelin phosphodiesterase 3	protein-coding
chr16	68451665	68452110	intron (NM_018667, intron 1 of 8)	MIRb|SINE|MIR	30524	NM_018667	55512	Hs.368421	NM_018667	ENSG00000103056	SMPD3	NSMASE2	sphingomyelin phosphodiesterase 3	protein-coding
chr17	4478999	4479620	Intergenic	Intergenic	-7993	NM_198501	342527	Hs.441709	NM_198501	ENSG00000188176	SMTNL2	-	smoothelin like 2	protein-coding
chr17	4495094	4495479	intron (NM_001114974, intron 1 of 7)	intron (NM_001114974, intron 1 of 7)	7462	NM_001114974	342527	Hs.441709	NM_198501	ENSG00000188176	SMTNL2	-	smoothelin like 2	protein-coding
chr17	4496798	4497464	exon (NM_198501, exon 4 of 8)	exon (NM_198501, exon 4 of 8)	9307	NM_001114974	342527	Hs.441709	NM_198501	ENSG00000188176	SMTNL2	-	smoothelin like 2	protein-coding
chr20	48590480	48590797	Intergenic	MER58D|DNA|hAT-Charlie	-8879	NM_005985	6615	Hs.48029	NM_005985	ENSG00000124216	SNAI1	SLUGH2|SNA|SNAH|SNAIL|SNAIL1|dJ710H13.1	snail family transcriptional repressor 1	protein-coding
chr20	48598481	48598936	promoter-TSS (NM_005985)	promoter-TSS (NM_005985)	-809	NM_005985	6615	Hs.48029	NM_005985	ENSG00000124216	SNAI1	SLUGH2|SNA|SNAH|SNAIL|SNAIL1|dJ710H13.1	snail family transcriptional repressor 1	protein-coding
chr5	122188261	122188906	intron (NR_146145, intron 1 of 7)	intron (NR_146145, intron 1 of 7)	7275	NM_014035	28966	Hs.483200	NM_014035	ENSG00000064652	SNX24	PRO1284|SBBI31	sorting nexin 24	protein-coding
chr5	122204715	122205681	intron (NR_146145, intron 1 of 7)	intron (NR_146145, intron 1 of 7)	23890	NM_014035	28966	Hs.483200	NM_014035	ENSG00000064652	SNX24	PRO1284|SBBI31	sorting nexin 24	protein-coding
chr5	122182562	122182953	intron (NR_146145, intron 1 of 7)	intron (NR_146145, intron 1 of 7)	1449	NM_014035	28966	Hs.483200	NM_014035	ENSG00000064652	SNX24	PRO1284|SBBI31	sorting nexin 24	protein-coding
chr5	122184641	122185911	intron (NR_146145, intron 1 of 7)	intron (NR_146145, intron 1 of 7)	3968	NM_014035	28966	Hs.483200	NM_014035	ENSG00000064652	SNX24	PRO1284|SBBI31	sorting nexin 24	protein-coding
chr16	11355769	11356149	Intergenic	Intergenic	-5920	NM_003745	8651	Hs.50640	NM_003745	ENSG00000185338	SOCS1	CIS1|CISH1|JAB|SOCS-1|SSI-1|SSI1|TIP-3|TIP3	suppressor of cytokine signaling 1	protein-coding
chr16	11224382	11224717	intron (NM_015226, intron 21 of 22)	intron (NM_015226, intron 21 of 22)	125490	NM_003745	8651	Hs.50640	NM_003745	ENSG00000185338	SOCS1	CIS1|CISH1|JAB|SOCS-1|SSI-1|SSI1|TIP-3|TIP3	suppressor of cytokine signaling 1	protein-coding
chr16	11221643	11222513	intron (NM_015226, intron 21 of 22)	intron (NM_015226, intron 21 of 22)	127961	NM_003745	8651	Hs.50640	NM_003745	ENSG00000185338	SOCS1	CIS1|CISH1|JAB|SOCS-1|SSI-1|SSI1|TIP-3|TIP3	suppressor of cytokine signaling 1	protein-coding
chr16	11276913	11277626	Intergenic	Intergenic	72770	NM_003745	8651	Hs.50640	NM_003745	ENSG00000185338	SOCS1	CIS1|CISH1|JAB|SOCS-1|SSI-1|SSI1|TIP-3|TIP3	suppressor of cytokine signaling 1	protein-coding
chr16	11249329	11249791	intron (NM_015226, intron 21 of 22)	intron (NM_015226, intron 21 of 22)	100479	NM_003745	8651	Hs.50640	NM_003745	ENSG00000185338	SOCS1	CIS1|CISH1|JAB|SOCS-1|SSI-1|SSI1|TIP-3|TIP3	suppressor of cytokine signaling 1	protein-coding
chr16	11352747	11353163	Intergenic	MIR3|SINE|MIR	-2916	NM_003745	8651	Hs.50640	NM_003745	ENSG00000185338	SOCS1	CIS1|CISH1|JAB|SOCS-1|SSI-1|SSI1|TIP-3|TIP3	suppressor of cytokine signaling 1	protein-coding
chr16	11256763	11257228	intron (NM_015226, intron 21 of 22)	intron (NM_015226, intron 21 of 22)	93044	NM_003745	8651	Hs.50640	NM_003745	ENSG00000185338	SOCS1	CIS1|CISH1|JAB|SOCS-1|SSI-1|SSI1|TIP-3|TIP3	suppressor of cytokine signaling 1	protein-coding
chr17	70122455	70123169	TTS (NM_000346)	TTS (NM_000346)	5651	NM_000346	6662	Hs.647409	NM_000346	ENSG00000125398	SOX9	CMD1|CMPD1|SRA1|SRXX2|SRXY10	SRY-box transcription factor 9	protein-coding
chr17	70132829	70133251	Intergenic	Intergenic	15879	NM_000346	6662	Hs.647409	NM_000346	ENSG00000125398	SOX9	CMD1|CMPD1|SRA1|SRXX2|SRXY10	SRY-box transcription factor 9	protein-coding
chr17	70179333	70179623	Intergenic	Intergenic	62317	NM_000346	6662	Hs.647409	NM_000346	ENSG00000125398	SOX9	CMD1|CMPD1|SRA1|SRXX2|SRXY10	SRY-box transcription factor 9	protein-coding
chr17	70147586	70148137	Intergenic	Intergenic	30700	NM_000346	6662	Hs.647409	NM_000346	ENSG00000125398	SOX9	CMD1|CMPD1|SRA1|SRXX2|SRXY10	SRY-box transcription factor 9	protein-coding
chr17	70162294	70162591	Intergenic	Intergenic	45281	NM_000346	6662	Hs.647409	NM_000346	ENSG00000125398	SOX9	CMD1|CMPD1|SRA1|SRXX2|SRXY10	SRY-box transcription factor 9	protein-coding
chr17	70173072	70173505	Intergenic	X6B_LINE|LINE|CR1	56127	NM_000346	6662	Hs.647409	NM_000346	ENSG00000125398	SOX9	CMD1|CMPD1|SRA1|SRXX2|SRXY10	SRY-box transcription factor 9	protein-coding
chr17	70203840	70204181	Intergenic	Intergenic	86849	NM_000346	6662	Hs.647409	NM_000346	ENSG00000125398	SOX9	CMD1|CMPD1|SRA1|SRXX2|SRXY10	SRY-box transcription factor 9	protein-coding
chr5	95007927	95008786	intron (NR_125330, intron 2 of 7)	intron (NR_125330, intron 2 of 7)	10339	NR_125327	83890	Hs.50499	NM_031952	ENSG00000145757	SPATA9	NYD-SP16	spermatogenesis associated 9	protein-coding
chr5	95094783	95096971	intron (NM_014899, intron 6 of 11)	intron (NM_014899, intron 6 of 11)	-28071	NM_001349303	83890	Hs.50499	NM_031952	ENSG00000145757	SPATA9	NYD-SP16	spermatogenesis associated 9	protein-coding
chr5	95033439	95034467	intron (NM_001349303, intron 5 of 8)	intron (NM_001349303, intron 5 of 8)	-15239	NR_125328	83890	Hs.50499	NM_031952	ENSG00000145757	SPATA9	NYD-SP16	spermatogenesis associated 9	protein-coding
chr2	201049586	201050329	Intergenic	Intergenic	-120645	NM_015535	26010	Hs.120323	NM_015535	ENSG00000196141	SPATS2L	DNAPTP6|SGNP	spermatogenesis associated serine rich 2 like	protein-coding
chr2	201153167	201153932	Intergenic	Intergenic	-17053	NM_015535	26010	Hs.120323	NM_015535	ENSG00000196141	SPATS2L	DNAPTP6|SGNP	spermatogenesis associated serine rich 2 like	protein-coding
chr2	201175281	201176094	intron (NM_001282744, intron 1 of 12)	intron (NM_001282744, intron 1 of 12)	2014	NM_001282744	26010	Hs.120323	NM_015535	ENSG00000196141	SPATS2L	DNAPTP6|SGNP	spermatogenesis associated serine rich 2 like	protein-coding
chr2	201231778	201232589	intron (NM_001282743, intron 2 of 11)	intron (NM_001282743, intron 2 of 11)	58510	NM_001282744	26010	Hs.120323	NM_015535	ENSG00000196141	SPATS2L	DNAPTP6|SGNP	spermatogenesis associated serine rich 2 like	protein-coding
chr2	201084169	201084816	Intergenic	Intergenic	-86110	NM_015535	26010	Hs.120323	NM_015535	ENSG00000196141	SPATS2L	DNAPTP6|SGNP	spermatogenesis associated serine rich 2 like	protein-coding
chr2	201164964	201166465	Intergenic	Intergenic	-4888	NM_015535	26010	Hs.120323	NM_015535	ENSG00000196141	SPATS2L	DNAPTP6|SGNP	spermatogenesis associated serine rich 2 like	protein-coding
chr2	220321336	220321807	intron (NM_005876, intron 6 of 40)	AluSx3|SINE|Alu	-3963	NM_001173476	10290	Hs.21639	NM_005876	ENSG00000072195	SPEG	APEG-1|APEG1|BPEG|CNM5|MYLK6|SPEGalpha|SPEGbeta	striated muscle enriched protein kinase	protein-coding
chr2	220332547	220332909	intron (NM_005876, intron 10 of 40)	intron (NM_005876, intron 10 of 40)	7194	NM_001173476	10290	Hs.21639	NM_005876	ENSG00000072195	SPEG	APEG-1|APEG1|BPEG|CNM5|MYLK6|SPEGalpha|SPEGbeta	striated muscle enriched protein kinase	protein-coding
chr9	33211508	33212015	Intergenic	Intergenic	-28404	NM_014471	27290	Hs.555934	NM_014471	ENSG00000122711	SPINK4	HEL136|PEC-60|PEC60	serine peptidase inhibitor, Kazal type 4	protein-coding
chr9	33209121	33210096	Intergenic	MLT1D|LTR|ERVL-MaLR	-30557	NM_014471	27290	Hs.555934	NM_014471	ENSG00000122711	SPINK4	HEL136|PEC-60|PEC60	serine peptidase inhibitor, Kazal type 4	protein-coding
chr9	33220792	33221809	Intergenic	Intergenic	-18865	NM_014471	27290	Hs.555934	NM_014471	ENSG00000122711	SPINK4	HEL136|PEC-60|PEC60	serine peptidase inhibitor, Kazal type 4	protein-coding
chr9	33239946	33240282	promoter-TSS (NM_014471)	promoter-TSS (NM_014471)	-51	NM_014471	27290	Hs.555934	NM_014471	ENSG00000122711	SPINK4	HEL136|PEC-60|PEC60	serine peptidase inhibitor, Kazal type 4	protein-coding
chr9	33233808	33234789	Intergenic	Intergenic	-5867	NM_014471	27290	Hs.555934	NM_014471	ENSG00000122711	SPINK4	HEL136|PEC-60|PEC60	serine peptidase inhibitor, Kazal type 4	protein-coding
chr9	33229087	33229890	Intergenic	Intergenic	-10677	NM_014471	27290	Hs.555934	NM_014471	ENSG00000122711	SPINK4	HEL136|PEC-60|PEC60	serine peptidase inhibitor, Kazal type 4	protein-coding
chr17	4416783	4417134	intron (NM_001124758, intron 2 of 12)	intron (NM_001124758, intron 2 of 12)	14782	NM_001124758	124976	Hs.22824	NM_001124758	ENSG00000183018	SPNS2	DFNB115|SLC62A2	sphingolipid transporter 2	protein-coding
chr17	4393849	4394426	Intergenic	Intergenic	-8039	NM_001124758	124976	Hs.22824	NM_001124758	ENSG00000183018	SPNS2	DFNB115|SLC62A2	sphingolipid transporter 2	protein-coding
chr17	4424427	4424938	intron (NM_001124758, intron 2 of 12)	intron (NM_001124758, intron 2 of 12)	22506	NM_001124758	124976	Hs.22824	NM_001124758	ENSG00000183018	SPNS2	DFNB115|SLC62A2	sphingolipid transporter 2	protein-coding
chr1	32308325	32309110	Intergenic	MER91A|DNA|hAT-Tip100	-27065	NM_001281988	90853	Hs.62604	NM_144569	ENSG00000134668	SPOCD1	PPP1R146	SPOC domain containing 1	protein-coding
chr1	32320574	32321306	Intergenic	Intergenic	-39288	NM_001281988	90853	Hs.62604	NM_144569	ENSG00000134668	SPOCD1	PPP1R146	SPOC domain containing 1	protein-coding
chr1	32295907	32296867	Intergenic	Intergenic	-14735	NM_001281988	90853	Hs.62604	NM_144569	ENSG00000134668	SPOCD1	PPP1R146	SPOC domain containing 1	protein-coding
chr1	9385819	9386301	intron (NM_025106, intron 1 of 2)	intron (NM_025106, intron 1 of 2)	33107	NM_025106	80176	Hs.8261	NM_025106	ENSG00000171621	SPSB1	SSB-1|SSB1	splA/ryanodine receptor domain and SOCS box containing 1	protein-coding
chr1	9405951	9406546	intron (NM_025106, intron 1 of 2)	intron (NM_025106, intron 1 of 2)	53295	NM_025106	80176	Hs.8261	NM_025106	ENSG00000171621	SPSB1	SSB-1|SSB1	splA/ryanodine receptor domain and SOCS box containing 1	protein-coding
chr1	9363062	9363584	intron (NM_025106, intron 1 of 2)	ERVL-int|LTR|ERVL	10370	NM_025106	80176	Hs.8261	NM_025106	ENSG00000171621	SPSB1	SSB-1|SSB1	splA/ryanodine receptor domain and SOCS box containing 1	protein-coding
chr19	40990213	40990626	intron (NM_020971, intron 2 of 35)	intron (NM_020971, intron 2 of 35)	17511	NM_020971	57731	Hs.32706	NM_020971	ENSG00000160460	SPTBN4	CMND|NEDHND|QV|SPNB4|SPTBN3	spectrin beta, non-erythrocytic 4	protein-coding
chr19	40985887	40986622	intron (NM_020971, intron 2 of 35)	AluJb|SINE|Alu	13346	NM_020971	57731	Hs.32706	NM_020971	ENSG00000160460	SPTBN4	CMND|NEDHND|QV|SPNB4|SPTBN3	spectrin beta, non-erythrocytic 4	protein-coding
chr9	130675176	130675568	intron (NM_175040, intron 2 of 4)	intron (NM_175040, intron 2 of 4)	3933	NM_175040	27090	Hs.3972	NM_014403	ENSG00000136840	ST6GALNAC4	IV|SIAT3-C|SIAT3C|SIAT7-D|SIAT7D|ST6GALNACIV|ST6GalNAc	ST6 N-acetylgalactosaminide alpha-2,6-sialyltransferase 4	protein-coding
chr10	17507718	17508208	Intergenic	MIRc|SINE|MIR	-11369	NR_144322	338596	Hs.677766	NM_001004470	ENSG00000148488	ST8SIA6	SIA8F|SIAT8-F|SIAT8F|ST8SIA-VI|ST8SiaVI	ST8 alpha-N-acetyl-neuraminide alpha-2,8-sialyltransferase 6	protein-coding
chr10	17486910	17488512	intron (NM_001004470, intron 2 of 7)	intron (NM_001004470, intron 2 of 7)	8883	NM_001004470	338596	Hs.677766	NM_001004470	ENSG00000148488	ST8SIA6	SIA8F|SIAT8-F|SIAT8F|ST8SIA-VI|ST8SiaVI	ST8 alpha-N-acetyl-neuraminide alpha-2,8-sialyltransferase 6	protein-coding
chr10	17491937	17492648	intron (NM_001004470, intron 2 of 7)	intron (NM_001004470, intron 2 of 7)	4302	NM_001004470	338596	Hs.677766	NM_001004470	ENSG00000148488	ST8SIA6	SIA8F|SIAT8-F|SIAT8F|ST8SIA-VI|ST8SiaVI	ST8 alpha-N-acetyl-neuraminide alpha-2,8-sialyltransferase 6	protein-coding
chr5	172756454	172757243	promoter-TSS (NM_003714)	promoter-TSS (NM_003714)	-342	NM_003714	8614	Hs.233160	NM_003714	ENSG00000113739	STC2	STC-2|STCRP	stanniocalcin 2	protein-coding
chr13	99136662	99137870	intron (NM_001032296, intron 2 of 10)	intron (NM_001032296, intron 2 of 10)	37113	NM_003576	8428	Hs.508514	NM_003576	ENSG00000102572	STK24	HEL-S-95|MST3|MST3B|STE20|STK3	serine/threonine kinase 24	protein-coding
chr13	99071990	99072759	intron (NM_001286839, intron 16 of 27)	intron (NM_001286839, intron 16 of 27)	102005	NM_003576	8428	Hs.508514	NM_003576	ENSG00000102572	STK24	HEL-S-95|MST3|MST3B|STE20|STK3	serine/threonine kinase 24	protein-coding
chr13	99196300	99196606	intron (NM_001032296, intron 1 of 10)	intron (NM_001032296, intron 1 of 10)	-22074	NM_003576	8428	Hs.508514	NM_003576	ENSG00000102572	STK24	HEL-S-95|MST3|MST3B|STE20|STK3	serine/threonine kinase 24	protein-coding
chr13	99159037	99159428	intron (NM_001032296, intron 2 of 10)	intron (NM_001032296, intron 2 of 10)	15147	NM_003576	8428	Hs.508514	NM_003576	ENSG00000102572	STK24	HEL-S-95|MST3|MST3B|STE20|STK3	serine/threonine kinase 24	protein-coding
chr13	99068423	99069133	intron (NM_001286839, intron 16 of 27)	intron (NM_001286839, intron 16 of 27)	105601	NM_003576	8428	Hs.508514	NM_003576	ENSG00000102572	STK24	HEL-S-95|MST3|MST3B|STE20|STK3	serine/threonine kinase 24	protein-coding
chr9	33506481	33507287	intron (NR_003667, intron 4 of 6)	intron (NR_003667, intron 4 of 6)	4280	NR_003667	441394	Hs.521441	NR_003667		SUGT1P1	SGT1P|SUGT1P|bA255A11.1	SUGT1 pseudogene 1	pseudo
chr9	33494534	33495133	Intergenic	Intergenic	16331	NR_003667	441394	Hs.521441	NR_003667		SUGT1P1	SGT1P|SUGT1P|bA255A11.1	SUGT1 pseudogene 1	pseudo
chr19	49087353	49087701	intron (NM_004605, intron 1 of 5)	LTR41|LTR|ERVL	8534	NM_004605	6820	Hs.369331	NM_004605	ENSG00000088002	SULT2B1	ARCI14|HSST2	sulfotransferase family 2B member 1	protein-coding
chr19	49056859	49058339	intron (NM_177973, intron 1 of 6)	intron (NM_177973, intron 1 of 6)	2170	NM_177973	6820	Hs.369331	NM_004605	ENSG00000088002	SULT2B1	ARCI14|HSST2	sulfotransferase family 2B member 1	protein-coding
chr19	49072768	49073357	intron (NM_177973, intron 1 of 6)	AluSz|SINE|Alu	-5931	NM_004605	6820	Hs.369331	NM_004605	ENSG00000088002	SULT2B1	ARCI14|HSST2	sulfotransferase family 2B member 1	protein-coding
chr19	49052688	49053174	Intergenic	L2a|LINE|L2	-2498	NM_177973	6820	Hs.369331	NM_004605	ENSG00000088002	SULT2B1	ARCI14|HSST2	sulfotransferase family 2B member 1	protein-coding
chr19	49085241	49085923	intron (NM_004605, intron 1 of 5)	L1MC4a|LINE|L1	6589	NM_004605	6820	Hs.369331	NM_004605	ENSG00000088002	SULT2B1	ARCI14|HSST2	sulfotransferase family 2B member 1	protein-coding
chr19	49076124	49076604	intron (NM_177973, intron 1 of 6)	AluSx1|SINE|Alu	-2629	NM_004605	6820	Hs.369331	NM_004605	ENSG00000088002	SULT2B1	ARCI14|HSST2	sulfotransferase family 2B member 1	protein-coding
chr19	49046498	49047028	Intergenic	Intergenic	-8666	NM_177973	6820	Hs.369331	NM_004605	ENSG00000088002	SULT2B1	ARCI14|HSST2	sulfotransferase family 2B member 1	protein-coding
chr19	49074402	49075161	intron (NM_177973, intron 1 of 6)	AluJr|SINE|Alu	-4212	NM_004605	6820	Hs.369331	NM_004605	ENSG00000088002	SULT2B1	ARCI14|HSST2	sulfotransferase family 2B member 1	protein-coding
chr9	95834417	95834977	intron (NM_001287005, intron 2 of 5)	intron (NM_001287005, intron 2 of 5)	13714	NM_145006	203328	Hs.88417	NM_145006	ENSG00000157303	SUSD3	-	sushi domain containing 3	protein-coding
chr9	95815540	95816067	Intergenic	Intergenic	-5167	NM_001287006	203328	Hs.88417	NM_145006	ENSG00000157303	SUSD3	-	sushi domain containing 3	protein-coding
chr10	30080586	30081425	Intergenic	Intergenic	-55140	NM_001323599	6840	Hs.499209	NM_003174	ENSG00000197321	SVIL	-	supervillin	protein-coding
chr10	29955102	29955580	intron (NM_003174, intron 2 of 35)	intron (NM_003174, intron 2 of 35)	-31441	NM_021738	6840	Hs.499209	NM_003174	ENSG00000197321	SVIL	-	supervillin	protein-coding
chr10	30097490	30098394	Intergenic	Intergenic	-72077	NM_001323599	6840	Hs.499209	NM_003174	ENSG00000197321	SVIL	-	supervillin	protein-coding
chr10	30179390	30179886	Intergenic	Intergenic	-153773	NM_001323599	6840	Hs.499209	NM_003174	ENSG00000197321	SVIL	-	supervillin	protein-coding
chr10	30100768	30101956	Intergenic	Intergenic	-75497	NM_001323599	6840	Hs.499209	NM_003174	ENSG00000197321	SVIL	-	supervillin	protein-coding
chr10	29918953	29919797	intron (NM_003174, intron 3 of 35)	intron (NM_003174, intron 3 of 35)	4525	NM_021738	6840	Hs.499209	NM_003174	ENSG00000197321	SVIL	-	supervillin	protein-coding
chr10	29911221	29911902	intron (NM_003174, intron 3 of 35)	intron (NM_003174, intron 3 of 35)	12339	NM_021738	6840	Hs.499209	NM_003174	ENSG00000197321	SVIL	-	supervillin	protein-coding
chr10	30151736	30152564	Intergenic	Intergenic	-126285	NM_001323599	6840	Hs.499209	NM_003174	ENSG00000197321	SVIL	-	supervillin	protein-coding
chr10	30035186	30035514	Intergenic	Intergenic	-9485	NM_001323599	6840	Hs.499209	NM_003174	ENSG00000197321	SVIL	-	supervillin	protein-coding
chr10	29968912	29969313	intron (NM_003174, intron 2 of 35)	AluJr|SINE|Alu	-45212	NM_021738	6840	Hs.499209	NM_003174	ENSG00000197321	SVIL	-	supervillin	protein-coding
chr10	29907986	29908575	intron (NM_003174, intron 3 of 35)	intron (NM_003174, intron 3 of 35)	15620	NM_021738	6840	Hs.499209	NM_003174	ENSG00000197321	SVIL	-	supervillin	protein-coding
chr8	110618784	110619684	intron (NM_001099746, intron 2 of 5)	intron (NM_001099746, intron 2 of 5)	1057	NM_001330596	55638	Hs.390738	NM_017786	ENSG00000147642	SYBU	GOLSYN|OCSYN|SNPHL	syntabulin	protein-coding
chr8	110649997	110651223	intron (NM_001099746, intron 1 of 5)	intron (NM_001099746, intron 1 of 5)	4809	NM_001099756	55638	Hs.390738	NM_017786	ENSG00000147642	SYBU	GOLSYN|OCSYN|SNPHL	syntabulin	protein-coding
chr8	110657009	110657351	promoter-TSS (NM_001099754)	promoter-TSS (NM_001099754)	-129	NM_001099753	55638	Hs.390738	NM_017786	ENSG00000147642	SYBU	GOLSYN|OCSYN|SNPHL	syntabulin	protein-coding
chr8	110587655	110588369	exon (NM_001099748, exon 8 of 8)	exon (NM_001099748, exon 8 of 8)	27676	NM_001363032	55638	Hs.390738	NM_017786	ENSG00000147642	SYBU	GOLSYN|OCSYN|SNPHL	syntabulin	protein-coding
chr20	24640509	24640954	intron (NM_001323606, intron 4 of 4)	intron (NM_001323606, intron 4 of 4)	190134	NR_147606	79953	Hs.124638	NM_024893	ENSG00000101463	SYNDIG1	C20orf39|DSPC2|IFITMD5|TMEM90B	synapse differentiation inducing 1	protein-coding
chr20	24629611	24631285	intron (NM_001323606, intron 4 of 4)	intron (NM_001323606, intron 4 of 4)	179851	NR_147606	79953	Hs.124638	NM_024893	ENSG00000101463	SYNDIG1	C20orf39|DSPC2|IFITMD5|TMEM90B	synapse differentiation inducing 1	protein-coding
chr20	24675729	24676136	Intergenic	Intergenic	225335	NR_147606	79953	Hs.124638	NM_024893	ENSG00000101463	SYNDIG1	C20orf39|DSPC2|IFITMD5|TMEM90B	synapse differentiation inducing 1	protein-coding
chr20	24658481	24658948	Intergenic	Intergenic	208117	NR_147606	79953	Hs.124638	NM_024893	ENSG00000101463	SYNDIG1	C20orf39|DSPC2|IFITMD5|TMEM90B	synapse differentiation inducing 1	protein-coding
chr20	24631660	24632370	intron (NM_001323606, intron 4 of 4)	MamSINE1|SINE|tRNA	181418	NR_147606	79953	Hs.124638	NM_024893	ENSG00000101463	SYNDIG1	C20orf39|DSPC2|IFITMD5|TMEM90B	synapse differentiation inducing 1	protein-coding
chr20	24659221	24659799	Intergenic	Intergenic	208913	NR_147606	79953	Hs.124638	NM_024893	ENSG00000101463	SYNDIG1	C20orf39|DSPC2|IFITMD5|TMEM90B	synapse differentiation inducing 1	protein-coding
chr20	24450140	24450579	promoter-TSS (NM_024893)	promoter-TSS (NM_024893)	-83	NM_001323607	79953	Hs.124638	NM_024893	ENSG00000101463	SYNDIG1	C20orf39|DSPC2|IFITMD5|TMEM90B	synapse differentiation inducing 1	protein-coding
chr14	95910376	95910829	intron (NM_001363692, intron 9 of 16)	intron (NM_001363692, intron 9 of 16)	31570	NM_152592	161176	Hs.41502	NM_024633	ENSG00000176438	SYNE3	C14orf139|C14orf49|KASH3|LINC00341|NCRNA00341|NET53|Nesp3	spectrin repeat containing nuclear envelope family member 3	protein-coding
chr14	95951643	95952046	Intergenic	Intergenic	-9672	NM_001363692	161176	Hs.41502	NM_024633	ENSG00000176438	SYNE3	C14orf139|C14orf49|KASH3|LINC00341|NCRNA00341|NET53|Nesp3	spectrin repeat containing nuclear envelope family member 3	protein-coding
chr14	95911516	95912088	intron (NM_001363692, intron 8 of 16)	intron (NM_001363692, intron 8 of 16)	30370	NM_152592	161176	Hs.41502	NM_024633	ENSG00000176438	SYNE3	C14orf139|C14orf49|KASH3|LINC00341|NCRNA00341|NET53|Nesp3	spectrin repeat containing nuclear envelope family member 3	protein-coding
chr14	95907243	95907824	intron (NM_001363692, intron 10 of 16)	L2b|LINE|L2	34639	NM_152592	161176	Hs.41502	NM_024633	ENSG00000176438	SYNE3	C14orf139|C14orf49|KASH3|LINC00341|NCRNA00341|NET53|Nesp3	spectrin repeat containing nuclear envelope family member 3	protein-coding
chr6	158410492	158411253	intron (NM_003898, intron 1 of 26)	intron (NM_003898, intron 1 of 26)	7977	NM_003898	8871	Hs.434494	NM_003898	ENSG00000078269	SYNJ2	INPP5H	synaptojanin 2	protein-coding
chr6	158470178	158471045	intron (NM_001178088, intron 4 of 25)	intron (NM_001178088, intron 4 of 25)	32486	NM_001178088	8871	Hs.434494	NM_003898	ENSG00000078269	SYNJ2	INPP5H	synaptojanin 2	protein-coding
chr6	158481844	158482436	intron (NM_001178088, intron 6 of 25)	Charlie10a|DNA|hAT-Charlie	44015	NM_001178088	8871	Hs.434494	NM_003898	ENSG00000078269	SYNJ2	INPP5H	synaptojanin 2	protein-coding
chr6	158406791	158407600	intron (NM_003898, intron 1 of 26)	intron (NM_003898, intron 1 of 26)	4300	NM_003898	8871	Hs.434494	NM_003898	ENSG00000078269	SYNJ2	INPP5H	synaptojanin 2	protein-coding
chr6	158463251	158463776	intron (NM_001178088, intron 3 of 25)	intron (NM_001178088, intron 3 of 25)	25388	NM_001178088	8871	Hs.434494	NM_003898	ENSG00000078269	SYNJ2	INPP5H	synaptojanin 2	protein-coding
chr6	158460355	158461951	intron (NM_001178088, intron 3 of 25)	intron (NM_001178088, intron 3 of 25)	23028	NM_001178088	8871	Hs.434494	NM_003898	ENSG00000078269	SYNJ2	INPP5H	synaptojanin 2	protein-coding
chr10	75425935	75426376	Intergenic	Intergenic	-10368	NM_001114133	79933	Hs.645273	NM_024875	ENSG00000166317	SYNPO2L	-	synaptopodin 2 like	protein-coding
chr10	75424989	75425289	Intergenic	Intergenic	-9352	NM_001114133	79933	Hs.645273	NM_024875	ENSG00000166317	SYNPO2L	-	synaptopodin 2 like	protein-coding
chr11	66799139	66799520	intron (NM_001318773, intron 3 of 8)	intron (NM_001318773, intron 3 of 8)	8724	NM_001318775	91683	Hs.287636	NM_177963	ENSG00000173227	SYT12	SYT11|sytXII	synaptotagmin 12	protein-coding
chr11	66796236	66796709	intron (NM_177963, intron 1 of 7)	intron (NM_177963, intron 1 of 7)	5867	NM_001318775	91683	Hs.287636	NM_177963	ENSG00000173227	SYT12	SYT11|sytXII	synaptotagmin 12	protein-coding
chr11	66789827	66790579	promoter-TSS (NM_001318775)	promoter-TSS (NM_001318775)	-61	NM_001318773	91683	Hs.287636	NM_177963	ENSG00000173227	SYT12	SYT11|sytXII	synaptotagmin 12	protein-coding
chr11	66769600	66769889	Intergenic	Intergenic	-20520	NM_001318773	91683	Hs.287636	NM_177963	ENSG00000173227	SYT12	SYT11|sytXII	synaptotagmin 12	protein-coding
chr11	66794873	66796097	intron (NM_177963, intron 1 of 7)	intron (NM_177963, intron 1 of 7)	4880	NM_001318775	91683	Hs.287636	NM_177963	ENSG00000173227	SYT12	SYT11|sytXII	synaptotagmin 12	protein-coding
chr11	66798388	66798888	intron (NM_001318773, intron 3 of 8)	MIRb|SINE|MIR	8033	NM_001318775	91683	Hs.287636	NM_177963	ENSG00000173227	SYT12	SYT11|sytXII	synaptotagmin 12	protein-coding
chr11	1855247	1855782	promoter-TSS (NM_001290333)	promoter-TSS (NM_001290333)	-143	NM_138567	90019	Hs.161031	NM_138567	ENSG00000149043	SYT8	-	synaptotagmin 8	protein-coding
chr11	1848446	1849135	Intergenic	Intergenic	-6867	NM_138567	90019	Hs.161031	NM_138567	ENSG00000149043	SYT8	-	synaptotagmin 8	protein-coding
chr11	1849473	1850778	Intergenic	Intergenic	-5532	NM_138567	90019	Hs.161031	NM_138567	ENSG00000149043	SYT8	-	synaptotagmin 8	protein-coding
chr11	1851878	1852613	Intergenic	Intergenic	-3412	NM_138567	90019	Hs.161031	NM_138567	ENSG00000149043	SYT8	-	synaptotagmin 8	protein-coding
chr11	1828468	1829144	Intergenic	MER34|LTR|ERV1	-26851	NM_138567	90019	Hs.161031	NM_138567	ENSG00000149043	SYT8	-	synaptotagmin 8	protein-coding
chr11	1823593	1824071	Intergenic	Intergenic	-31825	NM_138567	90019	Hs.161031	NM_138567	ENSG00000149043	SYT8	-	synaptotagmin 8	protein-coding
chr22	30707428	30707708	intron (NM_001204240, intron 1 of 8)	intron (NM_001204240, intron 1 of 8)	15362	NM_031937	83874	Hs.655273	NM_031937	ENSG00000099992	TBC1D10A	EPI64|TBC1D10|dJ130H16.1|dJ130H16.2	TBC1 domain family member 10A	protein-coding
chr22	30726790	30727194	TTS (NM_005877)	TTS (NM_005877)	-4062	NM_001204240	83874	Hs.655273	NM_031937	ENSG00000099992	TBC1D10A	EPI64|TBC1D10|dJ130H16.1|dJ130H16.2	TBC1 domain family member 10A	protein-coding
chr22	30707945	30708529	intron (NM_001204240, intron 1 of 8)	intron (NM_001204240, intron 1 of 8)	14693	NM_031937	83874	Hs.655273	NM_031937	ENSG00000099992	TBC1D10A	EPI64|TBC1D10|dJ130H16.1|dJ130H16.2	TBC1 domain family member 10A	protein-coding
chr17	45750730	45752085	intron (NM_002265, intron 14 of 21)	intron (NM_002265, intron 14 of 21)	-21223	NM_014726	9755	Hs.94790	NM_014726	ENSG00000198933	TBKBP1	ProSAPiP2|SINTBAD	TBK1 binding protein 1	protein-coding
chr17	45753893	45754322	intron (NM_002265, intron 16 of 21)	intron (NM_002265, intron 16 of 21)	-18523	NM_014726	9755	Hs.94790	NM_014726	ENSG00000198933	TBKBP1	ProSAPiP2|SINTBAD	TBK1 binding protein 1	protein-coding
chr17	45764209	45764815	Intergenic	L2a|LINE|L2	-8118	NM_014726	9755	Hs.94790	NM_014726	ENSG00000198933	TBKBP1	ProSAPiP2|SINTBAD	TBK1 binding protein 1	protein-coding
chr17	45770386	45771073	Intergenic	Intergenic	-1901	NM_014726	9755	Hs.94790	NM_014726	ENSG00000198933	TBKBP1	ProSAPiP2|SINTBAD	TBK1 binding protein 1	protein-coding
chr2	122040095	122040826	intron (NM_014553, intron 1 of 14)	intron (NM_014553, intron 1 of 14)	2318	NM_014553	29842	Hs.156471	NM_014553	ENSG00000115112	TFCP2L1	CRTR1|LBP-9|LBP9	transcription factor CP2 like 1	protein-coding
chr2	122077418	122078123	Intergenic	ERVL-E-int|LTR|ERVL	-34992	NM_014553	29842	Hs.156471	NM_014553	ENSG00000115112	TFCP2L1	CRTR1|LBP-9|LBP9	transcription factor CP2 like 1	protein-coding
chr2	121893847	121894270	Intergenic	MER66B|LTR|ERV1	148720	NM_014553	29842	Hs.156471	NM_014553	ENSG00000115112	TFCP2L1	CRTR1|LBP-9|LBP9	transcription factor CP2 like 1	protein-coding
chr2	121822604	121823026	Intergenic	L2c|LINE|L2	219963	NM_014553	29842	Hs.156471	NM_014553	ENSG00000115112	TFCP2L1	CRTR1|LBP-9|LBP9	transcription factor CP2 like 1	protein-coding
chr2	121892201	121892855	Intergenic	Intergenic	150250	NM_014553	29842	Hs.156471	NM_014553	ENSG00000115112	TFCP2L1	CRTR1|LBP-9|LBP9	transcription factor CP2 like 1	protein-coding
chr21	43795476	43797298	intron (NM_001256317, intron 11 of 12)	intron (NM_001256317, intron 11 of 12)	-9743	NM_003225	7031	Hs.162807	NM_003225	ENSG00000160182	TFF1	BCEI|D21S21|HP1.A|HPS2|pNR-2|pS2	trefoil factor 1	protein-coding
chr21	43783304	43784186	intron (NM_003225, intron 1 of 2)	intron (NM_003225, intron 1 of 2)	2899	NM_003225	7031	Hs.162807	NM_003225	ENSG00000160182	TFF1	BCEI|D21S21|HP1.A|HPS2|pNR-2|pS2	trefoil factor 1	protein-coding
chr21	43784599	43785036	intron (NM_003225, intron 1 of 2)	intron (NM_003225, intron 1 of 2)	1827	NM_003225	7031	Hs.162807	NM_003225	ENSG00000160182	TFF1	BCEI|D21S21|HP1.A|HPS2|pNR-2|pS2	trefoil factor 1	protein-coding
chr21	43786344	43787436	promoter-TSS (NM_003225)	promoter-TSS (NM_003225)	-246	NM_003225	7031	Hs.162807	NM_003225	ENSG00000160182	TFF1	BCEI|D21S21|HP1.A|HPS2|pNR-2|pS2	trefoil factor 1	protein-coding
chr21	43735364	43735797	5' UTR (NM_003226, exon 1 of 3)	5' UTR (NM_003226, exon 1 of 3)	126	NM_003226	7033	Hs.82961	NM_003226	ENSG00000160180	TFF3	ITF|P1B|TFI	trefoil factor 3	protein-coding
chr21	43739649	43739984	Intergenic	Intergenic	-4110	NM_003226	7033	Hs.82961	NM_003226	ENSG00000160180	TFF3	ITF|P1B|TFI	trefoil factor 3	protein-coding
chr2	70761417	70761910	intron (NM_001099691, intron 1 of 5)	intron (NM_001099691, intron 1 of 5)	18915	NM_001308158	7039	Hs.170009	NM_003236	ENSG00000163235	TGFA	TFGA	transforming growth factor alpha	protein-coding
chr2	70842912	70843982	Intergenic	Intergenic	-62489	NM_001099691	7039	Hs.170009	NM_003236	ENSG00000163235	TGFA	TFGA	transforming growth factor alpha	protein-coding
chr2	70868127	70868677	Intergenic	Intergenic	-87444	NM_001099691	7039	Hs.170009	NM_003236	ENSG00000163235	TGFA	TFGA	transforming growth factor alpha	protein-coding
chr2	70780986	70781326	promoter-TSS (NM_001308159)	promoter-TSS (NM_001308159)	-198	NM_001099691	7039	Hs.170009	NM_003236	ENSG00000163235	TGFA	TFGA	transforming growth factor alpha	protein-coding
chr2	70854574	70855166	Intergenic	MER58A|DNA|hAT-Charlie	-73912	NM_001099691	7039	Hs.170009	NM_003236	ENSG00000163235	TGFA	TFGA	transforming growth factor alpha	protein-coding
chr20	36737623	36739007	Intergenic	Intergenic	55357	NM_001323317	7052	Hs.517033	NM_004613	ENSG00000198959	TGM2	TG(C)|TGC	transglutaminase 2	protein-coding
chr20	36736775	36737539	Intergenic	Intergenic	56515	NM_001323317	7052	Hs.517033	NM_004613	ENSG00000198959	TGM2	TG(C)|TGC	transglutaminase 2	protein-coding
chr20	36767568	36768144	exon (NM_004613, exon 9 of 13)	exon (NM_004613, exon 9 of 13)	25816	NM_001323317	7052	Hs.517033	NM_004613	ENSG00000198959	TGM2	TG(C)|TGC	transglutaminase 2	protein-coding
chr20	36773291	36773858	intron (NM_198951, intron 6 of 9)	intron (NM_198951, intron 6 of 9)	20098	NM_001323317	7052	Hs.517033	NM_004613	ENSG00000198959	TGM2	TG(C)|TGC	transglutaminase 2	protein-coding
chr11	2189897	2191115	intron (NM_000360, intron 2 of 12)	intron (NM_000360, intron 2 of 12)	2539	NM_199293	7054	Hs.435609	NM_000360	ENSG00000180176	TH	DYT14|DYT5b|TYH	tyrosine hydroxylase	protein-coding
chr4	113198145	113198844	3' UTR (NM_052864, exon 2 of 2)	3' UTR (NM_052864, exon 2 of 2)	8566	NM_052864	92610	Hs.310640	NM_052864	ENSG00000145365	TIFA	T2BP|T6BP|TIFAA	TRAF interacting protein with forkhead associated domain	protein-coding
chr4	113204013	113205332	intron (NM_052864, intron 1 of 1)	intron (NM_052864, intron 1 of 1)	2388	NM_052864	92610	Hs.310640	NM_052864	ENSG00000145365	TIFA	T2BP|T6BP|TIFAA	TRAF interacting protein with forkhead associated domain	protein-coding
chr3	156391790	156392247	promoter-TSS (NM_015508)	promoter-TSS (NM_015508)	-361	NM_015508	25976	Hs.744050	NM_015508	ENSG00000163659	TIPARP	ARTD14|PARP7|pART14	TCDD inducible poly(ADP-ribose) polymerase	protein-coding
chr3	156355345	156355977	Intergenic	Intergenic	-36718	NM_015508	25976	Hs.744050	NM_015508	ENSG00000163659	TIPARP	ARTD14|PARP7|pART14	TCDD inducible poly(ADP-ribose) polymerase	protein-coding
chr19	3710318	3710802	intron (NM_001267560, intron 1 of 20)	intron (NM_001267560, intron 1 of 20)	2178	NM_001267560	27134	Hs.25527	NM_014428	ENSG00000105289	TJP3	ZO-3|ZO3	tight junction protein 3	protein-coding
chr19	3708578	3709004	intron (NM_001267560, intron 1 of 20)	intron (NM_001267560, intron 1 of 20)	409	NM_001267560	27134	Hs.25527	NM_014428	ENSG00000105289	TJP3	ZO-3|ZO3	tight junction protein 3	protein-coding
chr19	3712611	3713802	intron (NM_001267560, intron 1 of 20)	intron (NM_001267560, intron 1 of 20)	4824	NM_001267560	27134	Hs.25527	NM_014428	ENSG00000105289	TJP3	ZO-3|ZO3	tight junction protein 3	protein-coding
chr1	223324516	223325070	Intergenic	Intergenic	-8203	NM_003268	7100	Hs.604542	NM_003268	ENSG00000187554	TLR5	MELIOS|SLE1|SLEB1|TIL3	toll like receptor 5	protein-coding
chr1	223322258	223322926	Intergenic	Intergenic	-6002	NM_003268	7100	Hs.604542	NM_003268	ENSG00000187554	TLR5	MELIOS|SLE1|SLEB1|TIL3	toll like receptor 5	protein-coding
chr1	223385349	223386441	Intergenic	L3|LINE|CR1	-69305	NM_003268	7100	Hs.604542	NM_003268	ENSG00000187554	TLR5	MELIOS|SLE1|SLEB1|TIL3	toll like receptor 5	protein-coding
chr1	223350987	223351438	Intergenic	MIR|SINE|MIR	-34622	NM_003268	7100	Hs.604542	NM_003268	ENSG00000187554	TLR5	MELIOS|SLE1|SLEB1|TIL3	toll like receptor 5	protein-coding
chr14	77840544	77841767	promoter-TSS (NM_001346134)	promoter-TSS (NM_001346134)	-903	NM_001346134	283578	Hs.26403	NM_213601	ENSG00000100580	TMED8	FAM15B	transmembrane p24 trafficking protein family member 8	protein-coding
chr12	122140871	122141268	Intergenic	Intergenic	-9589	NM_001080825	144404	Hs.644504	NM_001080825	ENSG00000188735	TMEM120B	-	transmembrane protein 120B	protein-coding
chr12	122186378	122187273	intron (NM_001080825, intron 3 of 11)	MIRb|SINE|MIR	36167	NM_001080825	144404	Hs.644504	NM_001080825	ENSG00000188735	TMEM120B	-	transmembrane protein 120B	protein-coding
chr14	68020122	68020715	intron (NM_020715, intron 2 of 28)	intron (NM_020715, intron 2 of 28)	-19851	NM_001348546	161145	Hs.509707	NM_182526	ENSG00000198133	TMEM229B	C14orf83	transmembrane protein 229B	protein-coding
chr14	67969530	67970096	intron (NM_001348546, intron 1 of 2)	intron (NM_001348546, intron 1 of 2)	12119	NM_001348544	161145	Hs.509707	NM_182526	ENSG00000198133	TMEM229B	C14orf83	transmembrane protein 229B	protein-coding
chr14	67964515	67965029	intron (NM_001348546, intron 1 of 2)	LTR29|LTR|ERV1	-9334	NM_001348541	161145	Hs.509707	NM_182526	ENSG00000198133	TMEM229B	C14orf83	transmembrane protein 229B	protein-coding
chr14	68000286	68000938	promoter-TSS (NM_001348546)	promoter-TSS (NM_001348546)	-45	NM_001348546	161145	Hs.509707	NM_182526	ENSG00000198133	TMEM229B	C14orf83	transmembrane protein 229B	protein-coding
chr14	67967828	67968544	intron (NM_001348546, intron 1 of 2)	FRAM|SINE|Alu	-12748	NM_001348541	161145	Hs.509707	NM_182526	ENSG00000198133	TMEM229B	C14orf83	transmembrane protein 229B	protein-coding
chr14	67946514	67947349	intron (NM_001348548, intron 2 of 2)	intron (NM_001348548, intron 2 of 2)	8507	NM_001348543	161145	Hs.509707	NM_182526	ENSG00000198133	TMEM229B	C14orf83	transmembrane protein 229B	protein-coding
chr13	114465953	114466269	intron (NM_182614, intron 1 of 8)	intron (NM_182614, intron 1 of 8)	3895	NM_001348663	348013	Hs.280805	NM_182614	ENSG00000184497	TMEM255B	FAM70B	transmembrane protein 255B	protein-coding
chr15	76400313	76400820	intron (NM_152335, intron 1 of 10)	intron (NM_152335, intron 1 of 10)	48240	NM_152335	123591	Hs.661411	NM_152335	ENSG00000169758	TMEM266	C15orf27|HVRP1|HsHVRP1|hTMEM266	transmembrane protein 266	protein-coding
chr15	76408853	76409204	intron (NM_152335, intron 1 of 10)	LTR78B|LTR|ERV1	56702	NM_152335	123591	Hs.661411	NM_152335	ENSG00000169758	TMEM266	C15orf27|HVRP1|HsHVRP1|hTMEM266	transmembrane protein 266	protein-coding
chr15	76401203	76401684	intron (NM_152335, intron 1 of 10)	intron (NM_152335, intron 1 of 10)	49117	NM_152335	123591	Hs.661411	NM_152335	ENSG00000169758	TMEM266	C15orf27|HVRP1|HsHVRP1|hTMEM266	transmembrane protein 266	protein-coding
chr21	42892557	42892886	Intergenic	MIRb|SINE|MIR	-12636	NM_005656	7113	Hs.439309	NM_005656	ENSG00000184012	TMPRSS2	PP9284|PRSS10	transmembrane serine protease 2	protein-coding
chr21	42908281	42908777	Intergenic	Intergenic	-28444	NM_005656	7113	Hs.439309	NM_005656	ENSG00000184012	TMPRSS2	PP9284|PRSS10	transmembrane serine protease 2	protein-coding
chr21	42902082	42902668	Intergenic	MamRep605|Unknown|Unknown	-22290	NM_005656	7113	Hs.439309	NM_005656	ENSG00000184012	TMPRSS2	PP9284|PRSS10	transmembrane serine protease 2	protein-coding
chr21	42869944	42870553	intron (NM_005656, intron 1 of 13)	intron (NM_005656, intron 1 of 13)	9744	NM_001135099	7113	Hs.439309	NM_005656	ENSG00000184012	TMPRSS2	PP9284|PRSS10	transmembrane serine protease 2	protein-coding
chr21	42850474	42850924	intron (NM_005656, intron 7 of 13)	MER81|DNA|hAT-Blackjack	29293	NM_001135099	7113	Hs.439309	NM_005656	ENSG00000184012	TMPRSS2	PP9284|PRSS10	transmembrane serine protease 2	protein-coding
chr21	42955025	42955708	Intergenic	Intergenic	-75281	NM_005656	7113	Hs.439309	NM_005656	ENSG00000184012	TMPRSS2	PP9284|PRSS10	transmembrane serine protease 2	protein-coding
chr21	42872330	42872911	intron (NM_005656, intron 1 of 13)	intron (NM_005656, intron 1 of 13)	7372	NM_001135099	7113	Hs.439309	NM_005656	ENSG00000184012	TMPRSS2	PP9284|PRSS10	transmembrane serine protease 2	protein-coding
chr21	43812820	43813128	intron (NM_001256317, intron 2 of 12)	intron (NM_001256317, intron 2 of 12)	3187	NM_001256317	64699	Hs.208600	NM_024022	ENSG00000160183	TMPRSS3	DFNB10|DFNB8|ECHOS1|TADG12	transmembrane serine protease 3	protein-coding
chr21	43804171	43804638	intron (NM_001256317, intron 6 of 12)	intron (NM_001256317, intron 6 of 12)	4854	NM_032404	64699	Hs.208600	NM_024022	ENSG00000160183	TMPRSS3	DFNB10|DFNB8|ECHOS1|TADG12	transmembrane serine protease 3	protein-coding
chr21	43810736	43811901	intron (NM_001256317, intron 2 of 12)	intron (NM_001256317, intron 2 of 12)	-2060	NM_032404	64699	Hs.208600	NM_024022	ENSG00000160183	TMPRSS3	DFNB10|DFNB8|ECHOS1|TADG12	transmembrane serine protease 3	protein-coding
chr15	51384500	51385047	intron (NM_001311175, intron 1 of 1)	intron (NM_001311175, intron 1 of 1)	2330	NM_001311175	388121	Hs.306343	NM_207381	ENSG00000183578	TNFAIP8L3	TIPE3	TNF alpha induced protein 8 like 3	protein-coding
chr2	218808172	218808709	intron (NM_022648, intron 1 of 32)	intron (NM_022648, intron 1 of 32)	353	NM_022648	7145	Hs.471381	NM_022648	ENSG00000079308	TNS1	MST091|MST122|MST127|MSTP091|MSTP122|MSTP127|MXRA6|PPP1R155|TNS	tensin 1	protein-coding
chr2	218808779	218809515	promoter-TSS (NM_022648)	promoter-TSS (NM_022648)	-354	NM_022648	7145	Hs.471381	NM_022648	ENSG00000079308	TNS1	MST091|MST122|MST127|MSTP091|MSTP122|MSTP127|MXRA6|PPP1R155|TNS	tensin 1	protein-coding
chr2	218816085	218816749	Intergenic	Intergenic	-7624	NM_022648	7145	Hs.471381	NM_022648	ENSG00000079308	TNS1	MST091|MST122|MST127|MSTP091|MSTP122|MSTP127|MXRA6|PPP1R155|TNS	tensin 1	protein-coding
chr17	38629839	38630184	Intergenic	Intergenic	27864	NM_032865	84951	Hs.438292	NM_032865	ENSG00000131746	TNS4	CTEN|PP14434	tensin 4	protein-coding
chr17	38663556	38664068	Intergenic	Intergenic	-5937	NM_032865	84951	Hs.438292	NM_032865	ENSG00000131746	TNS4	CTEN|PP14434	tensin 4	protein-coding
chr6	125522787	125524031	intron (NM_001292026, intron 1 of 4)	intron (NM_001292026, intron 1 of 4)	-1448	NM_001318907	7164	Hs.591347	NM_003287	ENSG00000111907	TPD52L1	D53	TPD52 like 1	protein-coding
chr6	125530839	125531266	intron (NM_001318907, intron 1 of 4)	AT_rich|Low_complexity|Low_complexity	6195	NM_001318907	7164	Hs.591347	NM_003287	ENSG00000111907	TPD52L1	D53	TPD52 like 1	protein-coding
chr6	125553014	125553921	intron (NM_001003397, intron 3 of 4)	intron (NM_001003397, intron 3 of 4)	28610	NM_001318907	7164	Hs.591347	NM_003287	ENSG00000111907	TPD52L1	D53	TPD52 like 1	protein-coding
chr6	125524503	125525448	intron (NM_001318907, intron 1 of 4)	intron (NM_001318907, intron 1 of 4)	118	NM_001318907	7164	Hs.591347	NM_003287	ENSG00000111907	TPD52L1	D53	TPD52 like 1	protein-coding
chr6	125525616	125526855	intron (NM_001318907, intron 1 of 4)	intron (NM_001318907, intron 1 of 4)	1378	NM_001318907	7164	Hs.591347	NM_003287	ENSG00000111907	TPD52L1	D53	TPD52 like 1	protein-coding
chr6	125544739	125545166	intron (NM_001003397, intron 2 of 4)	intron (NM_001003397, intron 2 of 4)	20095	NM_001318907	7164	Hs.591347	NM_003287	ENSG00000111907	TPD52L1	D53	TPD52 like 1	protein-coding
chr6	125475731	125476888	intron (NM_001292026, intron 1 of 4)	intron (NM_001292026, intron 1 of 4)	917	NM_001003395	7164	Hs.591347	NM_003287	ENSG00000111907	TPD52L1	D53	TPD52 like 1	protein-coding
chr6	125462415	125463160	Intergenic	L3b|LINE|CR1	-12132	NM_001003396	7164	Hs.591347	NM_003287	ENSG00000111907	TPD52L1	D53	TPD52 like 1	protein-coding
chr15	63287055	63287990	Intergenic	Intergenic	-47424	NM_001365777	7168	Hs.133892	NM_000366	ENSG00000140416	TPM1	C15orf13|CMD1Y|CMH3|HEL-S-265|HTM-alpha|LVNC9|TMSA	tropomyosin 1	protein-coding
chr15	63311723	63312620	Intergenic	Intergenic	-22775	NM_001365777	7168	Hs.133892	NM_000366	ENSG00000140416	TPM1	C15orf13|CMD1Y|CMH3|HEL-S-265|HTM-alpha|LVNC9|TMSA	tropomyosin 1	protein-coding
chr15	63259229	63259670	Intergenic	Intergenic	-75497	NM_001365777	7168	Hs.133892	NM_000366	ENSG00000140416	TPM1	C15orf13|CMD1Y|CMH3|HEL-S-265|HTM-alpha|LVNC9|TMSA	tropomyosin 1	protein-coding
chr15	63319106	63319546	Intergenic	Intergenic	-15620	NM_001365777	7168	Hs.133892	NM_000366	ENSG00000140416	TPM1	C15orf13|CMD1Y|CMH3|HEL-S-265|HTM-alpha|LVNC9|TMSA	tropomyosin 1	protein-coding
chr15	63270275	63270854	Intergenic	Intergenic	-64382	NM_001365777	7168	Hs.133892	NM_000366	ENSG00000140416	TPM1	C15orf13|CMD1Y|CMH3|HEL-S-265|HTM-alpha|LVNC9|TMSA	tropomyosin 1	protein-coding
chr15	63310973	63311400	Intergenic	Intergenic	-23760	NM_001365777	7168	Hs.133892	NM_000366	ENSG00000140416	TPM1	C15orf13|CMD1Y|CMH3|HEL-S-265|HTM-alpha|LVNC9|TMSA	tropomyosin 1	protein-coding
chr15	63333202	63333576	Intergenic	Intergenic	-1557	NM_001365777	7168	Hs.133892	NM_000366	ENSG00000140416	TPM1	C15orf13|CMD1Y|CMH3|HEL-S-265|HTM-alpha|LVNC9|TMSA	tropomyosin 1	protein-coding
chr11	101557337	101557923	Intergenic	Plat_L3|LINE|CR1	-102892	NM_004621	7225	Hs.159003	NM_004621	ENSG00000137672	TRPC6	FSGS2|TRP6	transient receptor potential cation channel subfamily C member 6	protein-coding
chr11	76481683	76482339	Intergenic	Intergenic	-11346	NM_001258210	25987	Hs.8361	NM_015516	ENSG00000182704	TSKU	E2IG4|LRRC54|TSK	tsukushi, small leucine rich proteoglycan	protein-coding
chr11	76477072	76477752	Intergenic	Intergenic	-15945	NM_001258210	25987	Hs.8361	NM_015516	ENSG00000182704	TSKU	E2IG4|LRRC54|TSK	tsukushi, small leucine rich proteoglycan	protein-coding
chr11	76484614	76485375	Intergenic	MIR3|SINE|MIR	-8363	NM_001258210	25987	Hs.8361	NM_015516	ENSG00000182704	TSKU	E2IG4|LRRC54|TSK	tsukushi, small leucine rich proteoglycan	protein-coding
chr11	76480708	76481242	Intergenic	Intergenic	-12382	NM_001258210	25987	Hs.8361	NM_015516	ENSG00000182704	TSKU	E2IG4|LRRC54|TSK	tsukushi, small leucine rich proteoglycan	protein-coding
chr11	76483168	76484212	Intergenic	Intergenic	-9667	NM_001258210	25987	Hs.8361	NM_015516	ENSG00000182704	TSKU	E2IG4|LRRC54|TSK	tsukushi, small leucine rich proteoglycan	protein-coding
chr11	76499260	76500186	intron (NM_001318478, intron 1 of 1)	MIRb|SINE|MIR	-3073	NM_001318477	25987	Hs.8361	NM_015516	ENSG00000182704	TSKU	E2IG4|LRRC54|TSK	tsukushi, small leucine rich proteoglycan	protein-coding
chr9	114653985	114655013	Intergenic	Intergenic	-4595	NM_003358	7357	Hs.304249	NM_003358	ENSG00000148154	UGCG	GCS|GLCT1	UDP-glucose ceramide glucosyltransferase	protein-coding
chr12	132349655	132350295	Intergenic	L1ME3|LINE|L1	-29192	NM_003565	8408	Hs.47061	NM_003565	ENSG00000177169	ULK1	ATG1|ATG1A|UNC51|Unc51.1|hATG1	unc-51 like autophagy activating kinase 1	protein-coding
chr12	132347837	132348627	Intergenic	Intergenic	-30935	NM_003565	8408	Hs.47061	NM_003565	ENSG00000177169	ULK1	ATG1|ATG1A|UNC51|Unc51.1|hATG1	unc-51 like autophagy activating kinase 1	protein-coding
chr12	132356639	132357112	Intergenic	Intergenic	-22292	NM_003565	8408	Hs.47061	NM_003565	ENSG00000177169	ULK1	ATG1|ATG1A|UNC51|Unc51.1|hATG1	unc-51 like autophagy activating kinase 1	protein-coding
chr12	132361823	132362205	Intergenic	HERV17-int|LTR|ERV1	-17153	NM_003565	8408	Hs.47061	NM_003565	ENSG00000177169	ULK1	ATG1|ATG1A|UNC51|Unc51.1|hATG1	unc-51 like autophagy activating kinase 1	protein-coding
chr9	92279566	92280276	non-coding (NR_024280, exon 2 of 6)	non-coding (NR_024280, exon 2 of 6)	25223	NR_024280	100129066	Hs.125947	NR_024280	ENSG00000237372	UNQ6494	-	uncharacterized LOC100129066	ncRNA
chr9	92282245	92283189	intron (NR_024280, intron 2 of 5)	intron (NR_024280, intron 2 of 5)	28019	NR_024280	100129066	Hs.125947	NR_024280	ENSG00000237372	UNQ6494	-	uncharacterized LOC100129066	ncRNA
chr9	92301038	92301408	intron (NR_024280, intron 3 of 5)	intron (NR_024280, intron 3 of 5)	46525	NR_024280	100129066	Hs.125947	NR_024280	ENSG00000237372	UNQ6494	-	uncharacterized LOC100129066	ncRNA
chr9	92277200	92277547	intron (NR_024280, intron 1 of 5)	intron (NR_024280, intron 1 of 5)	22675	NR_024280	100129066	Hs.125947	NR_024280	ENSG00000237372	UNQ6494	-	uncharacterized LOC100129066	ncRNA
chr9	92270844	92271362	intron (NR_024280, intron 1 of 5)	intron (NR_024280, intron 1 of 5)	16405	NR_024280	100129066	Hs.125947	NR_024280	ENSG00000237372	UNQ6494	-	uncharacterized LOC100129066	ncRNA
chr9	92453467	92453909	Intergenic	Intergenic	198990	NR_024280	100129066	Hs.125947	NR_024280	ENSG00000237372	UNQ6494	-	uncharacterized LOC100129066	ncRNA
chr9	92449383	92449801	Intergenic	Intergenic	194894	NR_024280	100129066	Hs.125947	NR_024280	ENSG00000237372	UNQ6494	-	uncharacterized LOC100129066	ncRNA
chr9	92492219	92492887	Intergenic	Intergenic	237855	NR_024280	100129066	Hs.125947	NR_024280	ENSG00000237372	UNQ6494	-	uncharacterized LOC100129066	ncRNA
chr9	92468324	92468820	Intergenic	Intergenic	213874	NR_024280	100129066	Hs.125947	NR_024280	ENSG00000237372	UNQ6494	-	uncharacterized LOC100129066	ncRNA
chr9	92263211	92264251	intron (NR_024280, intron 1 of 5)	intron (NR_024280, intron 1 of 5)	9033	NR_024280	100129066	Hs.125947	NR_024280	ENSG00000237372	UNQ6494	-	uncharacterized LOC100129066	ncRNA
chr9	92284018	92284812	intron (NR_024280, intron 2 of 5)	intron (NR_024280, intron 2 of 5)	29717	NR_024280	100129066	Hs.125947	NR_024280	ENSG00000237372	UNQ6494	-	uncharacterized LOC100129066	ncRNA
chr9	92466602	92467223	Intergenic	Intergenic	212214	NR_024280	100129066	Hs.125947	NR_024280	ENSG00000237372	UNQ6494	-	uncharacterized LOC100129066	ncRNA
chr22	45676335	45677312	Intergenic	L1ME2z|LINE|L1	-4007	NM_006953	7380	Hs.632787	NM_006953	ENSG00000100373	UPK3A	UP3A|UPIII|UPIIIA|UPK3	uroplakin 3A	protein-coding
chr22	45669243	45669860	Intergenic	Intergenic	-11279	NM_006953	7380	Hs.632787	NM_006953	ENSG00000100373	UPK3A	UP3A|UPIII|UPIIIA|UPK3	uroplakin 3A	protein-coding
chr22	45675069	45676075	Intergenic	AluJb|SINE|Alu	-5258	NM_006953	7380	Hs.632787	NM_006953	ENSG00000100373	UPK3A	UP3A|UPIII|UPIIIA|UPK3	uroplakin 3A	protein-coding
chr22	45659303	45659650	Intergenic	MIRc|SINE|MIR	-21354	NM_006953	7380	Hs.632787	NM_006953	ENSG00000100373	UPK3A	UP3A|UPIII|UPIIIA|UPK3	uroplakin 3A	protein-coding
chr22	45680437	45680930	promoter-TSS (NM_001167574)	promoter-TSS (NM_001167574)	-147	NM_006953	7380	Hs.632787	NM_006953	ENSG00000100373	UPK3A	UP3A|UPIII|UPIIIA|UPK3	uroplakin 3A	protein-coding
chr17	72919433	72919824	promoter-TSS (NM_173477)	promoter-TSS (NM_173477)	-278	NM_173477	124590	Hs.376688	NM_173477	ENSG00000182040	USH1G	ANKS4A|SANS	USH1 protein network component sans	protein-coding
chr16	23087516	23088036	intron (NM_020718, intron 13 of 15)	intron (NM_020718, intron 13 of 15)	72815	NM_020718	57478	Hs.183817	NM_020718	ENSG00000103404	USP31	-	ubiquitin specific peptidase 31	protein-coding
chr16	23148867	23149810	intron (NM_020718, intron 1 of 15)	intron (NM_020718, intron 1 of 15)	11253	NM_020718	57478	Hs.183817	NM_020718	ENSG00000103404	USP31	-	ubiquitin specific peptidase 31	protein-coding
chr16	23104108	23104645	intron (NM_020718, intron 6 of 15)	L1MB5|LINE|L1	56215	NM_020718	57478	Hs.183817	NM_020718	ENSG00000103404	USP31	-	ubiquitin specific peptidase 31	protein-coding
chr16	23159770	23160269	exon (NM_020718, exon 1 of 16)	exon (NM_020718, exon 1 of 16)	572	NM_020718	57478	Hs.183817	NM_020718	ENSG00000103404	USP31	-	ubiquitin specific peptidase 31	protein-coding
chr16	23164258	23164736	Intergenic	Intergenic	-3906	NM_020718	57478	Hs.183817	NM_020718	ENSG00000103404	USP31	-	ubiquitin specific peptidase 31	protein-coding
chr16	23090315	23091840	intron (NM_020718, intron 13 of 15)	intron (NM_020718, intron 13 of 15)	69514	NM_020718	57478	Hs.183817	NM_020718	ENSG00000103404	USP31	-	ubiquitin specific peptidase 31	protein-coding
chr11	77970546	77971925	intron (NM_080491, intron 2 of 9)	intron (NM_080491, intron 2 of 9)	71270	NM_020798	57558	Hs.531249	NM_020798	ENSG00000118369	USP35	-	ubiquitin specific peptidase 35	protein-coding
chr6	148954677	148955429	Intergenic	Intergenic	-113113	NM_005715	10090	Hs.657370	NM_005715	ENSG00000111962	UST	2OST	uronyl 2-sulfotransferase	protein-coding
chr6	149091748	149092454	intron (NM_005715, intron 1 of 7)	intron (NM_005715, intron 1 of 7)	23935	NM_005715	10090	Hs.657370	NM_005715	ENSG00000111962	UST	2OST	uronyl 2-sulfotransferase	protein-coding
chr6	149085693	149086180	intron (NM_005715, intron 1 of 7)	MER11A|LTR|ERVK	17770	NM_005715	10090	Hs.657370	NM_005715	ENSG00000111962	UST	2OST	uronyl 2-sulfotransferase	protein-coding
chr6	149159015	149159661	intron (NM_005715, intron 1 of 7)	L2a|LINE|L2	91172	NM_005715	10090	Hs.657370	NM_005715	ENSG00000111962	UST	2OST	uronyl 2-sulfotransferase	protein-coding
chr16	4418744	4419711	intron (NM_001351729, intron 9 of 27)	intron (NM_001351729, intron 9 of 27)	-2622	NM_138440	114990	Hs.372579	NM_138440	ENSG00000168140	VASN	SLITL2	vasorin	protein-coding
chr16	4430500	4430846	intron (NM_138440, intron 1 of 1)	intron (NM_138440, intron 1 of 1)	8824	NM_138440	114990	Hs.372579	NM_138440	ENSG00000168140	VASN	SLITL2	vasorin	protein-coding
chr16	4421312	4421911	promoter-TSS (NM_138440)	promoter-TSS (NM_138440)	-238	NM_138440	114990	Hs.372579	NM_138440	ENSG00000168140	VASN	SLITL2	vasorin	protein-coding
chr16	4424925	4425351	intron (NM_138440, intron 1 of 1)	intron (NM_138440, intron 1 of 1)	3289	NM_138440	114990	Hs.372579	NM_138440	ENSG00000168140	VASN	SLITL2	vasorin	protein-coding
chr10	115998647	115999491	promoter-TSS (NM_001320804)	promoter-TSS (NM_001320804)	56	NM_001272046	340706	Hs.197741	NM_198496	ENSG00000165816	VWA2	AMACO|CCSP-2|CCSP2|NET42	von Willebrand factor A domain containing 2	protein-coding
chr12	6197921	6198515	intron (NM_000552, intron 6 of 51)	intron (NM_000552, intron 6 of 51)	35623	NM_000552	7450	Hs.440848	NM_000552	ENSG00000110799	VWF	F8VWF|VWD	von Willebrand factor	protein-coding
chr4	6275190	6275634	intron (NM_001145853, intron 1 of 7)	intron (NM_001145853, intron 1 of 7)	3835	NM_001145853	7466	Hs.518602	NM_006005	ENSG00000109501	WFS1	CTRCT41|WFRS|WFS|WFSL	wolframin ER transmembrane glycoprotein	protein-coding
chr4	6281881	6282443	intron (NM_006005, intron 2 of 7)	intron (NM_006005, intron 2 of 7)	10585	NM_001145853	7466	Hs.518602	NM_006005	ENSG00000109501	WFS1	CTRCT41|WFRS|WFS|WFSL	wolframin ER transmembrane glycoprotein	protein-coding
chr4	6314517	6315278	Intergenic	LTR8|LTR|ERV1	43320	NM_001145853	7466	Hs.518602	NM_006005	ENSG00000109501	WFS1	CTRCT41|WFRS|WFS|WFSL	wolframin ER transmembrane glycoprotein	protein-coding
chr9	117245851	117246453	intron (NM_001173425, intron 1 of 11)	intron (NM_001173425, intron 1 of 11)	19343	NM_001083885	25861	Hs.93836	NM_015404	ENSG00000095397	WHRN	CIP98|DFNB31|PDZD7B|USH2D|WI	whirlin	protein-coding
chr9	117291315	117291840	Intergenic	Intergenic	-23824	NM_015404	25861	Hs.93836	NM_015404	ENSG00000095397	WHRN	CIP98|DFNB31|PDZD7B|USH2D|WI	whirlin	protein-coding
chr9	117246722	117247146	intron (NM_001173425, intron 1 of 11)	intron (NM_001173425, intron 1 of 11)	18561	NM_001083885	25861	Hs.93836	NM_015404	ENSG00000095397	WHRN	CIP98|DFNB31|PDZD7B|USH2D|WI	whirlin	protein-coding
chr9	117306782	117307074	Intergenic	Intergenic	-39175	NM_015404	25861	Hs.93836	NM_015404	ENSG00000095397	WHRN	CIP98|DFNB31|PDZD7B|USH2D|WI	whirlin	protein-coding
chr9	117307351	117307904	Intergenic	Intergenic	-39874	NM_015404	25861	Hs.93836	NM_015404	ENSG00000095397	WHRN	CIP98|DFNB31|PDZD7B|USH2D|WI	whirlin	protein-coding
chr7	120968571	120969224	promoter-TSS (NM_057168)	promoter-TSS (NM_057168)	-157	NM_057168	51384	Hs.272375	NM_016087	ENSG00000002745	WNT16	-	Wnt family member 16	protein-coding
chr5	167792657	167793069	intron (NM_001161662, intron 1 of 22)	intron (NM_001161662, intron 1 of 22)	74213	NM_015238	23286	Hs.484047	NM_015238	ENSG00000113645	WWC1	HBEBP3|HBEBP36|KIBRA|MEMRYQTL|PPP1R168	WW and C2 domain containing 1	protein-coding
chr5	167780088	167780602	intron (NM_001161662, intron 1 of 22)	intron (NM_001161662, intron 1 of 22)	61695	NM_015238	23286	Hs.484047	NM_015238	ENSG00000113645	WWC1	HBEBP3|HBEBP36|KIBRA|MEMRYQTL|PPP1R168	WW and C2 domain containing 1	protein-coding
chr5	167787465	167787973	intron (NM_001161662, intron 1 of 22)	MIR3|SINE|MIR	69069	NM_015238	23286	Hs.484047	NM_015238	ENSG00000113645	WWC1	HBEBP3|HBEBP36|KIBRA|MEMRYQTL|PPP1R168	WW and C2 domain containing 1	protein-coding
chr5	167778853	167779312	intron (NM_001161662, intron 1 of 22)	MIR|SINE|MIR	60432	NM_015238	23286	Hs.484047	NM_015238	ENSG00000113645	WWC1	HBEBP3|HBEBP36|KIBRA|MEMRYQTL|PPP1R168	WW and C2 domain containing 1	protein-coding
chr5	167734134	167734465	intron (NM_001161662, intron 1 of 22)	MIR|SINE|MIR	15649	NM_015238	23286	Hs.484047	NM_015238	ENSG00000113645	WWC1	HBEBP3|HBEBP36|KIBRA|MEMRYQTL|PPP1R168	WW and C2 domain containing 1	protein-coding
chr5	167751833	167752526	intron (NM_001161662, intron 1 of 22)	intron (NM_001161662, intron 1 of 22)	33529	NM_015238	23286	Hs.484047	NM_015238	ENSG00000113645	WWC1	HBEBP3|HBEBP36|KIBRA|MEMRYQTL|PPP1R168	WW and C2 domain containing 1	protein-coding
chr5	167742674	167744123	intron (NM_001161662, intron 1 of 22)	intron (NM_001161662, intron 1 of 22)	24748	NM_015238	23286	Hs.484047	NM_015238	ENSG00000113645	WWC1	HBEBP3|HBEBP36|KIBRA|MEMRYQTL|PPP1R168	WW and C2 domain containing 1	protein-coding
chr5	167761814	167762298	intron (NM_001161662, intron 1 of 22)	intron (NM_001161662, intron 1 of 22)	43406	NM_015238	23286	Hs.484047	NM_015238	ENSG00000113645	WWC1	HBEBP3|HBEBP36|KIBRA|MEMRYQTL|PPP1R168	WW and C2 domain containing 1	protein-coding
chr5	167744659	167745130	intron (NM_001161662, intron 1 of 22)	intron (NM_001161662, intron 1 of 22)	26244	NM_015238	23286	Hs.484047	NM_015238	ENSG00000113645	WWC1	HBEBP3|HBEBP36|KIBRA|MEMRYQTL|PPP1R168	WW and C2 domain containing 1	protein-coding
chr5	167723738	167724328	intron (NM_001161662, intron 1 of 22)	MIRb|SINE|MIR	5383	NM_015238	23286	Hs.484047	NM_015238	ENSG00000113645	WWC1	HBEBP3|HBEBP36|KIBRA|MEMRYQTL|PPP1R168	WW and C2 domain containing 1	protein-coding
chr5	167715411	167715785	Intergenic	Intergenic	-3052	NM_001161661	23286	Hs.484047	NM_015238	ENSG00000113645	WWC1	HBEBP3|HBEBP36|KIBRA|MEMRYQTL|PPP1R168	WW and C2 domain containing 1	protein-coding
chr5	167774565	167775236	intron (NM_001161662, intron 1 of 22)	L2b|LINE|L2	56250	NM_015238	23286	Hs.484047	NM_015238	ENSG00000113645	WWC1	HBEBP3|HBEBP36|KIBRA|MEMRYQTL|PPP1R168	WW and C2 domain containing 1	protein-coding
chr5	167749376	167750012	intron (NM_001161662, intron 1 of 22)	MLT1J|LTR|ERVL-MaLR	31044	NM_015238	23286	Hs.484047	NM_015238	ENSG00000113645	WWC1	HBEBP3|HBEBP36|KIBRA|MEMRYQTL|PPP1R168	WW and C2 domain containing 1	protein-coding
chr5	167741773	167742231	intron (NM_001161662, intron 1 of 22)	intron (NM_001161662, intron 1 of 22)	23352	NM_015238	23286	Hs.484047	NM_015238	ENSG00000113645	WWC1	HBEBP3|HBEBP36|KIBRA|MEMRYQTL|PPP1R168	WW and C2 domain containing 1	protein-coding
chr22	29213890	29216205	Intergenic	Intergenic	-18487	NM_005080	7494	Hs.437638	NM_005080	ENSG00000100219	XBP1	TREB-5|TREB5|XBP-1|XBP2	X-box binding protein 1	protein-coding
chr22	29186586	29187105	Intergenic	Intergenic	9715	NM_001079539	7494	Hs.437638	NM_005080	ENSG00000100219	XBP1	TREB-5|TREB5|XBP-1|XBP2	X-box binding protein 1	protein-coding
chr22	29209275	29210512	Intergenic	Intergenic	-13333	NM_005080	7494	Hs.437638	NM_005080	ENSG00000100219	XBP1	TREB-5|TREB5|XBP-1|XBP2	X-box binding protein 1	protein-coding
chr22	29218434	29220258	Intergenic	Intergenic	-22786	NM_005080	7494	Hs.437638	NM_005080	ENSG00000100219	XBP1	TREB-5|TREB5|XBP-1|XBP2	X-box binding protein 1	protein-coding
chr3	183483033	183483660	intron (NM_001351369, intron 15 of 30)	intron (NM_001351369, intron 15 of 30)	44893	NR_046727	100874113		NR_046727		YEATS2-AS1	-	YEATS2 antisense RNA 1	ncRNA
chr17	57407056	57407568	Intergenic	Intergenic	-1704	NM_001005404	388403	Hs.463613	NM_001005404	ENSG00000175155	YPEL2	FKSG4	yippee like 2	protein-coding
chr17	57409465	57409919	intron (NM_001005404, intron 1 of 4)	CpG	676	NM_001005404	388403	Hs.463613	NM_001005404	ENSG00000175155	YPEL2	FKSG4	yippee like 2	protein-coding
chr17	57367167	57367688	Intergenic	Intergenic	-41589	NM_001005404	388403	Hs.463613	NM_001005404	ENSG00000175155	YPEL2	FKSG4	yippee like 2	protein-coding
chr17	57404735	57405247	Intergenic	L2c|LINE|L2	-4025	NM_001005404	388403	Hs.463613	NM_001005404	ENSG00000175155	YPEL2	FKSG4	yippee like 2	protein-coding
chr14	77608271	77608790	promoter-TSS (NM_174976)	promoter-TSS (NM_174976)	-396	NM_174976	283576	Hs.525485	NM_174976	ENSG00000177108	ZDHHC22	C14orf59	zinc finger DHHC-type containing 22	protein-coding
chr14	77610623	77612505	Intergenic	Intergenic	-3430	NM_174976	283576	Hs.525485	NM_174976	ENSG00000177108	ZDHHC22	C14orf59	zinc finger DHHC-type containing 22	protein-coding
chr10	80864883	80865244	intron (NM_020338, intron 1 of 24)	MIR3|SINE|MIR	36340	NM_020338	57178	Hs.193118	NM_020338	ENSG00000108175	ZMIZ1	MIZ|RAI17|TRAFIP10|ZIMP10	zinc finger MIZ-type containing 1	protein-coding
chr10	80909660	80910285	intron (NM_020338, intron 3 of 24)	intron (NM_020338, intron 3 of 24)	81249	NM_020338	57178	Hs.193118	NM_020338	ENSG00000108175	ZMIZ1	MIZ|RAI17|TRAFIP10|ZIMP10	zinc finger MIZ-type containing 1	protein-coding
chr10	80853586	80854198	intron (NM_020338, intron 1 of 24)	intron (NM_020338, intron 1 of 24)	25169	NM_020338	57178	Hs.193118	NM_020338	ENSG00000108175	ZMIZ1	MIZ|RAI17|TRAFIP10|ZIMP10	zinc finger MIZ-type containing 1	protein-coding
chr10	80922394	80923083	intron (NM_020338, intron 4 of 24)	intron (NM_020338, intron 4 of 24)	94015	NM_020338	57178	Hs.193118	NM_020338	ENSG00000108175	ZMIZ1	MIZ|RAI17|TRAFIP10|ZIMP10	zinc finger MIZ-type containing 1	protein-coding
chr10	80917091	80917957	intron (NM_020338, intron 3 of 24)	intron (NM_020338, intron 3 of 24)	88801	NM_020338	57178	Hs.193118	NM_020338	ENSG00000108175	ZMIZ1	MIZ|RAI17|TRAFIP10|ZIMP10	zinc finger MIZ-type containing 1	protein-coding
chr10	80846387	80847103	intron (NM_020338, intron 1 of 24)	intron (NM_020338, intron 1 of 24)	18022	NM_020338	57178	Hs.193118	NM_020338	ENSG00000108175	ZMIZ1	MIZ|RAI17|TRAFIP10|ZIMP10	zinc finger MIZ-type containing 1	protein-coding
chr10	80886885	80887250	intron (NM_020338, intron 2 of 24)	intron (NM_020338, intron 2 of 24)	58344	NM_020338	57178	Hs.193118	NM_020338	ENSG00000108175	ZMIZ1	MIZ|RAI17|TRAFIP10|ZIMP10	zinc finger MIZ-type containing 1	protein-coding
chr10	80894771	80895180	intron (NM_020338, intron 2 of 24)	intron (NM_020338, intron 2 of 24)	66252	NM_020338	57178	Hs.193118	NM_020338	ENSG00000108175	ZMIZ1	MIZ|RAI17|TRAFIP10|ZIMP10	zinc finger MIZ-type containing 1	protein-coding
chr10	80918053	80918755	intron (NM_020338, intron 3 of 24)	intron (NM_020338, intron 3 of 24)	89681	NM_020338	57178	Hs.193118	NM_020338	ENSG00000108175	ZMIZ1	MIZ|RAI17|TRAFIP10|ZIMP10	zinc finger MIZ-type containing 1	protein-coding
chr10	80929849	80930249	intron (NM_020338, intron 4 of 24)	MIR3|SINE|MIR	101326	NM_020338	57178	Hs.193118	NM_020338	ENSG00000108175	ZMIZ1	MIZ|RAI17|TRAFIP10|ZIMP10	zinc finger MIZ-type containing 1	protein-coding
chr10	80888044	80889077	intron (NM_020338, intron 2 of 24)	intron (NM_020338, intron 2 of 24)	59837	NM_020338	57178	Hs.193118	NM_020338	ENSG00000108175	ZMIZ1	MIZ|RAI17|TRAFIP10|ZIMP10	zinc finger MIZ-type containing 1	protein-coding
chr8	37474331	37474780	Intergenic	MER58A|DNA|hAT-Charlie	-78745	NM_025069	80139	Hs.288042	NM_025069	ENSG00000183779	ZNF703	NLZ1|ZEPPO1|ZNF503L|ZPO1	zinc finger protein 703	protein-coding
chr8	37551722	37552120	Intergenic	Intergenic	-1379	NM_025069	80139	Hs.288042	NM_025069	ENSG00000183779	ZNF703	NLZ1|ZEPPO1|ZNF503L|ZPO1	zinc finger protein 703	protein-coding
chr8	37541863	37542348	Intergenic	Intergenic	-11195	NM_025069	80139	Hs.288042	NM_025069	ENSG00000183779	ZNF703	NLZ1|ZEPPO1|ZNF503L|ZPO1	zinc finger protein 703	protein-coding
chr8	37548728	37549412	Intergenic	L2c|LINE|L2	-4230	NM_025069	80139	Hs.288042	NM_025069	ENSG00000183779	ZNF703	NLZ1|ZEPPO1|ZNF503L|ZPO1	zinc finger protein 703	protein-coding
chr16	75087594	75089065	intron (NM_032268, intron 1 of 4)	intron (NM_032268, intron 1 of 4)	55407	NM_032268	84937	Hs.427284	NM_032268	ENSG00000186187	ZNRF1	NIN283	zinc and ring finger 1	protein-coding
chr16	75078597	75079563	intron (NM_032268, intron 1 of 4)	intron (NM_032268, intron 1 of 4)	46158	NM_032268	84937	Hs.427284	NM_032268	ENSG00000186187	ZNRF1	NIN283	zinc and ring finger 1	protein-coding
chr16	75032503	75032971	promoter-TSS (NM_032268)	promoter-TSS (NM_032268)	-185	NM_032268	84937	Hs.427284	NM_032268	ENSG00000186187	ZNRF1	NIN283	zinc and ring finger 1	protein-coding
chr16	75063270	75064467	intron (NM_032268, intron 1 of 4)	AluSz|SINE|Alu	30946	NM_032268	84937	Hs.427284	NM_032268	ENSG00000186187	ZNRF1	NIN283	zinc and ring finger 1	protein-coding
chr16	75036999	75037790	intron (NM_032268, intron 1 of 4)	MIR|SINE|MIR	4472	NM_032268	84937	Hs.427284	NM_032268	ENSG00000186187	ZNRF1	NIN283	zinc and ring finger 1	protein-coding

## Sheet: ER_targets_ER-SRC3-RAC1_sites
Chr	Start	End	Annotation	Detailed Annotation	Distance to TSS	Nearest PromoterID	Entrez ID	Nearest Unigene	Nearest Refseq	Nearest Ensembl	Gene Name	Gene Alias	Gene Description	Gene Type
chr22	43130638	43130638	Intergenic	Intergenic	-13331	NM_001318038	53947	Hs.105956	NM_017436	ENSG00000128274	A4GALT	A14GALT|A4GALT1|Gb3S|P(k)|P1|P1PK|PK	alpha 1,4-galactosyltransferase (P blood group)	protein-coding
chr16	8773243	8773243	intron (NM_020686, intron 1 of 15)	intron (NM_020686, intron 1 of 15)	4769	NM_020686	18	Hs.336768	NM_000663	ENSG00000183044	ABAT	GABA-AT|GABAT|NPD009	4-aminobutyrate aminotransferase	protein-coding
chr1	94566695	94566695	intron (NM_000350, intron 5 of 49)	intron (NM_000350, intron 5 of 49)	20009	NM_000350	24	Hs.416707	NM_000350	ENSG00000198691	ABCA4	ABC10|ABCR|ARMD2|CORD3|FFM|RMP|RP19|STGD|STGD1	ATP binding cassette subfamily A member 4	protein-coding
chr7	87044451	87044451	intron (NM_000443, intron 21 of 27)	intron (NM_000443, intron 21 of 27)	60545	NM_000443	5244	Hs.654403	NM_000443	ENSG00000005471	ABCB4	ABC21|GBD1|ICP3|MDR2|MDR2/3|MDR3|PFIC-3|PGY3	ATP binding cassette subfamily B member 4	protein-coding
chr15	89682704	89682704	intron (NM_007011, intron 7 of 14)	intron (NM_007011, intron 7 of 14)	51017	NM_152924	11057	Hs.122337	NM_007011	ENSG00000140526	ABHD2	HS1-2|LABH2|PHPS1-2	abhydrolase domain containing 2	protein-coding
chr15	89658928	89658928	intron (NM_007011, intron 6 of 14)	intron (NM_007011, intron 6 of 14)	27241	NM_152924	11057	Hs.122337	NM_007011	ENSG00000140526	ABHD2	HS1-2|LABH2|PHPS1-2	abhydrolase domain containing 2	protein-coding
chr15	89664831	89664831	intron (NM_007011, intron 7 of 14)	intron (NM_007011, intron 7 of 14)	33144	NM_152924	11057	Hs.122337	NM_007011	ENSG00000140526	ABHD2	HS1-2|LABH2|PHPS1-2	abhydrolase domain containing 2	protein-coding
chr15	89673186	89673186	intron (NM_007011, intron 7 of 14)	intron (NM_007011, intron 7 of 14)	41499	NM_152924	11057	Hs.122337	NM_007011	ENSG00000140526	ABHD2	HS1-2|LABH2|PHPS1-2	abhydrolase domain containing 2	protein-coding
chr20	24999251	24999251	intron (NM_001252677, intron 7 of 11)	MIR|SINE|MIR	14091	NM_001252676	84532	Hs.529353	NM_032501	ENSG00000154930	ACSS1	ACAS2L|ACECS1|AceCS2L	acyl-CoA synthetase short chain family member 1	protein-coding
chr16	4192644	4192644	Intergenic	Intergenic	-26201	NM_001116	115	Hs.391860	NM_001116	ENSG00000162104	ADCY9	AC9|ACIX	adenylate cyclase 9	protein-coding
chr16	4226961	4226961	Intergenic	Intergenic	-60518	NM_001116	115	Hs.391860	NM_001116	ENSG00000162104	ADCY9	AC9|ACIX	adenylate cyclase 9	protein-coding
chr16	4202507	4202507	Intergenic	MamRep605|Unknown|Unknown	-36064	NM_001116	115	Hs.391860	NM_001116	ENSG00000162104	ADCY9	AC9|ACIX	adenylate cyclase 9	protein-coding
chr16	4163586	4163586	intron (NM_001116, intron 2 of 10)	intron (NM_001116, intron 2 of 10)	2857	NM_001116	115	Hs.391860	NM_001116	ENSG00000162104	ADCY9	AC9|ACIX	adenylate cyclase 9	protein-coding
chr4	3829418	3829418	Intergenic	Intergenic	61306	NM_000683	152	Hs.123022	NM_000683	ENSG00000184160	ADRA2C	ADRA2L2|ADRA2RL2|ADRARL2|ALPHA2CAR	adrenoceptor alpha 2C	protein-coding
chr10	115817001	115817001	Intergenic	MamRep605|Unknown|Unknown	13376	NM_000684	153	Hs.99913	NM_000684	ENSG00000043591	ADRB1	ADRB1R|B1AR|BETA1AR|RHR	adrenoceptor beta 1	protein-coding
chr7	16887146	16887146	Intergenic	Intergenic	34461	NM_176813	155465	Hs.100686	NM_176813	ENSG00000173467	AGR3	AG-3|AG3|BCMP11|HAG3|PDIA18|hAG-3	anterior gradient 3, protein disulphide isomerase family member	protein-coding
chr7	16961688	16961688	Intergenic	Intergenic	-40081	NM_176813	155465	Hs.100686	NM_176813	ENSG00000173467	AGR3	AG-3|AG3|BCMP11|HAG3|PDIA18|hAG-3	anterior gradient 3, protein disulphide isomerase family member	protein-coding
chr7	16920354	16920354	intron (NM_176813, intron 1 of 7)	intron (NM_176813, intron 1 of 7)	1253	NM_176813	155465	Hs.100686	NM_176813	ENSG00000173467	AGR3	AG-3|AG3|BCMP11|HAG3|PDIA18|hAG-3	anterior gradient 3, protein disulphide isomerase family member	protein-coding
chr17	55244362	55244362	Intergenic	Intergenic	71512	NM_001370427	8165	Hs.463506	NM_003488	ENSG00000121057	AKAP1	AKAP|AKAP121|AKAP149|AKAP84|D-AKAP1|PPP1R43|PRKA1|SAKAP84|TDRD17	A-kinase anchoring protein 1	protein-coding
chr17	55163181	55163181	promoter-TSS (NM_001242902)	promoter-TSS (NM_001242902)	46	NM_001242902	8165	Hs.463506	NM_003488	ENSG00000121057	AKAP1	AKAP|AKAP121|AKAP149|AKAP84|D-AKAP1|PPP1R43|PRKA1|SAKAP84|TDRD17	A-kinase anchoring protein 1	protein-coding
chr7	2728926	2728926	intron (NM_001284355, intron 1 of 5)	intron (NM_001284355, intron 1 of 5)	1090	NM_001321766	155185	Hs.42221	NM_133463	ENSG00000174945	AMZ1	-	archaelysin family metallopeptidase 1	protein-coding
chr10	99331566	99331566	promoter-TSS (NM_001291218)	promoter-TSS (NM_001291218)	-632	NM_001291218	26287	Hs.73708	NM_020349	ENSG00000165887	ANKRD2	ARPP	ankyrin repeat domain 2	protein-coding
chr10	99334516	99334516	intron (NM_020349, intron 1 of 8)	intron (NM_020349, intron 1 of 8)	1980	NM_001291219	26287	Hs.73708	NM_020349	ENSG00000165887	ANKRD2	ARPP	ankyrin repeat domain 2	protein-coding
chr10	99326269	99326269	intron (NM_024954, intron 1 of 2)	MIRb|SINE|MIR	-5929	NM_001291218	26287	Hs.73708	NM_020349	ENSG00000165887	ANKRD2	ARPP	ankyrin repeat domain 2	protein-coding
chr18	21209518	21209518	intron (NM_001308238, intron 6 of 8)	intron (NM_001308238, intron 6 of 8)	33357	NM_173505	147463	Hs.355689	NM_173505	ENSG00000154065	ANKRD29	-	ankyrin repeat domain 29	protein-coding
chr18	21207397	21207397	intron (NM_001308238, intron 6 of 8)	intron (NM_001308238, intron 6 of 8)	35478	NM_173505	147463	Hs.355689	NM_173505	ENSG00000154065	ANKRD29	-	ankyrin repeat domain 29	protein-coding
chr1	150954427	150954427	promoter-TSS (NM_003568)	promoter-TSS (NM_003568)	-341	NM_003568	8416	Hs.3346	NM_003568	ENSG00000143412	ANXA9	ANX31	annexin A9	protein-coding
chr22	29774263	29774263	intron (NM_001127, intron 1 of 22)	intron (NM_001127, intron 1 of 22)	10296	NM_001166019	162	Hs.368794	NM_001127	ENSG00000100280	AP1B1	ADTB1|AP105A|BAM22|CLAPB2	adaptor related protein complex 1 subunit beta 1	protein-coding
chr22	29781733	29781733	intron (NM_001127, intron 1 of 22)	intron (NM_001127, intron 1 of 22)	2826	NM_001166019	162	Hs.368794	NM_001127	ENSG00000100280	AP1B1	ADTB1|AP105A|BAM22|CLAPB2	adaptor related protein complex 1 subunit beta 1	protein-coding
chr9	33445499	33445499	intron (NM_004925, intron 1 of 5)	intron (NM_004925, intron 1 of 5)	2092	NM_001318144	360	Hs.234642	NM_004925	ENSG00000165272	AQP3	AQP-3|GIL	aquaporin 3 (Gill blood group)	protein-coding
chr1	17847177	17847177	Intergenic	Intergenic	-19016	NR_137287	55160	Hs.443460	NM_018125	ENSG00000074964	ARHGEF10L	GrinchGEF	Rho guanine nucleotide exchange factor 10 like	protein-coding
chr1	17886633	17886633	intron (NR_137287, intron 1 of 29)	intron (NR_137287, intron 1 of 29)	-20415	NM_001011722	55160	Hs.443460	NM_018125	ENSG00000074964	ARHGEF10L	GrinchGEF	Rho guanine nucleotide exchange factor 10 like	protein-coding
chr1	17856106	17856106	Intergenic	Intergenic	-10087	NR_137287	55160	Hs.443460	NM_018125	ENSG00000074964	ARHGEF10L	GrinchGEF	Rho guanine nucleotide exchange factor 10 like	protein-coding
chr1	17851784	17851784	Intergenic	Intergenic	-14409	NR_137287	55160	Hs.443460	NM_018125	ENSG00000074964	ARHGEF10L	GrinchGEF	Rho guanine nucleotide exchange factor 10 like	protein-coding
chr3	153936717	153936717	intron (NM_015595, intron 10 of 14)	MIR3|SINE|MIR	97538	NM_001251963	26084	Hs.240845	NM_015595	ENSG00000114790	ARHGEF26	CSGEF|HMFN1864|SGEF	Rho guanine nucleotide exchange factor 26	protein-coding
chr10	104470641	104470641	intron (NM_004311, intron 1 of 5)	intron (NM_004311, intron 1 of 5)	3513	NM_004311	403	Hs.182215	NM_004311	ENSG00000138175	ARL3	ARFL3|JBTS35|RP83	ADP ribosylation factor like GTPase 3	protein-coding
chr11	75083555	75083555	Intergenic	Intergenic	-20850	NM_020251	408	Hs.503284	NM_004041	ENSG00000137486	ARRB1	ARB1|ARR1	arrestin beta 1	protein-coding
chr11	75078083	75078083	Intergenic	LTR3|LTR|ERVK	-15378	NM_020251	408	Hs.503284	NM_004041	ENSG00000137486	ARRB1	ARB1|ARR1	arrestin beta 1	protein-coding
chr10	5698739	5698739	intron (NR_037164, intron 1 of 6)	MER87B|LTR|ERV1	9819	NR_037164	79754	Hs.445899	NM_024701	ENSG00000196372	ASB13	-	ankyrin repeat and SOCS box containing 13	protein-coding
chr10	5702392	5702392	intron (NR_037164, intron 1 of 6)	intron (NR_037164, intron 1 of 6)	6166	NR_037164	79754	Hs.445899	NM_024701	ENSG00000196372	ASB13	-	ankyrin repeat and SOCS box containing 13	protein-coding
chr2	10897825	10897825	intron (NM_001039362, intron 4 of 13)	intron (NM_001039362, intron 4 of 13)	36069	NM_144583	245973	Hs.580464	NM_144583	ENSG00000143882	ATP6V1C2	ATP6C2|VMA5	ATPase H+ transporting V1 subunit C2	protein-coding
chr16	377296	377296	intron (NM_181050, intron 2 of 9)	intron (NM_181050, intron 2 of 9)	25427	NM_003502	8312	Hs.592082	NM_003502	ENSG00000103126	AXIN1	AXIN|PPP1R49	axin 1	protein-coding
chr3	160818841	160818841	intron (NM_001349155, intron 3 of 4)	intron (NM_001349155, intron 3 of 4)	3679	NM_001349161	8706	Hs.418062	NM_003781	ENSG00000169255	B3GALNT1	B3GALT3|GLCT3|GLOB|Gb4Cer|P|P1|beta3Gal-T3|galT3	beta-1,3-N-acetylgalactosaminyltransferase 1 (globoside blood group)	protein-coding
chr3	160749051	160749051	intron (NM_139245, intron 2 of 3)	intron (NM_139245, intron 2 of 3)	73469	NM_001349161	8706	Hs.418062	NM_003781	ENSG00000169255	B3GALNT1	B3GALT3|GLCT3|GLOB|Gb4Cer|P|P1|beta3Gal-T3|galT3	beta-1,3-N-acetylgalactosaminyltransferase 1 (globoside blood group)	protein-coding
chr19	17902259	17902259	Intergenic	Intergenic	-3688	NM_014256	10331	Hs.69009	NM_014256	ENSG00000179913	B3GNT3	B3GAL-T8|B3GN-T3|B3GNT-3|HP10328|TMEM3|beta3Gn-T3	UDP-GlcNAc:betaGal beta-1,3-N-acetylglucosaminyltransferase 3	protein-coding
chr17	47184314	47184314	Intergenic	Intergenic	-25508	NM_001159388	124872	Hs.374679	NM_153446	ENSG00000167080	B4GALNT2	B4GALT|GALGT2	beta-1,4-N-acetyl-galactosaminyltransferase 2	protein-coding
chr12	622752	622752	intron (NM_173593, intron 1 of 19)	MER41A|LTR|ERV1	53647	NM_173593	283358	Hs.504416	NM_173593	ENSG00000139044	B4GALNT3	-	beta-1,4-N-acetyl-galactosaminyltransferase 3	protein-coding
chr14	76002383	76002383	intron (NM_006399, intron 2 of 2)	L2a|LINE|L2	13571	NM_006399	10538	Hs.509964	NM_006399	ENSG00000156127	BATF	B-ATF|BATF1|SFA-2|SFA2	basic leucine zipper ATF-like transcription factor	protein-coding
chr14	75987909	75987909	promoter-TSS (NM_006399)	promoter-TSS (NM_006399)	-903	NM_006399	10538	Hs.509964	NM_006399	ENSG00000156127	BATF	B-ATF|BATF1|SFA-2|SFA2	basic leucine zipper ATF-like transcription factor	protein-coding
chr14	99470722	99470722	Intergenic	MER45B|DNA|hAT-Tip100	267812	NM_001282238	64919	Hs.709690	NM_022898	ENSG00000127152	BCL11B	ATL1|ATL1-alpha|ATL1-beta|ATL1-delta|ATL1-gamma|CTIP-2|CTIP2|IDDFSTA|IMD49|RIT1|ZNF856B|hRIT1-alpha	BAF chromatin remodeling complex subunit BCL11B	protein-coding
chr18	60908771	60908771	intron (NM_000633, intron 2 of 2)	intron (NM_000633, intron 2 of 2)	77842	NM_000633	596	Hs.150749	NM_000633	ENSG00000171791	BCL2	Bcl-2|PPP1R50	BCL2 apoptosis regulator	protein-coding
chr18	60924718	60924718	intron (NM_000633, intron 2 of 2)	intron (NM_000633, intron 2 of 2)	61895	NM_000633	596	Hs.150749	NM_000633	ENSG00000171791	BCL2	Bcl-2|PPP1R50	BCL2 apoptosis regulator	protein-coding
chr7	33886012	33886012	Intergenic	Intergenic	-58515	NM_133468	168667	Hs.660998	NM_133468	ENSG00000164619	BMPER	CRIM3|CV-2|CV2	BMP binding endothelial regulator	protein-coding
chr7	34076774	34076774	intron (NM_001365308, intron 6 of 14)	AluJr4|SINE|Alu	131623	NM_001365308	168667	Hs.660998	NM_133468	ENSG00000164619	BMPER	CRIM3|CV-2|CV2	BMP binding endothelial regulator	protein-coding
chr7	34109395	34109395	intron (NM_001365308, intron 11 of 14)	intron (NM_001365308, intron 11 of 14)	164244	NM_001365308	168667	Hs.660998	NM_133468	ENSG00000164619	BMPER	CRIM3|CV-2|CV2	BMP binding endothelial regulator	protein-coding
chr7	34275910	34275910	Intergenic	Intergenic	330759	NM_001365308	168667	Hs.660998	NM_133468	ENSG00000164619	BMPER	CRIM3|CV-2|CV2	BMP binding endothelial regulator	protein-coding
chr7	33872657	33872657	Intergenic	Intergenic	-71870	NM_133468	168667	Hs.660998	NM_133468	ENSG00000164619	BMPER	CRIM3|CV-2|CV2	BMP binding endothelial regulator	protein-coding
chr16	85780109	85780109	intron (NR_161454, intron 1 of 3)	intron (NR_161454, intron 1 of 3)	4593	NR_161454	404550	Hs.461655	NM_206967	ENSG00000154102	C16orf74	-	chromosome 16 open reading frame 74	protein-coding
chr22	37585359	37585359	intron (NM_001365878, intron 3 of 4)	MER41B|LTR|ERV1	-1072	NM_182486	114904	Hs.22011	NM_031910	ENSG00000133466	C1QTNF6	CTFP6|CTRP6|ZACRP6	C1q and TNF related 6	protein-coding
chr22	37593039	37593039	intron (NM_001365878, intron 2 of 4)	MIR3|SINE|MIR	2424	NM_001365878	114904	Hs.22011	NM_031910	ENSG00000133466	C1QTNF6	CTFP6|CTRP6|ZACRP6	C1q and TNF related 6	protein-coding
chr6	42090632	42090632	intron (NM_001164446, intron 2 of 4)	intron (NM_001164446, intron 2 of 4)	19726	NM_001164446	647024	Hs.444277	NM_001164446	ENSG00000188112	C6orf132	bA7K24.2	chromosome 6 open reading frame 132	protein-coding
chr17	64929706	64929706	Intergenic	MIRb|SINE|MIR	-31117	NM_014405	27092	Hs.514423	NM_014405	ENSG00000075461	CACNG4	-	calcium voltage-gated channel auxiliary subunit gamma 4	protein-coding
chr17	64948516	64948516	Intergenic	Intergenic	-12307	NM_014405	27092	Hs.514423	NM_014405	ENSG00000075461	CACNG4	-	calcium voltage-gated channel auxiliary subunit gamma 4	protein-coding
chr7	93181339	93181339	intron (NM_001164737, intron 2 of 15)	intron (NM_001164737, intron 2 of 15)	7783	NM_001164738	799	Hs.489127	NM_001742	ENSG00000004948	CALCR	CRT|CT-R|CTR|CTR1	calcitonin receptor	protein-coding
chr8	128681063	128681063	Intergenic	Intergenic	65150	NR_117101	100270680	Hs.333720	NR_117101	ENSG00000249375	CASC11	CARLO7|CARLo-7|LINC00990|TCONS_00014535	cancer susceptibility 11	ncRNA
chr10	115438611	115438611	promoter-TSS (NM_001267057)	promoter-TSS (NM_001267057)	-310	NM_001267056	840	Hs.9216	NM_001227	ENSG00000165806	CASP7	CASP-7|CMH-1|ICE-LAP3|LICE2|MCH3	caspase 7	protein-coding
chr20	43343465	43343465	promoter-TSS (NM_001323370)	promoter-TSS (NM_001323370)	-20	NM_003881	8839	Hs.592145	NM_003881	ENSG00000064205	CCN5	CT58|CTGF-L|WISP2	cellular communication network factor 5	protein-coding
chr20	43357587	43357587	intron (NR_132377, intron 3 of 4)	L1ME2|LINE|L1	14102	NM_001323370	8839	Hs.592145	NM_003881	ENSG00000064205	CCN5	CT58|CTGF-L|WISP2	cellular communication network factor 5	protein-coding
chr11	69418941	69418941	Intergenic	Intergenic	-36932	NM_053056	595	Hs.523852	NM_053056	ENSG00000110092	CCND1	BCL1|D11S287E|PRAD1|U21B31	cyclin D1	protein-coding
chr11	69469853	69469853	TTS (NM_053056)	TTS (NM_053056)	13980	NM_053056	595	Hs.523852	NM_053056	ENSG00000110092	CCND1	BCL1|D11S287E|PRAD1|U21B31	cyclin D1	protein-coding
chr19	35810165	35810165	Intergenic	Intergenic	-9907	NM_001185101	933	Hs.579691	NM_001771	ENSG00000012124	CD22	SIGLEC-2|SIGLEC2	CD22 molecule	protein-coding
chr19	35808544	35808544	Intergenic	L2a|LINE|L2	-11528	NM_001185101	933	Hs.579691	NM_001771	ENSG00000012124	CD22	SIGLEC-2|SIGLEC2	CD22 molecule	protein-coding
chr12	6346869	6346869	intron (NM_001330312, intron 7 of 7)	intron (NM_001330312, intron 7 of 7)	37303	NM_001769	928	Hs.114286	NM_001769	ENSG00000010278	CD9	BTCC-1|DRAP-27|MIC3|MRP-1|TSPAN-29|TSPAN29	CD9 molecule	protein-coding
chr16	68741907	68741907	Intergenic	Intergenic	-29288	NM_001317185	999	Hs.461086	NM_004360	ENSG00000039068	CDH1	Arc-1|BCDS1|CD324|CDHE|ECAD|LCAM|UVO	cadherin 1	protein-coding
chr16	68779759	68779759	intron (NM_001317184, intron 2 of 14)	AluSx|SINE|Alu	8564	NM_004360	999	Hs.461086	NM_004360	ENSG00000039068	CDH1	Arc-1|BCDS1|CD324|CDHE|ECAD|LCAM|UVO	cadherin 1	protein-coding
chr22	46888005	46888005	intron (NM_014246, intron 1 of 34)	intron (NM_014246, intron 1 of 34)	45512	NM_014246	9620	Hs.252387	NM_014246	ENSG00000075275	CELSR1	ADGRC1|CDHF9|FMI2|HFMI2|ME2	cadherin EGF LAG seven-pass G-type receptor 1	protein-coding
chr1	109789034	109789034	Intergenic	Intergenic	-3127	NM_001408	1952	Hs.57652	NM_001408	ENSG00000143126	CELSR2	ADGRC2|CDHF10|EGFL2|Flamingo1|MEGF3	cadherin EGF LAG seven-pass G-type receptor 2	protein-coding
chr16	53133544	53133544	intron (NM_025134, intron 1 of 38)	intron (NM_025134, intron 1 of 38)	-31380	NM_001352127	80205	Hs.59159	NM_015287	ENSG00000177200	CHD9	AD013|CHD-9|CReMM|KISH2|PRIC320	chromodomain helicase DNA binding protein 9	protein-coding
chr12	102091129	102091129	promoter-TSS (NM_020244)	promoter-TSS (NM_020244)	-289	NM_020244	56994	Hs.293077	NM_020244	ENSG00000111666	CHPT1	CPT|CPT1	choline phosphotransferase 1	protein-coding
chr12	102092472	102092472	intron (NM_020244, intron 1 of 8)	intron (NM_020244, intron 1 of 8)	1054	NM_020244	56994	Hs.293077	NM_020244	ENSG00000111666	CHPT1	CPT|CPT1	choline phosphotransferase 1	protein-coding
chr19	19660787	19660787	Intergenic	Intergenic	11713	NM_153221	148113	Hs.279574	NM_153221	ENSG00000160161	CILP2	CLIP-2	cartilage intermediate layer protein 2	protein-coding
chr21	46806836	46806836	Intergenic	Intergenic	-18244	NM_130445	80781	Hs.517356	NM_030582	ENSG00000182871	COL18A1	KNO|KNO1|KS	collagen type XVIII alpha 1 chain	protein-coding
chr17	55977364	55977364	intron (NM_001271875, intron 1 of 10)	intron (NM_001271875, intron 1 of 10)	3386	NM_001292025	404093	Hs.46679	NM_001271875	ENSG00000180891	CUEDC1	-	CUE domain containing 1	protein-coding
chr17	55995863	55995863	intron (NM_001271875, intron 1 of 10)	intron (NM_001271875, intron 1 of 10)	-15113	NM_001292025	404093	Hs.46679	NM_001271875	ENSG00000180891	CUEDC1	-	CUE domain containing 1	protein-coding
chr10	44988314	44988314	Intergenic	HSMAR2|DNA|TcMar-Mariner	-107769	NM_199168	6387	Hs.522891	NM_000609	ENSG00000107562	CXCL12	IRH|PBSF|SCYB12|SDF1|TLSF|TPAR1	C-X-C motif chemokine ligand 12	protein-coding
chr5	139088663	139088663	Intergenic	Intergenic	33635	NM_001317209	51523	Hs.189119	NM_016463	ENSG00000171604	CXXC5	CF5|HSPC195|RINF|WID	CXXC finger protein 5	protein-coding
chr5	139023173	139023173	Intergenic	Intergenic	-3711	NM_001317201	51523	Hs.189119	NM_016463	ENSG00000171604	CXXC5	CF5|HSPC195|RINF|WID	CXXC finger protein 5	protein-coding
chr20	52740403	52740403	Intergenic	Intergenic	50122	NM_001128915	1591	Hs.89663	NM_000782	ENSG00000019186	CYP24A1	CP24|CYP24|HCAI|HCINF1|P450-CC24	cytochrome P450 family 24 subfamily A member 1	protein-coding
chr20	52765811	52765811	Intergenic	Intergenic	24714	NM_001128915	1591	Hs.89663	NM_000782	ENSG00000019186	CYP24A1	CP24|CYP24|HCAI|HCINF1|P450-CC24	cytochrome P450 family 24 subfamily A member 1	protein-coding
chr20	52743851	52743851	Intergenic	Intergenic	46674	NM_001128915	1591	Hs.89663	NM_000782	ENSG00000019186	CYP24A1	CP24|CYP24|HCAI|HCINF1|P450-CC24	cytochrome P450 family 24 subfamily A member 1	protein-coding
chr19	41427179	41427179	Intergenic	Intergenic	-2991	NR_001278	1556	Hs.529117	NR_001278	ENSG00000256612	CYP2B7P	CYP2B|CYP2B7|CYP2B7P1	cytochrome P450 family 2 subfamily B member 7, pseudogene	pseudo
chr14	100603732	100603732	intron (NM_016337, intron 9 of 13)	intron (NM_016337, intron 9 of 13)	22250	NM_206918	123099	Hs.159643	NM_206918	ENSG00000168350	DEGS2	C14orf66|DES2|FADS8	delta 4-desaturase, sphingolipid 2	protein-coding
chr8	120995058	120995058	intron (NM_001283012, intron 2 of 6)	intron (NM_001283012, intron 2 of 6)	109096	NM_022783	64798	Hs.112981	NM_022783	ENSG00000155792	DEPTOR	DEP.6|DEPDC6	DEP domain containing MTOR interacting protein	protein-coding
chr14	24109903	24109903	intron (NM_182908, intron 4 of 8)	intron (NM_182908, intron 4 of 8)	4330	NM_005794	10202	Hs.272499	NM_005794	ENSG00000100867	DHRS2	HEP27|SDR25C1	dehydrogenase/reductase 2	protein-coding
chr14	24134771	24134771	Intergenic	Intergenic	29198	NM_005794	10202	Hs.272499	NM_005794	ENSG00000100867	DHRS2	HEP27|SDR25C1	dehydrogenase/reductase 2	protein-coding
chr1	12660446	12660446	intron (NM_004753, intron 1 of 5)	intron (NM_004753, intron 1 of 5)	-3820	NM_001324370	9249	Hs.289347	NM_004753	ENSG00000162496	DHRS3	DD83.1|RDH17|Rsdr1|SDR1|SDR16C1|retSDR1	dehydrogenase/reductase 3	protein-coding
chr8	13134249	13134249	promoter-TSS (NM_001316668)	promoter-TSS (NM_001316668)	44	NM_001348083	10395	Hs.134296	NM_006094	ENSG00000164741	DLC1	ARHGAP7|HP|STARD12|p122-RhoGAP	DLC1 Rho GTPase activating protein	protein-coding
chr9	1050463	1050463	promoter-TSS (NM_181872)	promoter-TSS (NM_181872)	106	NM_001370533	10655	Hs.59506	NM_006557	ENSG00000173253	DMRT2	-	doublesex and mab-3 related transcription factor 2	protein-coding
chr9	1336706	1336706	Intergenic	Intergenic	285219	NM_001370532	10655	Hs.59506	NM_006557	ENSG00000173253	DMRT2	-	doublesex and mab-3 related transcription factor 2	protein-coding
chr10	101795469	101795469	Intergenic	MER4A|LTR|ERV1	-25765	NM_015221	23268	Hs.500771	NM_015221	ENSG00000107554	DNMBP	ARHGEF36|CTRCT48|TUBA	dynamin binding protein	protein-coding
chr10	101803324	101803324	intron (NM_001308, intron 8 of 8)	intron (NM_001308, intron 8 of 8)	-33620	NM_015221	23268	Hs.500771	NM_015221	ENSG00000107554	DNMBP	ARHGEF36|CTRCT48|TUBA	dynamin binding protein	protein-coding
chr10	101768094	101768094	intron (NM_015221, intron 1 of 16)	intron (NM_015221, intron 1 of 16)	1610	NM_015221	23268	Hs.500771	NM_015221	ENSG00000107554	DNMBP	ARHGEF36|CTRCT48|TUBA	dynamin binding protein	protein-coding
chr4	3465075	3465075	promoter-TSS (NM_001164673)	promoter-TSS (NM_001164673)	42	NM_173660	285489	Hs.122110	NM_173660	ENSG00000175920	DOK7	C4orf25|CMS10|CMS1B|FADS3	docking protein 7	protein-coding
chr21	37565768	37565768	intron (NM_005128, intron 2 of 36)	intron (NM_005128, intron 2 of 36)	28929	NM_005128	9980	Hs.204575	NM_005128	ENSG00000142197	DOP1B	21orf5|C21orf5|DOPEY2	DOP1 leucine zipper like protein B	protein-coding
chr21	37560724	37560724	intron (NM_005128, intron 2 of 36)	intron (NM_005128, intron 2 of 36)	23885	NM_005128	9980	Hs.204575	NM_005128	ENSG00000142197	DOP1B	21orf5|C21orf5|DOPEY2	DOP1 leucine zipper like protein B	protein-coding
chr21	37566595	37566595	intron (NM_005128, intron 2 of 36)	intron (NM_005128, intron 2 of 36)	29756	NM_005128	9980	Hs.204575	NM_005128	ENSG00000142197	DOP1B	21orf5|C21orf5|DOPEY2	DOP1 leucine zipper like protein B	protein-coding
chr21	37607632	37607632	intron (NM_005128, intron 15 of 36)	intron (NM_005128, intron 15 of 36)	70793	NM_005128	9980	Hs.204575	NM_005128	ENSG00000142197	DOP1B	21orf5|C21orf5|DOPEY2	DOP1 leucine zipper like protein B	protein-coding
chr1	21595161	21595161	intron (NM_001113347, intron 2 of 16)	intron (NM_001113347, intron 2 of 16)	10947	NM_001113347	1889	Hs.195080	NM_001397	ENSG00000117298	ECE1	ECE	endothelin converting enzyme 1	protein-coding
chr1	21568347	21568347	intron (NM_001113347, intron 8 of 16)	intron (NM_001113347, intron 8 of 16)	37761	NM_001113347	1889	Hs.195080	NM_001397	ENSG00000117298	ECE1	ECE	endothelin converting enzyme 1	protein-coding
chr1	21578533	21578533	intron (NM_001113347, intron 6 of 16)	intron (NM_001113347, intron 6 of 16)	27575	NM_001113347	1889	Hs.195080	NM_001397	ENSG00000117298	ECE1	ECE	endothelin converting enzyme 1	protein-coding
chr8	22601485	22601485	intron (NM_001363233, intron 4 of 6)	AmnSINE1|SINE|Deu	-50492	NM_004430	1960	Hs.534313	NM_004430	ENSG00000179388	EGR3	EGR-3|PILOT	early growth response 3	protein-coding
chr8	22596789	22596789	intron (NM_001363233, intron 4 of 6)	intron (NM_001363233, intron 4 of 6)	-45796	NM_004430	1960	Hs.534313	NM_004430	ENSG00000179388	EGR3	EGR-3|PILOT	early growth response 3	protein-coding
chr8	22605958	22605958	intron (NM_001363233, intron 4 of 6)	intron (NM_001363233, intron 4 of 6)	-54965	NM_004430	1960	Hs.534313	NM_004430	ENSG00000179388	EGR3	EGR-3|PILOT	early growth response 3	protein-coding
chr13	41591473	41591473	intron (NM_001370332, intron 1 of 10)	MIR3|SINE|MIR	1979	NM_001370332	1997	Hs.135646	NM_172373	ENSG00000120690	ELF1	EFTUD1|RIA1	E74 like ETS transcription factor 1	protein-coding
chr13	41568114	41568114	intron (NM_001370329, intron 1 of 9)	intron (NM_001370329, intron 1 of 9)	-11079	NM_001370331	1997	Hs.135646	NM_172373	ENSG00000120690	ELF1	EFTUD1|RIA1	E74 like ETS transcription factor 1	protein-coding
chr1	201987999	201987999	Intergenic	L2b|LINE|L2	8284	NM_001114309	1999	Hs.603657	NM_004433	ENSG00000163435	ELF3	EPR-1|ERT|ESE-1|ESX	E74 like ETS transcription factor 3	protein-coding
chr1	201992415	201992415	Intergenic	Intergenic	12700	NM_001114309	1999	Hs.603657	NM_004433	ENSG00000163435	ELF3	EPR-1|ERT|ESE-1|ESX	E74 like ETS transcription factor 3	protein-coding
chr1	202016343	202016343	Intergenic	Intergenic	36628	NM_001114309	1999	Hs.603657	NM_004433	ENSG00000163435	ELF3	EPR-1|ERT|ESE-1|ESX	E74 like ETS transcription factor 3	protein-coding
chr1	202027472	202027472	Intergenic	AluJb|SINE|Alu	47757	NM_001114309	1999	Hs.603657	NM_004433	ENSG00000163435	ELF3	EPR-1|ERT|ESE-1|ESX	E74 like ETS transcription factor 3	protein-coding
chr1	201977370	201977370	intron (NR_146472, intron 1 of 1)	intron (NR_146472, intron 1 of 1)	2111	NR_146472	102723465	Hs.661033	NR_146472		ELF3-AS1	SCAT7	ELF3 antisense RNA 1	ncRNA
chr6	11067742	11067742	intron (NR_038964, intron 3 of 4)	intron (NR_038964, intron 3 of 4)	22818	NR_038962	100506409	Hs.43818	NR_038962		ELOVL2-AS1	-	ELOVL2 antisense RNA 1	ncRNA
chr6	11047169	11047169	intron (NR_038962, intron 1 of 2)	intron (NR_038962, intron 1 of 2)	2245	NR_038962	100506409	Hs.43818	NR_038962		ELOVL2-AS1	-	ELOVL2 antisense RNA 1	ncRNA
chr6	11053916	11053916	intron (NR_038964, intron 3 of 4)	intron (NR_038964, intron 3 of 4)	8992	NR_038962	100506409	Hs.43818	NR_038962		ELOVL2-AS1	-	ELOVL2 antisense RNA 1	ncRNA
chr2	73213038	73213038	intron (NM_001330411, intron 11 of 14)	MIR3|SINE|MIR	68390	NM_004097	2016	Hs.516090	NM_004097	ENSG00000135638	EMX1	-	empty spiracles homeobox 1	protein-coding
chr8	120667472	120667472	intron (NM_001330600, intron 1 of 25)	intron (NM_001330600, intron 1 of 25)	-16393	NM_006209	5168	Hs.190977	NM_006209	ENSG00000136960	ENPP2	ATX|ATX-X|AUTOTAXIN|LysoPLD|NPP2|PD-IALPHA|PDNP2	ectonucleotide pyrophosphatase/phosphodiesterase 2	protein-coding
chr3	40459776	40459776	intron (NM_001248, intron 7 of 10)	intron (NM_001248, intron 7 of 10)	31101	NM_001291960	956	Hs.441145	NM_001248	ENSG00000168032	ENTPD3	CD39L3|HB6|NTPDase-3	ectonucleoside triphosphate diphosphohydrolase 3	protein-coding
chr3	40438046	40438046	intron (NR_040100, intron 3 of 3)	intron (NR_040100, intron 3 of 3)	9371	NM_001291960	956	Hs.441145	NM_001248	ENSG00000168032	ENTPD3	CD39L3|HB6|NTPDase-3	ectonucleoside triphosphate diphosphohydrolase 3	protein-coding
chr20	34671346	34671346	Intergenic	MER41A|LTR|ERV1	-7990	NM_001258331	2036	Hs.437422	NM_012156	ENSG00000088367	EPB41L1	4.1N|MRD11	erythrocyte membrane protein band 4.1 like 1	protein-coding
chr20	34670464	34670464	Intergenic	MLT2B1|LTR|ERVL	-8872	NM_001258331	2036	Hs.437422	NM_012156	ENSG00000088367	EPB41L1	4.1N|MRD11	erythrocyte membrane protein band 4.1 like 1	protein-coding
chr9	130784690	130784690	Intergenic	Intergenic	-41422	NM_001035254	399665	Hs.535972	NM_203305	ENSG00000167106	FAM102A	C9orf132|EEIG1|SYM-3A|bA203J24.7	family with sequence similarity 102 member A	protein-coding
chr9	130769211	130769211	Intergenic	Intergenic	-25943	NM_001035254	399665	Hs.535972	NM_203305	ENSG00000167106	FAM102A	C9orf132|EEIG1|SYM-3A|bA203J24.7	family with sequence similarity 102 member A	protein-coding
chr9	130732068	130732068	intron (NM_001035254, intron 1 of 10)	intron (NM_001035254, intron 1 of 10)	11200	NM_001035254	399665	Hs.535972	NM_203305	ENSG00000167106	FAM102A	C9orf132|EEIG1|SYM-3A|bA203J24.7	family with sequence similarity 102 member A	protein-coding
chr10	123313489	123313489	intron (NR_073009, intron 2 of 16)	intron (NR_073009, intron 2 of 16)	-22661	NM_001320654	2263	Hs.533683	NM_000141	ENSG00000066468	FGFR2	BBDS|BEK|BFR-1|CD332|CEK3|CFD1|ECT1|JWS|K-SAM|KGFR|TK14|TK25	fibroblast growth factor receptor 2	protein-coding
chr10	123269856	123269856	intron (NM_001144917, intron 7 of 15)	intron (NM_001144917, intron 7 of 15)	20972	NM_001320654	2263	Hs.533683	NM_000141	ENSG00000066468	FGFR2	BBDS|BEK|BFR-1|CD332|CEK3|CFD1|ECT1|JWS|K-SAM|KGFR|TK14|TK25	fibroblast growth factor receptor 2	protein-coding
chr10	123271614	123271614	intron (NM_001144917, intron 7 of 15)	intron (NM_001144917, intron 7 of 15)	19214	NM_001320654	2263	Hs.533683	NM_000141	ENSG00000066468	FGFR2	BBDS|BEK|BFR-1|CD332|CEK3|CFD1|ECT1|JWS|K-SAM|KGFR|TK14|TK25	fibroblast growth factor receptor 2	protein-coding
chr2	106139346	106139346	Intergenic	Intergenic	-84376	NM_201557	2274	Hs.443687	NM_001450	ENSG00000115641	FHL2	AAG11|DRAL|FHL-2|SLIM-3|SLIM3	four and a half LIM domains 2	protein-coding
chr15	33360230	33360230	5' UTR (NM_001103184, exon 1 of 17)	5' UTR (NM_001103184, exon 1 of 17)	145	NM_001103184	342184	Hs.657649	NM_198500	ENSG00000248905	FMN1	FMN|LD	formin 1	protein-coding
chr14	75721894	75721894	Intergenic	Intergenic	-23637	NM_005252	2353	Hs.25647	NM_005252	ENSG00000170345	FOS	AP-1|C-FOS|p55	Fos proto-oncogene, AP-1 transcription factor subunit	protein-coding
chr14	75726931	75726931	Intergenic	Intergenic	-18600	NM_005252	2353	Hs.25647	NM_005252	ENSG00000170345	FOS	AP-1|C-FOS|p55	Fos proto-oncogene, AP-1 transcription factor subunit	protein-coding
chr6	1641716	1641716	intron (NM_001253846, intron 9 of 10)	intron (NM_001253846, intron 9 of 10)	31566	NM_001453	2296	Hs.348883	NM_001453	ENSG00000054598	FOXC1	ARA|ASGD3|FKHL7|FREAC-3|FREAC3|IGDA|IHG1|IRID1|RIEG3	forkhead box C1	protein-coding
chr6	1833115	1833115	intron (NM_001253846, intron 7 of 10)	L3|LINE|CR1	222965	NM_001453	2296	Hs.348883	NM_001453	ENSG00000054598	FOXC1	ARA|ASGD3|FKHL7|FREAC-3|FREAC3|IGDA|IHG1|IRID1|RIEG3	forkhead box C1	protein-coding
chr6	1613919	1613919	3' UTR (NM_001453, exon 1 of 1)	3' UTR (NM_001453, exon 1 of 1)	3769	NM_001453	2296	Hs.348883	NM_001453	ENSG00000054598	FOXC1	ARA|ASGD3|FKHL7|FREAC-3|FREAC3|IGDA|IHG1|IRID1|RIEG3	forkhead box C1	protein-coding
chr7	4723190	4723190	intron (NM_001037165, intron 1 of 8)	intron (NM_001037165, intron 1 of 8)	1264	NM_001037165	221937	Hs.487393	NM_001037165	ENSG00000164916	FOXK1	FOXK1L	forkhead box K1	protein-coding
chr17	26864022	26864022	intron (NM_001369369, intron 8 of 8)	MIR3|SINE|MIR	13063	NM_003593	8456	Hs.58611	NM_003593	ENSG00000109101	FOXN1	FKHL20|RONU|WHN	forkhead box N1	protein-coding
chr17	26825168	26825168	TTS (NM_001346684)	TTS (NM_001346684)	-8198	NM_001369369	8456	Hs.58611	NM_003593	ENSG00000109101	FOXN1	FKHL20|RONU|WHN	forkhead box N1	protein-coding
chr17	26852529	26852529	intron (NM_001369369, intron 3 of 8)	intron (NM_001369369, intron 3 of 8)	1570	NM_003593	8456	Hs.58611	NM_003593	ENSG00000109101	FOXN1	FKHL20|RONU|WHN	forkhead box N1	protein-coding
chr11	78023176	78023176	intron (NM_080491, intron 1 of 9)	intron (NM_080491, intron 1 of 9)	29750	NM_012296	9846	Hs.429434	NM_012296	ENSG00000033327	GAB2	-	GRB2 associated binding protein 2	protein-coding
chr19	2525170	2525170	intron (NM_052847, intron 3 of 4)	CpG	49045	NM_015675	4616	Hs.110571	NM_015675	ENSG00000099860	GADD45B	GADD45BETA|MYD118	growth arrest and DNA damage inducible beta	protein-coding
chr19	2529672	2529672	intron (NM_052847, intron 3 of 4)	intron (NM_052847, intron 3 of 4)	53547	NM_015675	4616	Hs.110571	NM_015675	ENSG00000099860	GADD45B	GADD45BETA|MYD118	growth arrest and DNA damage inducible beta	protein-coding
chr19	2535730	2535730	intron (NM_052847, intron 3 of 4)	intron (NM_052847, intron 3 of 4)	59605	NM_015675	4616	Hs.110571	NM_015675	ENSG00000099860	GADD45B	GADD45BETA|MYD118	growth arrest and DNA damage inducible beta	protein-coding
chr9	80278881	80278881	Intergenic	Intergenic	-15643	NM_004297	9630	Hs.657795	NM_004297	ENSG00000156049	GNA14	-	G protein subunit alpha 14	protein-coding
chr9	80204525	80204525	intron (NM_004297, intron 1 of 6)	intron (NM_004297, intron 1 of 6)	58713	NM_004297	9630	Hs.657795	NM_004297	ENSG00000156049	GNA14	-	G protein subunit alpha 14	protein-coding
chr9	80350677	80350677	intron (NM_002072, intron 5 of 6)	intron (NM_002072, intron 5 of 6)	-87439	NM_004297	9630	Hs.657795	NM_004297	ENSG00000156049	GNA14	-	G protein subunit alpha 14	protein-coding
chr9	80211944	80211944	intron (NM_004297, intron 1 of 6)	MER4A1|LTR|ERV1	51294	NM_004297	9630	Hs.657795	NM_004297	ENSG00000156049	GNA14	-	G protein subunit alpha 14	protein-coding
chr14	91742961	91742961	intron (NM_001080414, intron 29 of 29)	intron (NM_001080414, intron 29 of 29)	-22737	NM_001348437	8111	Hs.8882	NM_003485	ENSG00000119714	GPR68	AI2A6|GPR12A|OGR1	G protein-coupled receptor 68	protein-coding
chr14	91792516	91792516	intron (NM_001080414, intron 10 of 29)	intron (NM_001080414, intron 10 of 29)	-72292	NM_001348437	8111	Hs.8882	NM_003485	ENSG00000119714	GPR68	AI2A6|GPR12A|OGR1	G protein-coupled receptor 68	protein-coding
chr2	11653028	11653028	Intergenic	Intergenic	-21143	NM_014668	9687	Hs.467733	NM_014668	ENSG00000196208	GREB1	-	growth regulating estrogen receptor binding 1	protein-coding
chr2	11698910	11698910	intron (NM_033090, intron 2 of 10)	intron (NM_033090, intron 2 of 10)	16098	NM_033090	9687	Hs.467733	NM_014668	ENSG00000196208	GREB1	-	growth regulating estrogen receptor binding 1	protein-coding
chr2	11643885	11643885	Intergenic	Intergenic	-30286	NM_014668	9687	Hs.467733	NM_014668	ENSG00000196208	GREB1	-	growth regulating estrogen receptor binding 1	protein-coding
chr2	11671268	11671268	Intergenic	Intergenic	-2903	NM_014668	9687	Hs.467733	NM_014668	ENSG00000196208	GREB1	-	growth regulating estrogen receptor binding 1	protein-coding
chr2	11664755	11664755	Intergenic	Intergenic	-9416	NM_014668	9687	Hs.467733	NM_014668	ENSG00000196208	GREB1	-	growth regulating estrogen receptor binding 1	protein-coding
chr2	11679830	11679830	promoter-TSS (NM_148903)	promoter-TSS (NM_148903)	-115	NM_148903	9687	Hs.467733	NM_014668	ENSG00000196208	GREB1	-	growth regulating estrogen receptor binding 1	protein-coding
chr2	11672658	11672658	Intergenic	Intergenic	-1513	NM_014668	9687	Hs.467733	NM_014668	ENSG00000196208	GREB1	-	growth regulating estrogen receptor binding 1	protein-coding
chr16	85499778	85499778	Intergenic	Intergenic	-145237	NM_001134473	23199	Hs.461647	NM_014615	ENSG00000131149	GSE1	CRHSP24|KIAA0182	Gse1 coiled-coil protein	protein-coding
chr16	85505664	85505664	Intergenic	MER20|DNA|hAT-Charlie	-139351	NM_001134473	23199	Hs.461647	NM_014615	ENSG00000131149	GSE1	CRHSP24|KIAA0182	Gse1 coiled-coil protein	protein-coding
chr16	85558312	85558312	Intergenic	Intergenic	-86703	NM_001134473	23199	Hs.461647	NM_014615	ENSG00000131149	GSE1	CRHSP24|KIAA0182	Gse1 coiled-coil protein	protein-coding
chr16	85554747	85554747	Intergenic	Intergenic	-90268	NM_001134473	23199	Hs.461647	NM_014615	ENSG00000131149	GSE1	CRHSP24|KIAA0182	Gse1 coiled-coil protein	protein-coding
chr16	85525779	85525779	Intergenic	Intergenic	-119236	NM_001134473	23199	Hs.461647	NM_014615	ENSG00000131149	GSE1	CRHSP24|KIAA0182	Gse1 coiled-coil protein	protein-coding
chr16	85492741	85492741	Intergenic	Intergenic	-152274	NM_001134473	23199	Hs.461647	NM_014615	ENSG00000131149	GSE1	CRHSP24|KIAA0182	Gse1 coiled-coil protein	protein-coding
chr16	85509081	85509081	Intergenic	Intergenic	-135934	NM_001134473	23199	Hs.461647	NM_014615	ENSG00000131149	GSE1	CRHSP24|KIAA0182	Gse1 coiled-coil protein	protein-coding
chr16	27909482	27909482	intron (NM_001109763, intron 2 of 6)	intron (NM_001109763, intron 2 of 6)	-10004	NM_144675	146395	Hs.91910	NM_144675	ENSG00000169181	GSG1L	PRO19651	GSG1 like	protein-coding
chr2	43011916	43011916	intron (NM_012205, intron 2 of 9)	intron (NM_012205, intron 2 of 9)	7807	NM_012205	23498	Hs.368805	NM_012205	ENSG00000162882	HAAO	3-HAO|HAO|VCRL1|h3HAO	3-hydroxyanthranilate 3,4-dioxygenase	protein-coding
chr2	43014725	43014725	intron (NM_012205, intron 2 of 9)	intron (NM_012205, intron 2 of 9)	4998	NM_012205	23498	Hs.368805	NM_012205	ENSG00000162882	HAAO	3-HAO|HAO|VCRL1|h3HAO	3-hydroxyanthranilate 3,4-dioxygenase	protein-coding
chr2	43016165	43016165	intron (NM_012205, intron 1 of 9)	intron (NM_012205, intron 1 of 9)	3558	NM_012205	23498	Hs.368805	NM_012205	ENSG00000162882	HAAO	3-HAO|HAO|VCRL1|h3HAO	3-hydroxyanthranilate 3,4-dioxygenase	protein-coding
chr20	30628703	30628703	Intergenic	L2c|LINE|L2	-11342	NM_001172132	3055	Hs.655210	NM_002110	ENSG00000101336	HCK	JTK9|p59Hck|p61Hck	HCK proto-oncogene, Src family tyrosine kinase	protein-coding
chr3	124781720	124781720	Intergenic	Intergenic	-6879	NM_020733	57493	Hs.477420	NM_020733	ENSG00000173706	HEG1	HEG|MST112|MSTP112	heart development protein with EGF like domains 1	protein-coding
chr3	124798773	124798773	Intergenic	Intergenic	-23932	NM_020733	57493	Hs.477420	NM_020733	ENSG00000173706	HEG1	HEG|MST112|MSTP112	heart development protein with EGF like domains 1	protein-coding
chr3	193876941	193876941	Intergenic	Intergenic	23004	NM_005524	3280	Hs.250666	NM_005524	ENSG00000114315	HES1	HES-1|HHL|HRY|bHLHb39	hes family bHLH transcription factor 1	protein-coding
chr6	126038750	126038750	non-coding (NR_038906, exon 4 of 4)	non-coding (NR_038906, exon 4 of 4)	-32028	NM_012259	23493	Hs.144287	NM_012259	ENSG00000135547	HEY2	CHF1|GRIDLOCK|GRL|HERP1|HESR2|HRT2|bHLHb32	hes related family bHLH transcription factor with YRPW motif 2	protein-coding
chr6	32527617	32527617	non-coding (NR_001298, exon 1 of 6)	non-coding (NR_001298, exon 1 of 6)	162	NR_001298	3128	Hs.723344	NR_001298	ENSG00000229391	HLA-DRB6	-	major histocompatibility complex, class II, DR beta 6 (pseudogene)	pseudo
chr6	32530931	32530931	Intergenic	HERVK3-int|LTR|ERVK	-3152	NR_001298	3128	Hs.723344	NR_001298	ENSG00000229391	HLA-DRB6	-	major histocompatibility complex, class II, DR beta 6 (pseudogene)	pseudo
chr6	32534809	32534809	Intergenic	LTR3|LTR|ERVK	-7030	NR_001298	3128	Hs.723344	NR_001298	ENSG00000229391	HLA-DRB6	-	major histocompatibility complex, class II, DR beta 6 (pseudogene)	pseudo
chr6	32522201	32522201	intron (NR_001298, intron 3 of 5)	intron (NR_001298, intron 3 of 5)	5578	NR_001298	3128	Hs.723344	NR_001298	ENSG00000229391	HLA-DRB6	-	major histocompatibility complex, class II, DR beta 6 (pseudogene)	pseudo
chr17	38605106	38605106	intron (NM_001552, intron 1 of 3)	intron (NM_001552, intron 1 of 3)	5404	NM_001552	3487	Hs.462998	NM_001552	ENSG00000141753	IGFBP4	BP-4|HT29-IGFBP|IBP4|IGFBP-4	insulin like growth factor binding protein 4	protein-coding
chr2	121161877	121161877	Intergenic	MIRb|SINE|MIR	58165	NM_002193	3625	Hs.1735	NM_002193	ENSG00000163083	INHBB	-	inhibin subunit beta B	protein-coding
chr2	121156824	121156824	Intergenic	Intergenic	53112	NM_002193	3625	Hs.1735	NM_002193	ENSG00000163083	INHBB	-	inhibin subunit beta B	protein-coding
chr14	93499564	93499564	intron (NM_001142593, intron 3 of 10)	L2c|LINE|L2	3755	NM_001363707	3705	Hs.308122	NM_014216	ENSG00000100605	ITPK1	ITRPK1	inositol-tetrakisphosphate 1-kinase	protein-coding
[truncated: 275 more rows]
